# Supplementary material for: RNA Isoform Diversity in Human Neurodegenerative Diseases
Source: eNeuro. 2024 Dec 17;11(12):ENEURO.0296-24.2024. doi: 10.1523/ENEURO.0296-24.2024 (PMC11693435; doi:10.1523/ENEURO.0296-24.2024)
Supplement: Table 1-1 — Sample information and sequencing QC. Neuropathology and brain bank information are provided for each sample. Basic 10X QC and PacBio metrics for each sample demonstrate how many reads were obtained and various filters that were used. Download Table 1-1, XLS file. [file eneuro-11-ENEURO.0296-24.2024-s001.xls]

## Sheet: README
Extended Data Table 1-1 includes patient information and sequencing QC information
patient_info tab includes information about each patient, including metadata, brain bank source information, and pathology
sequencing_qc_shortread tab includes information about short-read sequencing library preparation, sequencing QC, and cellranger QC metrics
sequencing_qc_longread tab includes information about long-read sequencing library preparation, sequencing QC, and read counts across all stages of processing

## Sheet: patient_info
Sample name	Disease type	Brain region	Source	Age at death	PMI	Sex	RIN	Race	Braak score (AD)	ABC score	CERAD score	Thal phase	ApoE Genotype	α-syn Braak	Tau Braak	Used for Twist pulldown?
CTL1	Control	Frontal cortex - BA 8/9	Emory	70	2.5	M	7	Black	1	1	0	2	3/3	N/A	N/A	Yes
CTL2		Frontal cortex - BA 8	Sepulveda (NBB)	56	14.6	F	8.1	White	N/A	N/A	N/A	N/A	N/A	N/A	N/A	Yes
CTL3		Frontal cortex - BA 8	Pittsburgh (NBB)	59	5.9	M	8.6	Black	0	1/1/0	N/A	N/A	N/A	N/A	N/A	Yes
CTL4		Frontal cortex - BA 8/9	Emory	61	6	F	8.1	Black	2	N/A	N/A	N/A	3/3	N/A	N/A	Yes
CTL5		Prefrontal cortex	Parkinson's UK/Imperial	84	22	F	6.3	N/A	N/A	N/A	N/A	N/A	N/A	N/A	N/A	Yes
AD1	Alzheimer's Disease	Frontal cortex - BA 8/9	Emory	71	15	M	7.1	White	N/A	N/A	N/A	N/A	3/4	N/A	N/A	Yes
AD2		Frontal cortex - BA 8/9	Emory	55	4	M	6.1	White	N/A	N/A	N/A	N/A	3/3	N/A	N/A	No
AD3		Frontal cortex - BA 8/9	Emory	64	4.5	F	8.1	White	N/A	N/A	N/A	N/A	3/4	N/A	N/A	No
AD4		Frontal cortex - BA 8/9	Emory	94	4	F	7.9	White	N/A	N/A	N/A	N/A	3/4	N/A	N/A	Yes
AD5		Frontal cortex	UCSD	66	6	M	6.9	N/A	6.2	N/A	N/A	N/A	N/A	N/A	N/A	No
AD6		Frontal cortex - BA 8/9	Emory	72	3	M	7.9	White	6	3	3	5	4/4	N/A	N/A	Yes
PD1	Parkinson's Disease	Prefrontal cortex	Parkinson's UK/Imperial	78	16	M	6.7	N/A	N/A	N/A	N/A	N/A	N/A	6	2	No
PD2		Prefrontal cortex	Parkinson's UK/Imperial	72	14	F	6.3	N/A	N/A	N/A	N/A	N/A	N/A	6	2	Yes
PD3		Prefrontal cortex	Parkinson's UK/Imperial	81	12	M	6.6	N/A	1	1/1/1	N/A	1	N/A	6	1	Yes
PD4		Frontal cortex - BA 8/9	Emory	62	19	F	6.9	White	N/A	N/A	N/A	N/A	3/3	N/A	N/A	Yes
PD5		Prefrontal cortex	Parkinson's UK/Imperial	75	16	M	7.2	N/A	N/A	N/A	N/A	N/A	N/A	6	2	No
PD6		Prefrontal cortex	Parkinson's UK/Imperial	75	3	M	7.7	N/A	N/A	N/A	N/A	N/A	N/A	5	<2	No
PD7		Frontal cortex - BA 8/9	Emory	79	7	F	7.3	White	N/A	N/A	N/A	N/A	3/4	N/A	N/A	No
DLB1	Dementia with Lewy Bodies	Prefrontal cortex	Parkinson's UK/Imperial	68	15	M	6.3	N/A	N/A	N/A	N/A	N/A	N/A	6	6	Yes
DLB2		Prefrontal cortex	Parkinson's UK/Imperial	78	24	M	6.1	N/A	N/A	N/A	N/A	N/A	N/A	6	2	No
DLB3		Prefrontal cortex	Parkinson's UK/Imperial	76	14	F	6.9	N/A	N/A	N/A	N/A	N/A	N/A	N/A	N/A	Yes
DLB4		Frontal cortex - BA 8/9	Emory	68	15.5	M	7.9	White	N/A	N/A	N/A	N/A	3/3	N/A	N/A	No
DLB5		Prefrontal cortex	Parkinson's UK/Imperial	82	6	F	6	N/A	3	N/A	N/A	N/A	N/A	6	2	No
DLB6		Frontal cortex - BA 8/9	Emory	83	5.5	F	6.8	White	N/A	N/A	N/A	N/A	3/3	N/A	N/A	Yes
DLB7		Frontal cortex - BA 8/9	Emory	76	12	M	6.8	White	N/A	N/A	N/A	N/A	3/3	N/A	N/A	No

## Sheet: sequencing_qc_shortread
			Batch information				Sequencing QC				10X QC
Sample name	Disease type		GEM encapsulation	Library preparation	Sequencing		# of Reads	Mean Quality Score	% Bases >30		Cells	Mean Reads/Cell	Median Genes/Cell	Sequencing Saturation	Fraction Reads in Cells	Total Genes Detected	Median UMI counts/cell	Cells passing Seurat
CTL1	Control		4	2	1		444967345	30	67.67		8786	50645	2441	64.4	90.4	30230	5412	6404
CTL2			8	6	4		321361625		71.02		8387	38317	2447	52.2	84.8	30705	5003	6896
CTL3			9	6	4		315842269		71.78		9379	33675	1955	59.5	87.1	30576	3690	8149
CTL4			11	7	5		326280140	30.42	68.64		6305	51749	1877	51.2	40.4	29869	3216	5423
CTL5			13	8	5		332081395	30.49	68.94		5705	58209	2855	60.6	91.4	30269	7569	4776
AD1	Alzheimer's Disease		12	8	5		321098551	30.45	68.77		9335	34397	2386	55.9	90.8	30606	4928	7849
AD2			8	6	4		301332623		71.47		7760	38832	2380	65.8	91.1	29415	5490	4823
AD3			10	7	5		308178491	30.32	68.39		10266	30019	1896	68.7	91.5	29781	3882	8450
AD4			7	5	5		307243653	30.22	68.03		10023	30654	2551	54	92.9	30413	5480	8404
AD5			11	7	5		398108710	30.14	67.74		10529	37811	2166	62.5	91	30647	4630	8310
AD6			9	6	4		340776096		71.89		9183	37109	2708	54.7	89.8	30282	6430	6967
PD1	Parkinson's Disease		11	7	5		333594510	30.26	68.15		6215	53676	2545	65.5	89.2	29984	6179	4891
PD2			7	5	5		314572310	30.17	67.84		7619	41288	2472	54.4	87.9	30611	5236	6956
PD3			9	6	4		276149643		71.6		7791	35445	2571	50.1	88.3	30523	5787	7144
PD4			13	8	5		290889763	30.45	68.75		9443	30805	2210	59.1	87.9	30100	4747	7784
PD5			8	6	4		330500390		71.75		6358	51982	2432	60.2	89.8	30370	5990	4941
PD6			10	7	5		158046988	30.33	68.28		7303	21641	1941	46.6	88.1	29824	3740	6798
PD7			12	8	5		322446231	30.47	68.87		6725	47947	2260	70	90.1	29523	5570	4122
DLB1	Dementia with Lewy Bodies		9	6	4		274758211		71.07		9487	28962	2332	53.7	89.7	30101	5032	4970
DLB2			10	7	5		374457738	30.19	67.99		7827	47842	2579	64.9	89.9	29972	6174	5521
DLB3			12	8	5		325901229	30.45	68.88		9399	34674	2660	54.4	87.3	30472	5842	8759
DLB4			11	7	5		351255443	30.51	68.99		11060	31759	2242	57.1	87.3	30790	4474	8837
DLB5			8	6	4		345326202		71.61		6508	53062	2814	63.5	88	29813	6948	3155
DLB6			7	5	5		342136426	30.15	67.89		10928	31308	2290	55.6	88.7	30069	5447	8844
DLB7			13	8	5		290672640	30.49	68.92		8022	36234	2397	57.8	90.9	30351	5279	6267
																	5287	165440

## Sheet: sequencing_qc_longread
			Batch information			Library			Sequencing QC									Iso-Seq Processing QC (resulting read/isoform count after each QC step)
Sample name	Disease type		Pulldown & Library preparation	Sequencing		Amount of cDNA library used for pulldown (ng)	Mean library peak size ( bp)		P1	Polymerase reads	Mean polymerase read length	Polymerase read N50	Mean subread length	Subread N50	Mean longest subread length	Longest subread N50		CCS (reads)	PB Barcode (reads)	IsoSeq Orientation (reads)	IsoSeq Refine (reads)	IsoSeq Dedup (reads)	cDNA collapse (isoforms)	cDNA collapse (reads)	SQANTI filter (isoforms)	SQANTI filter (reads)	Reads with unique cellular barcode + UMI combo	On-target
CTL1	Control		3	5		1789	1762		72	5758965	39070	94150	1521	1529	4950	21390		3087800	3087070	2137526	2107303	639719	273776	560207	30700	204184	197901	139599
CTL2			4	6		1194			61	4841214	40228	110956	1542	1659	3869	9525		2400958	2400367	1753843	1719388	635291	201162	567009	29290	293351	285394	217237
CTL3			4	6		963			68	5388168	45263	112948	1483	1545	4065	11539		2954772	2954282	2349963	2309663	663173	224684	596469	31076	280899	272011	187122
CTL4			4	6		1236			68	5394779	44787	108621	1529	1570	4941	18244		2880143	2879289	1912829	1870436	701945	251364	627862	23996	275132	267663	210939
CTL5			4	6		1120			65	5179302	42972	108928	1561	1602	4728	15582		2659855	2659187	1544693	1521652	501173	232386	423726	19219	139910	134423	93378
AD1	Alzheimer's Disease		2	4		1684	1699		80	6395742	39555	86045	1711	1726	6529	27147		3394592	3393437	2595568	2548946	910195	393680	766987	38704	235340	226814	141986
AD4			1	2		1652	1814		56	4509844	34044	94424	1512	1564	3947	12677		2207139	2206651	1656962	1636751	680897	253933	607295	33100	273610	268012	200803
AD6			2	3		1481	1633		70	5642714	37962	93747	1467	1541	4138	14316		3070525	3068915	2400276	2360435	889470	380225	791524	42911	297012	288819	191067
PD2	Parkinson's Disease		1	2		1386	1769		60	4819198	37941	95794	1700	1731	4509	16146		2475566	2475050	1519514	1484012	475702	199448	407089	23719	156120	151270	108703
PD3			2	3		1554	1788		56	4493563	39038	100008	1570	1602	4346	16616		2396940	2396189	1662716	1627806	622727	300049	538445	30647	169103	164835	109174
PD4			1	1		1743	1837		67	5366511	37493	92734	1582	1601	4719	19134		2757070	2756365	2389685	2354339	852439	298108	729712	38301	352118	341689	243131
DLB1	Dementia with Lewy Bodies		1	2		1540	1881		71	5693581	42645	94924	1563	1579	5136	22333		3285667	3284194	2278485	2240416	602625	287700	519718	35567	178908	171628	101447
DLB3			2	4		1523	1633		74	5931990	39675	94969	1425	1480	4526	18243		3305981	3304950	2425949	2376352	931719	437442	784951	29369	180373	174539	114221
DLB6			2	3		1390	1440		63	5054362	38670	95617	1446	1476	3950	12604		2799664	2798573	1807762	1763107	517446	256695	438751	24950	120020	115372	72371
