# Supplementary material for: RNA Isoform Diversity in Human Neurodegenerative Diseases
Source: eNeuro. 2024 Dec 17;11(12):ENEURO.0296-24.2024. doi: 10.1523/ENEURO.0296-24.2024 (PMC11693435; doi:10.1523/ENEURO.0296-24.2024)
Supplement: Table 1-2 — Differential gene expression. For each cell type and disease, comparisons were made to control samples. The resulting gene lists with adjust p-values are provided. Download Table 1-2, XLS file. [file eneuro-11-ENEURO.0296-24.2024-s002.xls]

## Sheet: README
Extended Data Table 1-2 includes differential gene expression information
Summary_DEGs tab sums the number of differentially expressed genes (DEGs) for each cell type and disease group that are up-regulated or down-regulated relative to non-diseased control
diff_ex_genes_group_merged_[celltype] tabs list detected genes in each cell type and their logFC relative to control across the various disease groups

## Sheet: Summary_DEGs
	Excitatory Neurons DEGs		Inhibitory Neurons DEGs		Oligodendrocytes DEGs		Microglia DEGs		Astrocytes DEGs		OPC DEGs
	Up-regulated	Down-regulated	Up-regulated	Down-regulated	Up-regulated	Down-regulated	Up-regulated	Down-regulated	Up-regulated	Down-regulated	Up-regulated	Down-regulated
AD	133	35	64	17	101	69	131	69	99	71	81	16
DLB	165	79	45	26	77	45	109	70	62	97	89	35
PD	67	64	13	14	57	33	77	36	85	78	129	41

## Sheet: diffEx_genes_group_merged_Ex
gene	AD_fc	DLB_fc	PD_fc	AD_pval	DLB_pval	PD_pval	sig_dis	tr_length	nof_exon
2023-03-01			0.4241			4.599e-48	PD	5464	6.667
AC004594.1	-0.2629	-0.3589	-0.2796	5.889e-39	1.853e-129	1.741e-63	all
AC006148.1		0.2531			6.5e-76		DLB
AC008056.1		-0.2634			2.489e-197		DLB
AC008574.1	0.4012			1.281e-133			AD
AC008696.2	-0.316	-0.352		7.677e-42	2.612e-78		AD_DLB
AC011287.1	0.3361			4.156e-18			AD
AC013287.1	0.4154	0.5684	0.4025	4.631e-58	4.786e-109	4.117e-53	all
AC015923.1		-0.2651			9.021e-140		DLB
AC016042.1	-0.3646	-0.3973	-0.3875	3.751e-75	4.294e-144	3.642e-136	all
AC016687.2	0.2659	0.5642		2.429e-08	2.106e-71		AD_DLB
AC016831.7		0.3718			1.563e-247		DLB
AC021613.1			0.3327			1.764e-38	PD
AC023590.1		-0.2719			1.035e-183		DLB
AC027288.3	-0.4044	-0.5267	-0.4411	4.561e-89	7.936e-263	1.429e-176	all
AC053513.1	-0.2711	-0.299	-0.2694	2.278e-99	2.415e-213	1.051e-165	all
AC068587.4	-0.3102	-0.4466	-0.2549	1.029e-50	4.341e-145	7.692e-58	all
AC069228.1	-0.4073	-0.5495	-0.466	5.218e-90	1.522e-289	4.902e-195	all
AC069437.1	-0.2503	-0.3022		6.271e-58	1.895e-144		AD_DLB
AC079382.2		0.2634			9.825e-156		DLB
AC084816.1		0.2632			4.718e-14		DLB
AC090579.1	-0.3322	-0.4931	-0.3719	2.138e-64	3.412e-272	7.34e-144	all
AC090709.1		-0.3323	-0.277		6.043e-155	3.716e-105	DLB_PD
AC092691.1		0.4174			1.656e-119		DLB
AC093523.1	0.283	0.2835		3.607e-91	9.566e-131		AD_DLB
AC093879.1	-0.2882	-0.352	-0.2559	1.752e-91	1.8e-243	7.679e-118	all
AC096576.2	-0.4216	-0.4475	-0.3889	1.522e-144	3.996e-280	1.41e-201	all
AC104827.1	-0.2607	-0.3439	-0.3098	7.116e-70	5.798e-221	1.503e-174	all
AC110296.1	-0.4604	-0.6094	-0.4852	2.243e-86	6.325e-284	2.056e-171	all
ADAMTS3	0.2505			5.214e-64			AD	5822	22
ADGRB3	0.3358	0.3953		4.806e-220	0		AD_DLB	5637	32
ADGRL2	0.3502	0.2661		2.447e-106	3.112e-96		AD_DLB	7260	21.07
ADGRL3	0.4432	0.4322	0.2832	2.281e-218	1.367e-286	9.486e-112	all	12670	25.68
AFF3		0.3998			2.843e-287		DLB	8130	24
AK5		0.3049			2.185e-80		DLB	3630	14
AL008633.1		0.2931			1.48e-106		DLB
AL049828.1		0.2814			1.876e-68		DLB
AL117190.2	-0.5524	-0.688	-0.4619	6.092e-156	0	3.063e-168	all
AL391807.1		-0.278			2.543e-210		DLB
AL591501.1	0.2676			5.53e-54			AD
AMPH		0.2734			8.491e-143		DLB	3365	20.51
ANKRD30BL	0.3323	0.3216		1.562e-114	9.983e-169		AD_DLB	1564	6
ANKRD36		0.2881			2.416e-183		DLB	6343	73.23
ANKS1B		0.2937			2.422e-275		DLB	3593	14.35
AP001347.1	0.2529			7.891e-77			AD
AP001825.1	-0.2614	-0.3627	-0.2737	2.972e-52	4.221e-204	2.437e-102	all
AP003049.2	-0.3104	-0.3506	-0.3044	5.66e-102	4.939e-278	4.346e-170	all
ARHGAP26		0.2664			4.894e-115		DLB	9121	22.68
ARNT2			0.2838			1.126e-62	PD	6559	19
ARPP19		-0.2815			3.956e-109		DLB	5511	4.3
ASTN2	-0.2598			3.538e-47			AD	2995	13.16
ATP1B1		-0.3177	-0.3198		1.841e-100	4.347e-102	DLB_PD	2200	6
ATRNL1	0.3407	0.6569		4.357e-116	0		AD_DLB	7247	24.46
ATXN1			0.2644			4.369e-84	PD	10620	8.692
AUTS2		0.3694	0.2533		8.263e-238	2.895e-97	DLB_PD	5988	16.9
BAZ2B		0.2586			1.216e-123		DLB	8076	36.76
BEX1		-0.325	-0.3003		2.978e-157	5.751e-131	DLB_PD	862	3
BEX2		-0.2942			4.992e-203		DLB	973.2	3
BEX3		-0.3183	-0.255		2.25e-185	4.656e-108	DLB_PD	1029	2.556
BTBD9	0.2858	0.2758		2.252e-83	2.454e-120		AD_DLB	8712	11.05
CABP1		-0.3094			1.795e-145		DLB	1297	6.368
CACNA1C	0.2938	0.4054	0.3294	3.342e-122	0	8.33e-229	all	13530	47.24
CACNA1D			0.31			3.102e-77	PD	7660	47.7
CACNA2D1		0.3266			7.109e-187		DLB	6240	32.84
CADM1		0.321			5.604e-164		DLB	4320	10.7
CADM2		0.3043			2.512e-266		DLB	9165	10.31
CALM1	-0.2906	-0.7461	-0.7436	0.001169	0	0	all	4256	6
CALM2		-0.4217	-0.3795		7.059e-122	4.66e-95	DLB_PD	1993	6.083
CALM3		-0.3786	-0.2885		2.263e-159	8.685e-80	DLB_PD	2274	6.048
CBLN2	0.4846	0.7301		1.153e-68	1.202e-145		AD_DLB	2894	5
CCDC144A	0.3299	0.2798		3.519e-109	4.894e-124		AD_DLB	5830	18
CCK		-0.3883	-0.3988		1.919e-101	1.711e-116	DLB_PD	1228	4.25
CDH12	0.261	0.2888		2.98e-59	4.321e-80		AD_DLB	3954	13.15
CDH18	0.5295	0.3352		2.696e-212	2.535e-132		AD_DLB	4970	13.79
CDH8	0.2631	0.3677		3.451e-70	3.346e-174		AD_DLB	4952	12
CDH9	0.3894			5.068e-79			AD	3075	12
CELF2	0.2804			1.531e-158			AD	3924	14.33
CHN1			-0.3431			8.015e-112	PD	2444	11.73
CHRM3	0.2928	0.3095		8.536e-86	1.61e-147		AD_DLB	8943	6.846
CHRM3-AS2		-0.2603			1.236e-122		DLB
CHSY3	0.2711	0.2516		5.911e-86	4.03e-97		AD_DLB	3492	3
CKB		-0.3415	-0.3458		1.556e-135	2.871e-150	DLB_PD	1458	8
CLASP1	0.2591	0.2911		1.064e-105	7.175e-202		AD_DLB	7952	39.51
CLU	-0.4074	-0.4579	-0.4712	1.247e-49	5.758e-127	9.118e-146	all	2860	9
CNKSR2	0.3007	0.2828		1.526e-118	2.929e-156		AD_DLB	5150	20.54
CNTN1	0.2864	0.3143	0.2529	8.105e-137	8.659e-262	6.398e-90	all	4690	20.15
CNTN3	0.4631			4.796e-178			AD	4948	22
CNTN5	0.442			1.694e-33			AD	5821	23.11
CNTNAP2	0.4025	0.457	0.3359	2.07e-168	3.653e-227	4.033e-140	all	9894	24
CNTNAP5	0.2875			9.267e-68			AD	5374	24
COBL			0.2588			6.549e-106	PD	4842	12.04
CREG2		-0.2702			7.58e-84		DLB	3488	4
CSMD1	0.2882	0.4167		6.228e-134	0		AD_DLB	14320	70
CSMD3	0.3001			1.464e-124			AD	12920	70.69
CTNNA2		0.2736	0.2572		1.142e-92	1.247e-44	DLB_PD	3617	16.1
CTNNA3	-0.4209	-0.2738	-0.3644	4.525e-145	6.621e-134	7.322e-173	all	9094	16.2
CUX2	0.2602	0.4088	0.2847	3.145e-52	3.447e-110	3.395e-45	all	6844	22
CYP1B1-AS1	0.3003			8.864e-114			AD
DAB1	0.3004	0.2658		1.698e-47	9.36e-41		AD_DLB	5201	14.71
DCC		0.3867	0.3508		4.877e-16	1.214e-16	DLB_PD	10210	29
DDX24		-0.2877	-0.2569		9.208e-148	4.78e-118	DLB_PD	2948	9
DDX5		-0.3407	-0.3132		9.748e-160	3.702e-127	DLB_PD	3855	13.52
DENND2A			0.3255			8.83e-54	PD	3764	18.06
DGKB	0.5464	0.4737		3.811e-141	9.06e-163		AD_DLB	6818	25.23
DLG2	0.3221	0.3921	0.2812	1.318e-237	0	2.213e-191	all	7918	23.55
DLGAP1	0.2759	0.2525		1.867e-103	1.398e-150		AD_DLB	4961	10.9
DLGAP2			0.3215			1.16e-205	PD	10330	15
DPP6		0.4036			8.382e-246		DLB	4482	24.44
DPYSL2		-0.3328	-0.2852		8.339e-102	1.012e-67	DLB_PD	4513	14
DSCAM			0.5717			4.109e-225	PD	8525	33
DYNLL1		-0.293	-0.295		1.241e-137	2.393e-131	DLB_PD	755.7	3
EDIL3	0.2536			1.033e-43			AD	4746	10.52
EFNA5		0.472	0.2765		0	1.013e-96	DLB_PD	5335	5
ENC1			-0.2557			1.357e-42	PD	5566	3.571
EPHA6	0.5319	0.3223		2.904e-89	1.141e-48		AD_DLB	2398	14.12
ERBB4	-0.2734	-0.2982	-0.3033	1.83e-72	8.978e-139	2.419e-101	all	11900	27.51
FAM155A	0.2811	0.3471		7.591e-155	0		AD_DLB	3859	3
FAM27C	-0.3301			3.02e-98			AD
FGF12		0.2584			2.753e-164		DLB	5756	5.545
FGF14	0.2833	0.4485		2.442e-144	0		AD_DLB	2972	5.817
FLRT2	0.7022	0.4536	0.3533	0	1.141e-255	3.389e-152	all	8030	2
FRMD4A			0.3135			1.655e-250	PD	6775	22.68
FRMD5		0.3274			3.729e-115		DLB	4615	15.2
FTH1	-0.4079	-0.5161	-0.4413	3.775e-90	1.579e-285	4.202e-208	all	1229	4
GAB1		0.4286			6.614e-225		DLB	7867	10.52
GABRB1	0.2959	0.4058		1.318e-117	1.092e-288		AD_DLB	2226	9
GABRG3-AS1		-0.3186			8.968e-210		DLB
GALNTL6	0.5452	0.2897		2.932e-133	9.888e-47		AD_DLB	2850	13
GAPDH	-0.3435	-0.482	-0.4327	7.864e-58	1.464e-287	1.244e-232	all	1342	8.628
GLIS3		0.4195			1.835e-88		DLB	7181	10.52
GNAL			0.4659			1.421e-12	PD	6009	11.87
GRIA1	0.2562		0.2693	1.136e-85		1.105e-54	AD_PD	5560	16.02
GRIA4	0.5099	0.4199		3.643e-136	9.74e-110		AD_DLB	4693	14.53
GRM1	0.4211	0.2813		1.084e-159	7.228e-106		AD_DLB	6750	8.829
GRM5	0.3772	0.411		3.137e-210	0		AD_DLB	7906	9
GRM7	0.3022	0.4035		2.821e-80	6.113e-156		AD_DLB	4195	10.52
HIBCH			0.4223			1.699e-82	PD	1923	13.52
HS6ST3	0.4234	0.3438		5.676e-77	2.405e-67		AD_DLB	7804	2
HSP90AA1		-0.3978	-0.3717		3.587e-140	5.888e-85	DLB_PD	3635	11.52
HSP90AB1		-0.4295	-0.3888		6.816e-190	1.403e-147	DLB_PD	2659	12
HSPA12A	0.3001	0.2745	0.2624	3.568e-83	3.619e-117	6.451e-84	all	5803	12.52
HSPA4L			0.2552			2.393e-18	PD	3956	19.03
HSPH1			0.3112			0.0005215	PD	5184	17.66
IGF1R		0.3116			7.641e-180		DLB	12230	21
IL1RAPL1	0.271	0.3887		2.586e-74	1.024e-189		AD_DLB	2679	11
INPP4B		0.3507			7.889e-101		DLB	7560	26.34
IQCJ-SCHIP1	0.6346	0.4616	0.3605	0	4.01e-281	3.001e-154	all	2426	10.52
KAZN	-0.3274			4.802e-85			AD	4482	10.23
KCNB2	0.3073		0.2937	5.467e-66		2.756e-87	AD_PD	3582	3
KCNC2		0.3202			2.186e-119		DLB	4500	5.067
KCND2	0.5483	0.7766		2.133e-149	0		AD_DLB	5333	6
KCNH7	0.3861	0.3277		1.766e-72	2.241e-49		AD_DLB	3645	13.33
KCNIP4	0.3336	0.4183		9.834e-147	0		AD_DLB	2303	8.36
KCNJ3	0.2581	0.2555		2.942e-85	1.303e-127		AD_DLB	3321	2.25
KCNMB2	0.3664			1.494e-65			AD	2621	5.375
KCNMB2-AS1		-0.3188	-0.3		3.598e-89	1.605e-79	DLB_PD
KCNQ5	0.3173	0.3917		1.282e-104	4.601e-232		AD_DLB	6538	13.68
KCTD16	0.3644	0.4731		8.716e-109	4.225e-233		AD_DLB	5183	4
KCTD8	0.269			6.895e-44			AD	2593	2
KHDRBS2		0.3067			8.112e-135		DLB	2359	9.526
KIRREL3	0.2535		0.3496	2.202e-49		6.989e-119	AD_PD	3394	15.77
LDB2		0.2878			5.375e-160		DLB	2655	8.273
LINC00326	0.3464	0.3073		5.455e-94	7.785e-74		AD_DLB
LINC00882		0.7303			0		DLB
LINC01122	0.367	0.3861		3.164e-103	1.502e-126		AD_DLB
LINC01250			0.2572			1.707e-78	PD
LINC01322	0.2923	0.4916		9.827e-38	1.342e-208		AD_DLB
LINC01378	0.4524	0.5695	0.2816	8.329e-91	4.761e-202	8.31e-56	all
LINC02306		0.5541	0.3819		1.937e-66	1.881e-28	DLB_PD
LINGO2	0.3829	0.3239		9.32e-106	2.378e-98		AD_DLB	14140	6.778
LMO3		0.3837			1.142e-226		DLB	3613	4.688
LRFN5	0.3572	0.419		1.847e-150	4.725e-289		AD_DLB	4037	5.1
LRRC7		0.2505			6.553e-176		DLB	6992	26.51
LRRTM3	0.3224	0.4253		1.546e-120	8.326e-272		AD_DLB	6051	3
LRRTM4	0.2845	0.4279		1.777e-72	3.376e-206		AD_DLB	3296	3.375
LSAMP		0.2809			8.476e-52		DLB	9517	8.125
MACROD2	0.2654	0.3728		2.375e-83	2.7e-200		AD_DLB	4753	16.56
MAGI2	0.2582	0.5559	0.3363	2.24e-92	0	8.859e-178	all	6859	21.51
MALAT1		-0.3578	-0.4441		1.036e-150	3.772e-255	DLB_PD
MAN1A1	0.4165			1.58e-151			AD	5027	13
MAP1B	-0.3896	-0.438	-0.3776	2.273e-31	2.173e-113	7.363e-83	all	11880	6.538
MAP2	0.2559			6.367e-117			AD	6636	13.87
MAP3K5	0.2553			1.656e-63			AD	5195	30
MBNL1	0.2518			1.302e-84			AD	5428	9.113
ME1			0.2904			1.585e-37	PD	3519	14
MEG3		-0.3465			1.185e-214		DLB
MEIS2		0.2788			2.002e-50		DLB	3165	12.64
MGST1			-0.2551			1.362e-87	PD	1015	4.172
MIR137HG	0.3449	0.2909		1.519e-143	1.364e-152		AD_DLB
MIR99AHG	0.3157	0.5504		5.684e-93	2.688e-290		AD_DLB
MKLN1		0.259			1.256e-130		DLB	11210	18.35
MLLT3		0.3978			1.521e-210		DLB	6730	11
MSRA	0.3026	0.3053	0.2735	1.351e-133	4.072e-205	2.945e-152	all	1587	6.083
MT-ATP6	0.5435	0.4547	-0.2908	1.434e-227	9.179e-150	8.062e-70	all
MT-CO1	0.3478		-0.3555	4.964e-155		5.059e-118	AD_PD
MT-CO2	0.758	0.253		0	2.607e-78		AD_DLB
MT-CO3	0.7378	0.2891	-0.4646	0	1.042e-54	2.11e-180	all
MT-CYB	0.4691		-0.2508	1.842e-234		3.045e-98	AD_PD
MT-ND1	0.4273			5.761e-204			AD
MT-ND2	0.3311			5.502e-152			AD
MT-ND3	0.4381	0.3712		1.531e-209	1.126e-138		AD_DLB
MT-ND4	0.5146	0.3038		9.427e-288	3.261e-113		AD_DLB
MTUS2	0.3007	0.3847		5.551e-113	1.049e-263		AD_DLB	5785	12.04
MYT1L	0.3474	0.3797	0.3279	9.815e-162	5.999e-269	1.976e-160	all	7007	24.91
NAV3		0.3148			2.807e-221		DLB	9793	39.51
NBEA		0.2539			7.247e-159		DLB	9455	48.53
NCAM2	0.3479			1.342e-106			AD	5918	16.09
NDFIP1		-0.2666			2.447e-107		DLB	3597	8
NDST3	0.2886			9.388e-74			AD	5947	14
NDUFA4		-0.2523			6.578e-120		DLB	2058	4
NEFL		-0.3306			5.478e-144		DLB	3841	4
NEGR1	0.4516	0.632	0.2747	3.57e-245	0	9.197e-121	all	5669	7
NELL2	0.2514			1.224e-84			AD	3375	20.61
NLGN4Y	0.3601		0.39	2.886e-152		4.804e-239	AD_PD	4154	5.5
NR3C2		0.3031			3.504e-121		DLB	5613	8.36
NRG3	0.2897	0.4067		1.185e-153	0		AD_DLB	3561	9.759
NRGN		-0.4614	-0.4241		1.992e-205	4.114e-178	DLB_PD	1216	4
NRXN1	0.3016	0.4533		2.771e-198	0		AD_DLB	8763	18.84
NTRK3		0.2787			1.207e-86		DLB	3145	17.31
OLFM3		0.273			1.195e-96		DLB	3409	6.368
PCDH11Y	0.2696		0.2929	3.438e-46		1.874e-100	AD_PD	5952	5.667
PCDH7		0.2929			2.138e-81		DLB	7391	2.556
PCDH9-AS2	-0.5873	-0.7009	-0.5378	4.094e-156	0	8.958e-202	all
PDE10A		-0.2906	0.2714		8.601e-66	3.225e-65	DLB_PD	8260	22.51
PDE1A	0.4084	0.3468		2.317e-122	3.946e-133		AD_DLB	3336	14.67
PDE1C		0.294			3.447e-69		DLB	7436	18.22
PDE4D	0.2564	0.3911		8.862e-104	0		AD_DLB	8010	15.07
PDE5A	-0.3231	-0.4498	-0.3602	1.109e-93	0	1.728e-200	all	6860	21
PDE7B		0.2919			5.837e-116		DLB	5387	13
PDS5B		0.3053			2.634e-157		DLB	7498	35
PDZD2		0.4518	0.3535		4.228e-57	2.646e-28	DLB_PD	11700	25
PDZRN3	0.2502	0.2671		4.504e-62	1.431e-97		AD_DLB	3674	8.476
PEBP1		-0.3422	-0.2728		8.044e-103	1.112e-61	DLB_PD	1675	4
PIP5K1B		0.2717			9.71e-94		DLB	2813	15.07
PLEKHA5		0.2888			1.854e-121		DLB	4953	27.38
POU2F2			0.2942			1.343e-57	PD	5646	13.76
POU6F2			0.2509			1.516e-26	PD	2270	11
PPFIA2	0.3697			8.286e-161			AD	5360	29.38
PPP3CA		0.286			2.569e-179		DLB	4618	13.05
PRKACB	0.3045			6.508e-163			AD	3740	10.8
PRKG1	0.3274	0.3621	0.2623	5.902e-57	1.252e-56	2.705e-23	all	6661	18
PTPRD	0.2616			4.679e-68			AD	8681	33.78
PTPRN2			0.3043			3.65e-166	PD	4815	22.41
PTPRO	0.2568			1.567e-55			AD	5356	20.1
PTPRT		0.4401			4.487e-171		DLB	12670	31.51
PVT1			0.3923			8.543e-90	PD
R3HDM1	0.2671			2.719e-99			AD	4626	25.08
RAB11A		-0.3579	-0.2829		2.008e-215	1.92e-128	DLB_PD	4882	5
RALYL	0.4533	0.4305		6.801e-268	0		AD_DLB	2411	9.103
RAPGEF2	0.265	0.3		5.445e-90	2.614e-183		AD_DLB	7125	26.7
RAPGEF5		0.3546			2.3e-173		DLB	6622	26
RBFOX3		0.3101	0.2604		2.369e-172	1.482e-115	DLB_PD	3147	14.68
RFX3	0.386	0.3918		1.675e-109	1.006e-185		AD_DLB	6393	15.5
RGS6	0.348	0.3088	0.3059	3.212e-86	1.949e-93	1.139e-64	all	4125	17.04
RIMS2	0.2734	0.298		1.814e-114	9.292e-232		AD_DLB	6747	24.12
ROBO1	0.2885	0.3867		1.236e-24	7.907e-31		AD_DLB	7212	29.7
ROBO2		-0.2759	-0.4569		1.25e-42	7.113e-106	DLB_PD	8700	27.01
RORA		0.4607	0.2804		6.477e-165	5.77e-62	DLB_PD	10870	11.05
RTN4		-0.3246	-0.3732		4.516e-118	1.492e-157	DLB_PD	3785	8.726
SARAF		-0.2552			1.616e-108		DLB	2074	5.545
SATB1-AS1		0.3115			8.493e-75		DLB
SCN1A-AS1		-0.2529			1.532e-118		DLB
SELENOW		-0.3608	-0.3075		6.224e-224	1.854e-157	DLB_PD	888	6
SEMA6D		0.2859	0.2756		2.859e-79	7.049e-61	DLB_PD	5674	17.99
SESN1		0.3237			8.663e-172		DLB	2866	10
SGSM1			0.4256			2.408e-119	PD	5953	25.02
SHISA9	0.2819			9.096e-86			AD	5999	4.143
SIPA1L1	0.3044	0.3065		6.874e-97	2.656e-148		AD_DLB	7913	24.55
SLC17A7		-0.3191	-0.2547		3.305e-156	8.697e-88	DLB_PD	2976	12
SLC22A10			0.2894			2.587e-79	PD	2574	10
SLC35F3		0.3056			5.571e-57		DLB	2981	7.533
SLC38A11		0.4524			5.554e-226		DLB	1800	10.88
SLC5A4-AS1		0.2888			2.367e-131		DLB
SLC8A1		0.2589			1.252e-119		DLB	6136	8.867
SLC8A1-AS1	-0.2998	-0.4013	-0.3486	2.776e-70	9.658e-217	3.071e-159	all
SNAP25-AS1	-0.4133	-0.4824	-0.4324	3.21e-102	5.828e-224	1.243e-186	all
SNTG1	0.4454	0.4857	0.2652	3.064e-96	3.238e-204	3.114e-32	all	4045	17.83
SORBS1			0.2985			5.835e-116	PD	6229	27.08
SORCS1			0.2829			4.674e-36	PD	6356	26.18
SOX5		0.2627			1.907e-21		DLB	7100	15.37
SPANXA2-OT1			0.3315			8.999e-46	PD
SPARCL1	-0.4184	-0.5265	-0.4622	1.336e-62	8.169e-169	3.953e-140	all	2913	11.31
SPECC1		0.2618			6.115e-131		DLB	4255	11.98
ST6GALNAC5	0.3885	0.3718		6.574e-119	5.236e-151		AD_DLB	5345	4.167
STAG1		0.3238			2.934e-210		DLB	5166	34
STMN1		-0.3091			6.289e-166		DLB	1745	5
STMN2	-0.2595	-0.4242	-0.3619	2.322e-31	6.551e-171	1.067e-127	all	2268	5.545
STXBP5L	0.2822			2.145e-102			AD	9288	27.41
SUMF1	-0.2624	-0.2724		9.967e-57	6.571e-101		AD_DLB	2118	8.36
SYN3	0.3758	0.6535	0.5213	2.377e-63	1.542e-294	1.767e-137	all	2988	13.05
SYT1		0.3122			0		DLB	4703	10.81
TAFA1	0.374	0.4035	0.2675	5.127e-80	3.003e-103	1.031e-39	all
TAFA2	0.4696	0.4884		1.24e-141	2.44e-213		AD_DLB
TENM2	0.382	0.4758	0.374	8.132e-123	1.91e-223	2.013e-131	all	9380	27.15
TFDP2		0.281			1.672e-85		DLB	9563	11.36
THRB		0.3141			2.932e-190		DLB	7474	10.49
THY1		-0.2974	-0.3107		4.162e-89	6.776e-109	DLB_PD	2662	4
TJP1		0.3009			7.608e-181		DLB	7814	28.02
TMEM108	0.4066	0.2735		4.984e-122	1.293e-78		AD_DLB	3492	5.5
TMEM161B-AS1		0.2914			1.552e-164		DLB
TMEM178B		0.386	0.3218		6.036e-188	3.157e-100	DLB_PD	10560	4
TMEM232	0.34			4.218e-90			AD	3193	14
TMSB10		-0.2649	-0.2654		1.43e-98	3.256e-95	DLB_PD	482	3
TTTY14	0.3318		0.5758	1.545e-133		0	AD_PD
TUBA1B		-0.5181	-0.391		5.373e-283	4.175e-138	DLB_PD	1753	4
TUBB2A		-0.2781			3.287e-190		DLB	1687	4
UBE2E2		0.3142			5.7e-229		DLB	1760	6
UBE3A		-0.2861	-0.2797		2.107e-130	1.413e-130	DLB_PD	5240	13.64
UCHL1		-0.3069	-0.2941		1.853e-111	8.995e-107	DLB_PD	1124	9
UNC5D	0.2879	0.3974		1.631e-52	1.948e-108		AD_DLB	9034	17
USP9Y	0.2953		0.3644	1.807e-114		9.784e-245	AD_PD	10040	46
UTY	0.2511		0.3515	4.859e-112		8.154e-269	AD_PD	6334	28.08
WDR64		0.3859			5.314e-237		DLB
XIST	-0.7922		-0.804	4.044e-236		0	AD_PD
XKR6			0.2777			2.031e-132	PD	3761	3
YWHAB		-0.2994	-0.2653		3.797e-109	1.446e-81	DLB_PD	3177	6.538
ZDHHC14			0.2561			7.865e-99	PD	2764	9
ZFPM2-AS1		-0.2949			6.283e-148		DLB
ZMYND8		0.273			6.421e-156		DLB	5253	22.39
ZNF365	0.3304			2.77e-107			AD	3031	6.52
ZNF804A	0.3034	0.3666		2.93e-47	4.68e-85		AD_DLB	4685	4
ZNF804B	-0.2666			6.394e-37			AD	6155	4

## Sheet: diffEx_genes_group_merged_Inh
gene	AD_fc	DLB_fc	PD_fc	AD_pval	DLB_pval	PD_pval	sig_dis	tr_length	nof_exon
MT-CO2	0.8734	0.4834		0	2.083e-132		AD_DLB
MT-CO3	0.8333	0.5089		0	1.689e-110		AD_DLB
MT-ATP6	0.7493	0.5421		1.415e-283	4.325e-120		AD_DLB
MT-ND4	0.6085	0.3731		2.069e-269	3.119e-83		AD_DLB
MT-ND3	0.5789	0.4682		8.707e-201	2.955e-102		AD_DLB
MT-CYB	0.53	0.2715		1.912e-194	2.571e-48		AD_DLB
GRID2	0.4651	0.2936	0.2649	7.894e-23	7.51e-05	5.58e-07	all	5202	15.52
MT-ND1	0.4535	0.3088		3.573e-162	1.76e-70		AD_DLB
SNTG1	0.4478	0.4459	0.2541	2.134e-93	1.142e-84	2.591e-34	all	4045	17.83
MT-CO1	0.4453	0.2914		3.121e-137	1.027e-52		AD_DLB
KCNJ3	0.4286	0.3172		5.358e-106	3.422e-74		AD_DLB	3321	2.25
NRXN1	0.4206	0.3263		2.639e-54	2.716e-30		AD_DLB	8763	18.84
NEGR1	0.4181	0.4227		8.233e-44	1.14e-39		AD_DLB	5669	7
MT-ND2	0.4147			5.5e-150			AD
KCNQ5	0.3921	0.4176		4.68e-25	2.522e-32		AD_DLB	6538	13.68
LINC01322	0.3796	0.2507		5.77e-40	6.5e-20		AD_DLB
GRIK2	0.3683			4.257e-52			AD	4666	16.68
KCNH7	0.3649	0.3093		3.503e-44	1.721e-38		AD_DLB	3645	13.33
ANKRD30BL	0.3645	0.3359		4.341e-72	7.968e-54		AD_DLB	1564	6
CNTN5	0.3635	0.2746		9.401e-15	1.268e-14		AD_DLB	5821	23.11
PCDH11Y	0.3491			2.199e-23			AD	5952	5.667
NLGN1	0.3343	0.3023		1.854e-60	1.102e-39		AD_DLB	4947	7
AC073050.1	0.3339	0.3324		4.473e-35	9.798e-36		AD_DLB
RGS6	0.3303			1.735e-10			AD	4125	17.04
CSMD3	0.3248			6.623e-44			AD	12920	70.69
NRG3	0.3193	0.3473		9.81e-101	2.527e-128		AD_DLB	3561	9.759
ERBB4	0.3188	0.4702		7.577e-32	1.618e-67		AD_DLB	11900	27.51
PCDH11X	0.3173			7.975e-17			AD	8314	6.111
ZNF804A	0.3106	0.3138		2.982e-21	5.909e-18		AD_DLB	4685	4
CHSY3	0.3098			6.848e-30			AD	3492	3
TTTY14	0.3081		0.3993	6.256e-50		1.151e-75	AD_PD
CDH18	0.3029			1.683e-37			AD	4970	13.79
CNTNAP2	0.2984	0.2772		6.994e-60	1.074e-50		AD_DLB	9894	24
LRP1B	0.2966			8.361e-18			AD	16530	91
GABRB1	0.296			1.55e-65			AD	2226	9
MAP2	0.294			1.921e-88			AD	6636	13.87
CHRM3	0.2787			1.54e-16			AD	8943	6.846
DLG2	0.278	0.2982		2.522e-91	8.208e-105		AD_DLB	7918	23.55
CCSER1	0.2767			3.88e-58			AD	5246	9.737
DSCAM	0.2745	0.2806	0.2696	7.423e-10	2.361e-13	1.74e-12	all	8525	33
KCND2	0.2744	0.3236		8.108e-24	9.828e-30		AD_DLB	5333	6
NLGN4Y	0.2739		0.2557	7.316e-48		1.165e-43	AD_PD	4154	5.5
AP001347.1	0.2725			2.801e-35			AD
EPHA6	0.2709	0.3205		1.258e-08	0.5491		AD	2398	14.12
ADGRB3	0.2695	0.2672		1.283e-75	2.072e-81		AD_DLB	5637	32
CADM2	0.2691	0.3128		9.769e-51	2.191e-67		AD_DLB	9165	10.31
FAM155A	0.2686			2.137e-61			AD	3859	3
GRIP1	0.2685	0.2558		2.05e-38	1.168e-35		AD_DLB	5038	23.51
CDH10	0.2675			3.702e-28			AD	3230	11.35
PBX1	0.2671			8.551e-18			AD	5481	8.429
NBEA	0.2615	0.2607		6.442e-53	2.457e-57		AD_DLB	9455	48.53
PRR16	0.2607			5.811e-12			AD	1712	3
ADGRL3	0.2605			2.118e-35			AD	12670	25.68
SOX5	0.26			4.396e-06			AD	7100	15.37
KCNC2	0.2581			4.439e-33			AD	4500	5.067
TMEM232	0.2557			1.758e-23			AD	3193	14
PLCB1	0.2555	0.347		7.138e-47	8.937e-100		AD_DLB	7149	32.51
NR3C2	0.2553			1.071e-33			AD	5613	8.36
RIMS2	0.2549			8.353e-46			AD	6747	24.12
AL589740.1	0.2539		0.2635	1.242e-05		0.001309	AD_PD
INPP4B	0.2536			5.863e-19			AD	7560	26.34
EPHA7	0.2534			7.988e-32			AD	6254	15.86
OLFM3	0.2534	0.265		8.355e-13	1.395e-16		AD_DLB	3409	6.368
FSTL5	0.2514			8.434e-07			AD	4824	15.68
TERF2IP	-0.2524	-0.2593		8.176e-19	2.449e-26		AD_DLB	2177	3
CNTNAP3B	-0.2529			9.54e-13			AD	6379	24
BACH1	-0.2537	-0.3474	-0.2709	1.058e-12	1.402e-33	1.945e-19	all	5757	5
CLU	-0.2558	-0.2732		2.12e-44	4.689e-60		AD_DLB	2860	9
SPARCL1	-0.2603	-0.2959		3.611e-12	7.861e-17		AD_DLB	2913	11.31
KCNQ1OT1	-0.2612			2.585e-53			AD
SUMF1	-0.2655			1.684e-51			AD	2118	8.36
CXCL14	-0.2886	-0.471	-0.4216	1	2.587e-12	1	DLB	1975	4
SLC6A1-AS1	-0.2899	-0.4504	-0.2677	1.454e-38	2.478e-116	1.748e-40	all
AC016042.1	-0.2918	-0.3129	-0.2834	1.355e-46	3.249e-66	1.301e-56	all
AC068587.4	-0.2946	-0.3301	-0.2693	6.954e-58	3.589e-81	6.695e-58	all
FAM27C	-0.2953			5.154e-52			AD
UBE3A	-0.2966	-0.3362	-0.3067	5.593e-56	6.226e-82	5.148e-73	all	5240	13.64
CTNNA3	-0.3003		-0.2924	1.218e-48		1.939e-46	AD_PD	9094	16.2
SST	-0.316	-0.4264	-0.2974	3.235e-30	2.024e-77	4.816e-20	all	632	2
AC098829.1	-0.3445	-0.3375		8.59e-78	1.251e-85		AD_DLB
KCNMB2-AS1	-0.4559	-0.5178	-0.4396	1.247e-34	6.908e-56	4.398e-37	all
XIST	-0.5145		-0.4622	1.641e-91		1.305e-106	AD_PD
AC027288.3		-0.2587	-0.2528		1.889e-34	1.89e-32	DLB_PD
AC069228.1		-0.2676			2.306e-76		DLB
AC090579.1		-0.3006	-0.2604		2.187e-49	2.698e-31	DLB_PD
ADARB2			0.2604			8.807e-05	PD	8426	10
AL117190.2		-0.2662			3.056e-56		DLB
AL357873.1		-0.281			9.585e-76		DLB
ANKRD36		0.2581			1.826e-60		DLB	6343	73.23
CALM1		-0.3036	-0.3092		4.531e-67	1.749e-73	DLB_PD	4256	6
CALY		-0.2945			2.783e-68		DLB	1070	6
CSMD1		0.2897			4.607e-23		DLB	14320	70
FP236383.3		0.3415	0.5589		8.275e-07	5.376e-77	DLB_PD
GABRG3-AS1		-0.274			1.775e-52		DLB
GAPDH		-0.3007			2.834e-75		DLB	1342	8.628
HIBCH			0.405			9.607e-35	PD	1923	13.52
HMGB1			0.3599			7.299e-18	PD	4524	5
HSP90AA1		-0.2835			6.542e-61		DLB	3635	11.52
IL1RAPL1		0.3759			5.432e-76		DLB	2679	11
L3MBTL4		0.2689			1.303e-19		DLB	3578	19.51
LRRC4C		0.3307			5.428e-35		DLB	2725	6.167
LUZP2		0.2556			1.254e-07		DLB	5259	11.41
MACROD2		0.2842			5.789e-41		DLB	4753	16.56
MALAT1		-0.3687	-0.3781		2.431e-104	7.67e-122	DLB_PD
2023-03-01			0.3907			8.325e-09	PD	5464	6.667
MIR99AHG		0.3063			1.528e-25		DLB
PDE4D		0.2951			9.167e-41		DLB	8010	15.07
PDE5A		-0.3064			2.486e-98		DLB	6860	21
RORA		0.2867			2.316e-57		DLB	10870	11.05
SEZ6L			0.3487			6.148e-19	PD	6490	16.04
SNAP25-AS1		-0.2673	-0.2642		3.166e-47	5.03e-50	DLB_PD
SPRY4-AS1		-0.2589			6.343e-98		DLB
SYN3		0.2713			1.052e-32		DLB	2988	13.05
UTY			0.2511			1.266e-67	PD	6334	28.08

## Sheet: diffEx_genes_group_merged_Ast
gene	AD_fc	DLB_fc	PD_fc	AD_pval	DLB_pval	PD_pval	sig_dis	tr_length	nof_exon
HMGB1			1.809			2.3e-35	PD	4524	5
SEZ6L			1.042			3.287e-91	PD	6490	16.04
PTGES3			0.9733			1.736e-87	PD	1979	7.455
NEAT1	1.512	1.206	0.8857	0	0	8.64e-160	all
SLC7A11	0.3217		0.869	1.45e-89		2.74e-38	AD_PD	9648	12
FP236383.3		0.7124	0.7972		1.409e-58	4.549e-182	DLB_PD
DNAJA4			0.7599			1.48e-102	PD	3042	7.364
ABHD3			0.7345			1.784e-68	PD	1946	7.381
IL17RB			0.6595			4.02e-76	PD	2040	11
ATP2C1			0.6523			5.131e-14	PD	4072	27.55
HSPA4L			0.6433			1.097e-68	PD	3956	19.03
HSPH1			0.6269			1.221e-91	PD	5184	17.66
PDE4DIP	0.6784	0.6585	0.5431	2.749e-289	0	1.654e-146	all	7638	39.84
SORBS1		-0.2729	0.5303		2.546e-62	3.661e-15	DLB_PD	6229	27.08
MBNL2			0.5277			2.856e-61	PD	4660	8.083
SH3BGR			0.5277			2.525e-63	PD	1078	6.636
CAP2			0.4708			5.537e-105	PD	3027	13
XPO1			0.4524			9.075e-42	PD	4830	25
OSBPL3			0.4406			8.392e-80	PD	6451	21.31
HIBCH			0.4351			4.515e-25	PD	1923	13.52
AC092691.1	0.3309		0.4273	2.361e-63		5.442e-47	AD_PD
HSP90AA1	0.2996		0.4246	9.018e-42		5.572e-38	AD_PD	3635	11.52
ZNF516			0.4232			4.599e-21	PD	8626	7
ANK2			0.4195			6.038e-90	PD	8152	44.26
TTTY14			0.4118			1.88e-47	PD
FRMD5	0.2831		0.4065	5.26e-26		5.081e-36	AD_PD	4615	15.2
APP			0.3925			3.488e-37	PD	3469	16.45
PCLO			0.3908			4.896e-45	PD	18870	22.78
MIB1			0.3902			8.391e-40	PD	9567	21
LPIN1			0.3867			2.12e-35	PD	5573	21.32
MAP2			0.3748			2.277e-40	PD	6636	13.87
FGD4			0.3597			4.012e-28	PD	7481	16.88
ARHGAP26	0.3038	0.3091	0.3565	5.609e-62	1.856e-69	3.496e-58	all	9121	22.68
KNOP1			0.3476			2.573e-75	PD	2230	5
LINC00472	0.4091	0.3231	0.3458	3.966e-89	5.99e-52	1.067e-37	all
DNAJB6			0.3438			1.865e-44	PD	2068	9.111
PNISR	0.3591	0.348	0.3431	1.418e-118	1.119e-91	4.803e-66	all	4744	11.19
KCNMA1	0.3011		0.3421	7.943e-67		1.204e-53	AD_PD	9176	28.19
TNRC6A			0.3394			2.007e-82	PD	8442	24.34
LIMS1			0.335			0.005623	PD	4443	10
EYA2			0.3303			4.166e-32	PD	2591	15.07
BACE2			0.3291			7.288e-32	PD	8828	8.36
TPD52L1	0.3241		0.3262	5.982e-60		3.698e-18	AD_PD	2257	6.306
MIR100HG			0.3231			0.04214	PD
PPP2R2B			0.3216			1.039e-48	PD	2187	10.29
CHORDC1			0.32			3.93e-73	PD	3358	10.52
CAMK2D			0.3186			1.493e-11	PD	5561	19.32
CNTN1		0.2933	0.3167		3.296e-43	6.676e-32	DLB_PD	4690	20.15
GPBP1			0.3123			1.633e-30	PD	4336	11.85
GNAL			0.3079			0.002162	PD	6009	11.87
NFAT5			0.3015			1.556e-05	PD	12050	14.87
PRICKLE2			0.2992			3.273e-20	PD	8322	8
FKBP5	0.3487	0.329	0.2984	1.771e-66	7.035e-60	6.178e-37	all	4455	10.61
MIR29B2CHG			0.2953			3.579e-31	PD
PRKD1			0.295			4.453e-16	PD	3605	18.68
ABI1			0.2922			2.536e-05	PD	3568	10.34
MRPS6	0.45	0.4491	0.2913	1.684e-164	1.403e-98	1.688e-49	all	990	3
AL109809.5			0.289			1.365e-24	PD
EYA1			0.2837			5.384e-27	PD	4138	17.81
DDR2			0.2827			3.435e-07	PD	9320	18.26
HSPD1			0.281			3e-23	PD	2311	12
SLC39A11	0.7212	0.6764	0.2801	7.978e-195	1.451e-247	5.37e-21	all	2903	10.22
MAPT			0.28			2.199e-27	PD	6033	11.83
AC010624.5			0.2765			1.863e-32	PD
RFX2			0.2757			2.366e-34	PD	4076	17.51
TMEM178B			0.2745			1.593e-19	PD	10560	4
SQSTM1			0.2719			8.741e-28	PD	2883	8.692
RORA	0.3198	0.3205	0.2714	4.32e-59	7.604e-71	3.46e-47	all	10870	11.05
IARS			0.2704			6.794e-32	PD	4627	34
SMC5-AS1			0.2693			1.052e-35	PD
NAV2	0.4437		0.2671	3.611e-108		1.749e-33	AD_PD	10530	37.36
TLN2			0.2671			2.329e-18	PD	11650	56
LIMCH1			0.2662			3.794e-19	PD	6239	24.93
MMP16			0.2657			2.222e-31	PD	6335	10
DNM3	0.3455	0.2594	0.2644	1.867e-49	2.245e-28	1.488e-09	all	5336	19.33
STK32A			0.2642			8.062e-59	PD	2857	12.18
SEL1L3			0.264			4.759e-14	PD	4455	24
LHFPL6			0.2637			0.01686	PD	2158	4
NEBL	0.4269	0.2601	0.2607	1.551e-113	4.296e-60	1.459e-26	all	8457	21
ITGB8	0.3031	0.2893	0.2554	3.029e-67	4.589e-55	3.992e-35	all	8777	14
CAMK2G			0.2544			1.908e-35	PD	3585	20.31
NEDD4L			0.2538			1.523e-11	PD	8380	30.32
FLRT2			0.2523			3.456e-17	PD	8030	2
DAAM1			0.2522			3.394e-17	PD	5858	25
AC012405.1	0.3919		0.2515	7.019e-17		6.413e-10	AD_PD
CRISPLD1		-0.2573	-0.2504		3.441e-83	1.13e-68	DLB_PD	3964	14.05
IPO9-AS1		-0.2957	-0.2504		3.578e-87	6.648e-47	DLB_PD
MAGI1			-0.2535			2.312e-36	PD	6837	23.7
NFIA		-0.2912	-0.2535		5.175e-67	4.572e-48	DLB_PD	9349	11.05
STK3			-0.2554			7.937e-46	PD	2870	11.24
ANO5			-0.2555			3.645e-37	PD	6660	22
C4orf19			-0.2565			1.949e-39	PD	3636	3.571
AP000462.1			-0.2569			1.046e-50	PD
COLEC12		-0.2985	-0.2571		0.0003214	0.0674	DLB	3134	10
TAPT1-AS1			-0.2583			1.976e-49	PD
RBMS3		-0.4555	-0.2584		7.01e-123	4.622e-40	DLB_PD	5705	14.03
ID2	-0.3002	-0.2813	-0.2599	4.609e-28	3.199e-25	1.346e-18	all	1364	3
AC125613.1	-0.3802	-0.2901	-0.2603	9.207e-139	9.593e-75	5.088e-52	all
AC008957.1	-0.2503		-0.2611	3.822e-74		1.332e-62	AD_PD
DPYSL2		-0.2884	-0.264		5.63e-54	6.919e-39	DLB_PD	4513	14
AC079385.1		-0.2761	-0.2685		9.29e-55	6.647e-45	DLB_PD
OSMR			-0.2689			4.75e-52	PD	4348	15.18
MYO9A			-0.2693			4.43e-49	PD	8708	42
RAB11A			-0.2714			7.572e-55	PD	4882	5
PHACTR3			-0.2716			2.518e-45	PD	2355	12.84
P2RY14			-0.2742			5.09e-57	PD	2583	3
AC025159.1	-0.3586	-0.3189	-0.2756	5.165e-99	5.985e-78	5.96e-46	all
PLSCR4		-0.2539	-0.2818		1.013e-32	1.552e-40	DLB_PD	3271	8.762
CACHD1		-0.3472	-0.2832		1.965e-69	2.595e-44	DLB_PD	5411	26.51
CPNE8			-0.2854			2.629e-33	PD	3461	20
MED12L			-0.2909			8.009e-57	PD	10440	43
AC097515.1			-0.291			1.302e-71	PD
CA8			-0.2933			8.508e-39	PD	4820	8.529
AC138627.1	-0.4325	-0.4095	-0.2942	6.819e-127	1.4e-109	3.317e-51	all
ETV6		-0.287	-0.3014		1.677e-45	7.404e-50	DLB_PD	5989	8
SGO1-AS1	-0.39	-0.3151	-0.3024	4.814e-90	2.533e-53	2.056e-41	all
TNC		-0.4382	-0.3049		6.312e-13	0.1554	DLB	8600	28
APOE			-0.3056			6.469e-67	PD	1227	4
DOCK4			-0.3063			3.824e-73	PD	8336	52
AC098829.1	-0.477	-0.5529	-0.3085	1.2e-123	5.527e-160	1.724e-44	all
AHCYL1		-0.4892	-0.3138		5.473e-97	3.409e-27	DLB_PD	3998	17.21
AC068587.4	-0.339	-0.2642	-0.3163	7.812e-96	2.257e-60	6.127e-74	all
ZNF98		-0.4371	-0.3167		4.992e-37	1.864e-18	DLB_PD	2260	4
PDE8B		-0.3617	-0.3169		3.639e-51	5.557e-34	DLB_PD	4327	21.7
XIST	-0.5741	-0.495	-0.3203	8.688e-147	1.79e-124	1.846e-55	all
AC087564.1	-0.3606	-0.3333	-0.322	4.679e-74	9.167e-66	8.691e-56	all
AC073475.1	-0.4533	-0.4524	-0.3242	3.373e-100	1.76e-102	7.271e-46	all
MFHAS1	-0.3105	-0.4897	-0.3253	3.422e-33	6.004e-112	8.159e-44	all	5255	3
HILPDA			-0.3269			2.902e-92	PD	1355	2
HES1	-0.3973	-0.3666	-0.3274	1.955e-63	1.182e-50	4.98e-28	all	1461	4
PTPRZ1		-0.2874	-0.3284		9.652e-67	1.613e-78	DLB_PD	6442	29.67
AL356737.2	-0.345	-0.2931	-0.3343	8.917e-101	8.607e-69	3.985e-81	all
CST3			-0.335			8.809e-66	PD	1636	3.571
AC087854.1	-0.3349	-0.3326	-0.3361	8.848e-57	1.092e-53	4.318e-44	all
LRRC3B		-0.4733	-0.3363		2.415e-89	1.221e-38	DLB_PD	1589	2.5
FTL			-0.3396			5.416e-32	PD	871	4
AC119673.2			-0.341			1.268e-116	PD
NAV1		-0.4264	-0.3469		4.089e-96	1.781e-56	DLB_PD	12390	28.58
CNTNAP3B		-0.2515	-0.3479		3.1e-32	4.25e-47	DLB_PD	6379	24
RGS20		-0.3269	-0.3496		2.149e-67	1.951e-59	DLB_PD	1784	4.826
ARHGEF3		-0.2685	-0.3521		3.665e-49	1.892e-57	DLB_PD	3706	11.14
GNA14-AS1	-0.2871	-0.343	-0.369	7.533e-37	3.114e-56	2.687e-63	all
MAOB		-0.3057	-0.3739		2.679e-25	3.271e-38	DLB_PD	2595	15
ALDH1A1	-0.6607	-0.5667	-0.377	1.365e-199	3.504e-152	3.024e-54	all	2369	13
FTH1	-0.2763	-0.3608	-0.3808	1	6.904e-07	0.008959	DLB_PD	1229	4
LRIG1	-0.3705	-0.613	-0.3898	6.471e-65	1.678e-197	7.503e-77	all	4762	19
DLC1	-0.3467		-0.3924	6.102e-35		1.143e-48	AD_PD	6351	15.08
NTRK3			-0.4069			3.874e-87	PD	3145	17.31
CLU		-0.3646	-0.4216		3.687e-75	9.915e-88	DLB_PD	2860	9
AC114971.1	-0.3827	-0.2652	-0.4219	1.142e-71	1.899e-33	1.9e-61	all
PCDH9-AS2	-0.5149	-0.4414	-0.428	2.53e-142	4.767e-102	5.381e-87	all
ITPR2		-0.3854	-0.4322		2.523e-88	4.677e-99	DLB_PD	12580	57
TPST1		-0.6151	-0.4389		7.435e-113	2.03e-42	DLB_PD	2051	6
F3	-0.2719	-0.5813	-0.4415	9.707e-38	5.379e-157	5.297e-88	all	2320	5.545
NRP1	-0.3632	-0.5116	-0.4455	8.201e-58	1.232e-119	4.999e-74	all	4981	15.42
TMEM164	-0.4349	-0.5065	-0.4486	3.968e-74	1.129e-109	2.514e-77	all	4268	7.278
LINC02649	-0.5069	-0.574	-0.4668	3.866e-158	4.329e-213	2.836e-108	all
LINC00499	-0.3745		-0.4807	5.499e-30		3.839e-33	AD_PD
GNA14		-0.3664	-0.4827		6.108e-18	1.657e-45	DLB_PD	2491	7
GPC5	-0.5557	-0.372	-0.4998	7.265e-194	6.605e-89	2.081e-138	all	2945	8
ANGPTL4		-0.4335	-0.5714		2.978e-88	1.534e-115	DLB_PD	1852	6.538
AC008957.2	-0.6085	-0.7457	-0.5869	2.724e-176	1.382e-267	4.168e-133	all
FAM189A2	-0.4393	-0.6829	-0.6258	3.717e-52	1.056e-140	6.072e-90	all	2350	11
BAALC-AS1	-0.6963	-0.7988	-0.7032	5.171e-113	1.413e-165	8.175e-95	all
SLC1A3	-0.6918	-1.144	-0.7834	1.596e-181	0	2.856e-197	all	3886	8.684
ABHD2	0.2964			9.046e-35			AD	8965	13.31
RANBP3L	0.6241	0.4794		3.937e-131	2.119e-135		AD_DLB	3720	13.94
PFKP	0.5648	0.4285		1.038e-174	1.155e-76		AD_DLB	2599	21.22
AC002460.2	-0.2849			5.71e-39			AD
PRKG1	0.5354	0.3157		7.936e-153	8.299e-62		AD_DLB	6661	18
PLEKHA5	0.5348	0.3146		2.161e-72	2.257e-38		AD_DLB	4953	27.38
AC079352.1	-0.2585			3.257e-33			AD
AC091826.2	-0.4214			7.445e-115			AD
AC106845.1		0.3123			2.22e-46		DLB
AC115622.1	-0.2564			9.19e-63			AD
MT2A	0.4835	0.4933		5.873e-72	2.396e-62		AD_DLB	452	3
ACACB		0.2533			2.248e-34		DLB	9250	52
ACSL6	-0.2785			1.326e-56			AD	6481	20.84
ACSS1	-0.2834			2.79e-58			AD	3356	13.3
ADAMTS9-AS2	0.2695			2.746e-14			AD
MRAS	0.4799	0.451		1.056e-134	7.802e-97		AD_DLB	4149	5.545
AC245297.3	0.4731	0.4572		2.877e-125	5.224e-104		AD_DLB
AL137139.2		0.3225			5.203e-49		DLB
AL390755.1	0.3142			1.892e-93			AD
AL512662.2	0.2849			1.941e-80			AD
AL589740.1	-0.4709			1.074e-69			AD
ANKDD1A		-0.2989			7.189e-66		DLB	3110	15
ARHGAP24	-0.5132			2.272e-98			AD	4300	8.15
ARHGAP29	0.2694			2.304e-58			AD	8963	22.61
ARHGEF4		0.2771			3.305e-39		DLB	3656	14
ARMH1	-0.2564			1.102e-64			AD	1685	12
ASTN2		0.2521			4.473e-41		DLB	2995	13.16
ATP2B4	0.2675			4.485e-60			AD	8833	21.51
BAALC		-0.4116			6.826e-85		DLB	2782	2.6
BICD1	0.307			6.576e-64			AD	8598	9.113
BMPR1B	-0.2869			2.519e-42			AD	5467	11.57
MT-ND3	0.4691	0.5147		9.742e-155	5.773e-148		AD_DLB
NPAS2	0.4475	0.3241		4.929e-99	4.321e-21		AD_DLB	4004	21
CABLES1	-0.3694			4.06e-52			AD	4520	10
CACNB2	0.2899			4.244e-14			AD	4206	13.62
CALN1		-0.2862			7.979e-58		DLB	9466	6.538
CD38		-0.2589			2.204e-67		DLB	5694	8
CD44	0.3749			1.239e-15			AD	4827	12.63
CDH20		0.3406			9.808e-60		DLB	3882	12
CDH23	0.3308			3.857e-116			AD	6289	38.51
CFAP47		0.3066			1.446e-68		DLB	8677	54.4
CHI3L1	0.5135			1.081e-39			AD	1837	10
CHL1		-0.3433			3.926e-83		DLB	7786	26.73
CHST11	0.2556			7.276e-26			AD	5760	3
CLIP1		-0.2543			2.134e-24		DLB	5858	25.03
CLIP2		0.2768			2.438e-28		DLB	5512	16.52
CNN3		-0.3019			1.811e-51		DLB	1997	6.7
GSN	0.4468	0.3133		2.771e-151	2.798e-55		AD_DLB	2793	19.37
CPE	0.2802			6.303e-50			AD	2648	9
CRB1	-0.313			3.581e-51			AD	4611	12.11
CRYAB		0.2593			1.273e-07		DLB	877.1	3.571
CSMD1	-0.3337			7.659e-30			AD	14320	70
MT-ATP6	0.428	0.4821		1.347e-128	2.821e-106		AD_DLB
CTNNA2		0.344			2.079e-68		DLB	3617	16.1
DCLK1	0.3908			0.0007571			AD	8016	15.56
DCLK2		-0.3048			3.318e-36		DLB	4291	16.52
DDX17		0.2515			9.25e-64		DLB	4793	13
DKK3	0.4021			1.829e-132			AD	2723	7.774
DPP6	-0.2609			1.807e-43			AD	4482	24.44
DTNA		-0.2717			1.292e-46		DLB	5039	17.15
EGLN3	0.3803			1.219e-41			AD	2455	5
ELL2		-0.4055			8.987e-77		DLB	6046	12
ENOX1		-0.2539			5.524e-37		DLB	3350	16.87
EPHB1	-0.2978			3.706e-46			AD	4677	16
ERBIN	0.3335			2.286e-55			AD	6918	25.03
F11-AS1		0.2869			3.84e-35		DLB
FADS2		-0.2533			5.084e-62		DLB	3154	12
FAM107A	0.4535			1.695e-144			AD	3424	4.556
FAM155A	-0.3305			1.348e-77			AD	3859	3
FER		0.2576			1.027e-40		DLB	10250	15.95
FGFR2	-0.2741			2.862e-50			AD	3990	16.73
GFAP		-0.3603			4.362e-46		DLB	2405	8.083
MT-CO3	0.4019	0.379		2.496e-90	4.219e-69		AD_DLB
GLIS3	0.3047			1.6e-29			AD	7181	10.52
GOLGB1		0.297			1.992e-36		DLB	11200	21.76
GPC5-AS2	-0.3135			6.726e-114			AD
GRIA2	-0.4076			3.755e-129			AD	5592	16
GRID2		-0.2503			1.012e-26		DLB	5202	15.52
GJA1	0.3799	0.3496		6.278e-69	2.553e-40		AD_DLB	3169	2
H3F3B		-0.26			1.076e-47		DLB	2861	4
HGF	0.2927			2.269e-32			AD	4335	14.05
HIF3A		0.4921			1.173e-144		DLB	4968	14.11
HSPA1A	0.2672			2.935e-59			AD	2429	1
INPP4B	0.3507			2.678e-41			AD	7560	26.34
IRS2	0.3356			1.224e-58			AD	6998	2
KCNE4	0.3058			3.993e-83			AD	3175	2
KCNIP4	-0.4888	-0.3245		1.565e-43	1		AD	2303	8.36
KCNN3	0.2529			8.136e-38			AD	12690	8.36
LGR4		-0.2872			3.852e-42		DLB	5200	17.51
LINC00461	-0.274			5.889e-54			AD
LINC01088	0.2942			4.302e-13			AD
LINC01094	0.3595			4.43e-84			AD
LMNTD1		0.2607			2.11e-57		DLB	2242	9.579
LRMDA	0.309			1.061e-27			AD	871	6.538
MT-CO2	0.3717	0.3452		1.488e-88	4.611e-69		AD_DLB
MACF1		-0.3348			4.304e-53		DLB	17690	93
MACROD2		0.2806			1.623e-22		DLB	4753	16.56
MAML2	0.4178			8.803e-78			AD	7111	5
MAPK10		0.2699			5.519e-70		DLB	6841	13.76
MAPK4	0.3629			9.505e-82			AD	4164	5.133
MAPRE2		-0.3657			1.201e-57		DLB	4230	7.345
MGLL	0.3026			3.325e-50			AD	4473	7.696
MGST1		-0.3209			3.318e-64		DLB	1015	4.172
CTDSPL	0.3626	0.2991		1.935e-79	3.062e-50		AD_DLB	4440	7.533
SASH1	0.3566	0.2935		3.578e-60	2.443e-57		AD_DLB	7494	17.48
MROH7	-0.3804			1.936e-112			AD	3748	23.04
MRVI1		-0.2733			4.534e-44		DLB	6111	20.36
AC002069.2	0.3537	0.3897		7.786e-18	1.873e-21		AD_DLB
MT-ND4	0.3487	0.3463		1.326e-93	9.008e-81		AD_DLB
PLPP1	0.3448	0.2678		5.5e-44	1.148e-15		AD_DLB	1670	6
MT-CYB	0.2637			4.859e-68			AD
RPS6KA2	0.342	0.3853		2.229e-76	4.989e-112		AD_DLB	5853	21.28
RASSF8	0.3324	0.3963		3.907e-55	1.002e-31		AD_DLB	4754	5.545
PPFIA2	0.3301	0.2557		7.117e-38	1.976e-24		AD_DLB	5360	29.38
AHNAK	0.3139	0.2928		2.507e-92	2.054e-65		AD_DLB	13690	5.286
NAV3		0.251			2.417e-46		DLB	9793	39.51
NCAM2	0.2639			2.011e-51			AD	5918	16.09
NKAIN3	-0.3578			4.9e-38			AD	1854	7
PARD3	0.3021	0.3855		2.134e-64	3.734e-109		AD_DLB	5271	22.94
NRXN1	-0.399			7.409e-92			AD	8763	18.84
NTM	-0.3794			3.788e-149			AD	3115	8.523
OBI1-AS1		-0.4808			7.471e-110		DLB
COL27A1	0.2962	0.2786		1.026e-97	4.648e-74		AD_DLB	7810	61
PDZRN3	0.2699			5.599e-31			AD	3674	8.476
MT1G	0.2857	0.2661		7.859e-77	9.273e-77		AD_DLB	403.5	3
PITPNC1		-0.2693			3.744e-67		DLB	6311	9.526
PLCE1	0.2838			2.77e-54			AD	7490	32.67
SSBP2	0.2653	0.3549		1.068e-29	3.178e-21		AD_DLB	8931	16.17
ADCY2	0.2541	0.333		7.616e-38	3.129e-60		AD_DLB	6553	25
C8orf37-AS1	-0.2978	-0.282		4.073e-68	2.973e-59		AD_DLB
PPP1R3C		-0.293			2.775e-50		DLB	2572	2
AC053513.1	-0.3075	-0.2786		7.547e-53	8.631e-40		AD_DLB
C1orf61	-0.3157	-0.4009		1.09e-62	1.849e-94		AD_DLB	873.2	5.3
PRRX1	0.2841			7.369e-52			AD	4039	4.556
PTN		-0.2732			1.308e-43		DLB	1731	5
RALGDS		-0.2867			4.586e-71		DLB	3672	18
MMD2	-0.3215	-0.3771		8.105e-61	1.201e-83		AD_DLB	2385	7.364
RASGEF1B	0.3157			2.522e-24			AD	2921	13.68
AC007389.1	-0.3341	-0.3696		4.737e-44	1.784e-60		AD_DLB
RBFOX1	-0.3898			4.209e-27			AD	3898	14.52
RFX3-AS1	-0.3081			4.162e-77			AD
RGMA		-0.2504			4.89e-40		DLB	3136	3.87
RIMS1	0.9671			9.164e-161			AD	5529	23.46
RNF19A	0.2883			3.284e-50			AD	4616	10.42
RNF220	0.2755			3.352e-25			AD	2908	14.68
RNF24	0.2741			4.914e-61			AD	7509	6.28
AC002429.2	-0.3371	-0.6315		4.481e-60	2.554e-135		AD_DLB
SAMD4A	0.3446			1.495e-47			AD	6387	10.81
PREX2	-0.3565	-0.3315		7.947e-83	5.126e-70		AD_DLB	8172	34
SESN1	0.2783			4.681e-51			AD	2866	10
SLC1A2		-0.2961			2.455e-34		DLB	11780	11.69
SLC39A12	0.3257			2.075e-55			AD	2697	12.52
SLC4A4		-0.2528			3.979e-24		DLB	7644	24.73
SLC7A2	0.4065			7.756e-115			AD	7567	12
SLCO1C1		-0.3003			2.432e-53		DLB	3306	14.83
SMTN	0.2636			1.83e-100			AD	3249	20.61
SPOCK1		-0.2589			5.62e-28		DLB	4827	11
LRRC7	-0.41	-0.379		8.897e-90	1.936e-63		AD_DLB	6992	26.51
ST8SIA1	0.3025			1.25e-63			AD	9665	4.556
STARD13	0.3067			1.417e-60			AD	5329	13.68
SUMF1	-0.2502			6.587e-46			AD	2118	8.36
SYNM	0.2795			3.648e-105			AD	6835	4.556
SYTL4		0.2791			1.01e-56		DLB	3840	18.04
TENM2	-0.5788	-0.4877		5.578e-145	1.346e-120		AD_DLB	9380	27.15
THRB	0.2854			5.386e-47			AD	7474	10.49
TMEM241	-0.2518			1.903e-35			AD	3061	15.52
TMTC1	0.3472			7.322e-58			AD	8786	18
TRIO		-0.2615			2.865e-26		DLB	11100	57
TSPAN7	-0.2547			2.53e-34			AD	1806	8
TUBB2B		-0.2651			8.051e-74		DLB	2019	4
UFL1-AS1	-0.2681			3.713e-60			AD

## Sheet: diffEx_genes_group_merged_Mic
gene	AD_fc	DLB_fc	PD_fc	AD_pval	DLB_pval	PD_pval	sig_dis	tr_length	nof_exon
2023-03-01		-0.2896			6.395e-16		DLB	5464	6.667
ABHD3			0.2856			4.441e-16	PD	1946	7.381
AC007262.2	0.3904	0.25	0.3201	2.624e-57	1.517e-25	2.948e-32	all
AC008014.1		0.2718	0.3004		1.277e-16	3.603e-17	DLB_PD
AC008050.1	-0.7008	-0.4819	-0.3515	3.066e-90	8.071e-50	1.536e-19	all
AC008691.1	-0.7535	-0.4492	-0.5934	6.905e-45	1.245e-14	9.665e-14	all
AC009432.2	-0.2832			7.931e-32			AD
AC011586.2	-0.4296	0.7188	-0.4186	1.845e-46	1.371e-28	1.899e-37	all
AC025569.1		-0.2745			3.208e-30		DLB
AC066613.2	0.267	0.3387		1.596e-34	9.948e-43		AD_DLB
AC120193.1	-0.4803	-0.4176	-0.4487	8.963e-48	2.961e-44	1.972e-40	all
AC131944.1		-0.3134	-0.5358		1	1.083e-13	PD
ACSL1	0.4682	0.2713	0.6011	1.963e-52	1.025e-12	1.212e-15	all	3883	21.02
ADAM28	-0.3439	-0.2698	-0.2938	1.912e-28	1.487e-22	3.637e-18	all	5862	20.49
ADGRB3	-0.3825		-0.2593	4.286e-28		0.0005353	AD_PD	5637	32
AKAP13			0.3308			4.743e-15	PD	12140	34.75
AL035446.2	0.3541			2.431e-53			AD
AL163541.1	0.3704	0.9805	0.81	3.913e-06	3.708e-75	6.208e-42	all
AL392172.2			0.2688			0.0004366	PD
ALCAM	0.612	0.6873		1.997e-74	3.856e-88		AD_DLB	4141	14.29
ANKRD17	0.2534			2.797e-21			AD	9926	33.76
ANKS1B	-0.4442		-0.2949	9.647e-32		0.1094	AD	3593	14.35
APOC1		0.2877			2.096e-40		DLB	638.2	4.385
APOE	0.3923	0.5237		7.443e-44	6.287e-55		AD_DLB	1227	4
ARAP2		0.2821			4.507e-24		DLB	7362	33
ARHGAP15	0.4873	0.3917	0.3967	2.774e-77	1.695e-42	8.938e-46	all	1759	14
ARHGAP24	0.3342		0.2748	1.841e-30		2.488e-15	AD_PD	4300	8.15
ASCC3	0.257			7.307e-24			AD	6666	33.03
ATF7IP	0.2624			7.717e-26			AD	7907	14.55
ATG7	0.2543			1.036e-17			AD	4836	18.98
ATP1B3		0.2911	0.5916		4.555e-39	7.415e-19	DLB_PD	1897	7
ATRNL1	-0.2935			2.839e-17			AD	7247	24.46
AUTS2	-0.4915	-0.3391	-0.3323	4.491e-42	2.143e-22	8.669e-16	all	5988	16.9
BCL2	0.284			4.839e-17			AD	4378	2.6
BNC2	0.2576	0.3151		1.268e-18	3.688e-20		AD_DLB	12840	6.7
C1QB		-0.2619			3.103e-21		DLB	1353	3
C22orf34	0.4188			4.114e-89			AD	1719	6
C3	-0.4454	-0.5186	-0.2513	2.501e-41	1.57e-68	2.051e-13	all	5132	41
CACNA1A	0.4557	0.6345		9.947e-46	4.326e-80		AD_DLB	8635	47.6
CADM1		0.4002			1.236e-38		DLB	4320	10.7
CAMKMT	0.2783	0.2566		5.482e-25	8.342e-19		AD_DLB	1555	11
CARD11		0.3329			3.132e-35		DLB	4463	25.51
CCDC26	0.5695		0.3168	1.437e-15		0.003688	AD_PD
CCND3	0.3742	0.4791	0.4508	1.32e-35	1.258e-62	3.988e-43	all	2105	4.714
CCNH			0.2849			6.19e-10	PD	1452	9
CCSER1	-0.2615			7.5e-14			AD	5246	9.737
CD163	0.3526			2.05e-13			AD	4148	17
CD83			0.4451			0.0009682	PD	2420	5
CECR2	-0.2696			6.204e-30			AD	9892	19
CELF2			0.2897			6.149e-19	PD	3924	14.33
CERNA2	0.3129			7.661e-26			AD
CGNL1		0.2679			5.779e-29		DLB	7283	19.51
CHI3L1		0.3832			1.374e-82		DLB	1837	10
CHST11		-0.2632			1.135e-09		DLB	5760	3
CHST15	0.2724			8.976e-26			AD	4279	7.143
CNTNAP2	-0.3654			2.382e-26			AD	9894	24
CPEB3		0.2838			1.193e-22		DLB	5811	10
CPEB4		-0.2626			5.303e-06		DLB	7481	8.864
CPM	0.4597	0.3519		6.703e-34	2.758e-19		AD_DLB	6654	9
CPVL	0.3896			4.365e-41			AD	2352	13.8
CSF2RA	-0.3014			1.815e-13			AD	1716	11.98
CSGALNACT1	0.6197	0.696	0.8714	5.924e-68	7.201e-68	2.672e-96	all	4045	9.861
CSMD1	-0.7056	-0.3166	-0.4307	7.01e-52	1	1	AD	14320	70
CX3CR1		-0.4357	-0.2542		3.242e-35	0.0004471	DLB_PD	3183	2
CYFIP1		-0.3145			1.48e-25		DLB	6838	29.9
CYTH1			0.2505			1.077e-12	PD	3451	13.76
DDX5		-0.2827			6.571e-14		DLB	3855	13.52
DENND1A	0.2711			2.134e-22			AD	3588	21.11
DENND3		-0.2989			3.819e-09		DLB	5082	21.24
DIRC3	0.3625	0.3969		2.462e-23	2.495e-27		AD_DLB
DLEU7	-0.3751		-0.4344	1.378e-14		8.248e-23	AD_PD	2168	2
DLGAP1	-0.3845			2.266e-29			AD	4961	10.9
DNAJB6			0.344			1.166e-14	PD	2068	9.111
DNM3		0.293			1.786e-22		DLB	5336	19.33
DOCK5	0.4343	0.35	0.2688	6.668e-72	5.087e-49	2.517e-19	all	9543	48.57
DPP10	-0.3094	-0.3736	-0.3348	2.89e-49	1.077e-11	0.00117	all	5820	26.08
DPYD	1.054	0.6428		6.303e-143	1.51e-46		AD_DLB	3898	19.48
DST		0.3055			2.574e-23		DLB	17130	88.58
E2F3	0.2518			6.83e-29			AD	4717	7
ELF1	0.2866	0.2719	0.3396	1.056e-29	3.414e-25	1.469e-18	all	3637	8.529
ELMO1			0.2618			2.261e-18	PD	5065	19.38
EML4		-0.3056			9.701e-20		DLB	5476	22.51
ENTPD1-AS1			-0.3413			1.577e-19	PD
EPS15	0.2913			6.002e-28			AD	4923	20.89
EPS8	0.2942	0.2552		1.42e-25	8.016e-14		AD_DLB	4082	21
ESR1	0.2989			1.66e-62			AD	6245	8.803
FAM13A	0.3251	0.3186	0.2861	9.863e-31	3.203e-19	9.09e-15	all	5214	18.85
FAM155A	-0.3966			7.928e-34			AD	3859	3
FAM49A			0.256			2.157e-14	PD	4702	12
FCGBP		0.3608			3.899e-14		DLB	12830	32
FER		0.2695			3.549e-21		DLB	10250	15.95
FGD4	0.3587			1.138e-34			AD	7481	16.88
FGF14	-0.4257		-0.2548	5.653e-34		1	AD	2972	5.817
FKBP5	0.7053	0.4813	0.4516	4.725e-97	1.064e-72	2.402e-26	all	4455	10.61
FMN1	0.7038	0.2978	0.266	1.022e-91	3.457e-17	5.271e-08	all	12010	17.56
FMNL2		0.3789			2.047e-11		DLB	5575	26
FNDC3A		0.2575			2.406e-19		DLB	6182	25.37
FNDC3B	0.3534	0.2678		6.01e-39	0.0003402		AD_DLB	6978	26
FOS			0.2748			2.22e-15	PD	2158	4
FOXO3			0.4118			2.253e-14	PD	7326	3.571
FOXP1	0.9167	0.6707	0.5795	5.541e-178	1.668e-96	4.008e-49	all	6736	18.18
FOXP2			0.2628			0.0002369	PD	5343	15.81
FP236383.3			0.4701			7.909e-24	PD
FRMD4A	-0.3418			1.404e-36			AD	6775	22.68
FRMD4B	0.3197			6.486e-35			AD	6499	23
GAB1	0.2907	0.3742		2.881e-31	1.064e-41		AD_DLB	7867	10.52
GAS7	0.2636			1.088e-29			AD	8068	13.23
GLDN	0.6359	0.7424	0.2928	4.126e-64	1.042e-91	1.855e-19	all	4837	10
GNA13			0.3285			3.736e-15	PD	6156	4
GNAQ	0.3586			2.027e-48			AD	6343	7
GPR183	-0.3328	-0.2859		5.945e-10	0.0005752		AD_DLB	1785	2
GRAMD1B		0.2765			3.176e-23		DLB	7760	20.26
GRIA2	-0.3153			2.415e-27			AD	5592	16
GRID2	0.5786	0.8167	0.9627	1	3.684e-26	1.817e-42	DLB_PD	5202	15.52
GRIK2	-0.3507			6.08e-28			AD	4666	16.68
GSK3B	0.2563			7.039e-24			AD	7065	11.06
GSN	0.2833			2.425e-35			AD	2793	19.37
GTDC1	0.3315			1.649e-28			AD	2755	11.98
HAMP	-0.365	-0.4214	-0.2813	2.82e-22	5.352e-43	7.156e-11	all	588	3
HDAC9	0.4685	0.4585		3.141e-42	2.654e-36		AD_DLB	5573	15.68
HERPUD1			0.3429			5.749e-14	PD	1869	8
HIF1A		0.4198	0.3124		6.147e-33	1	DLB	3983	14.68
HS3ST4	0.2753	0.3053		3.703e-14	1.78e-09		AD_DLB	3203	2
HSP90AA1			0.5579			6.333e-13	PD	3635	11.52
HSPH1	0.2988		0.5776	2.029e-10		5.925e-16	AD_PD	5184	17.66
HTRA1	-0.2709	-0.2539	-0.3324	7.638e-16	7.035e-15	6.85e-24	all	2120	9
IFI44L		0.3078			5.017e-21		DLB	5895	9
IGSF21			0.2841			7.846e-17	PD	1944	10
IMMP2L	0.3306	0.2649		5.66e-20	1.161e-08		AD_DLB	1289	6.774
INTS6	0.2588			2.608e-27			AD	7155	18.23
IRAK3			0.2593			3.085e-07	PD	8256	11.52
IRS2			0.4088			1.847e-21	PD	6998	2
ITGA9		-0.2593			2.924e-18		DLB	3962	28
ITPR1	0.3113	0.3033		2.279e-33	1.589e-28		AD_DLB	10120	59.36
JAZF1	0.3697	0.4313		3.455e-36	1.925e-38		AD_DLB	3200	5
KALRN	-0.2789			7.765e-22			AD	7494	33.11
KAZN	-0.2923			5.126e-13			AD	4482	10.23
KCNIP1		-0.3252			2.392e-23		DLB	2047	8.429
KCNIP4	-0.9462	-0.4729	-0.5779	7.485e-60	1	1	AD	2303	8.36
KCNK13	0.2932			9.539e-25			AD	2522	2
KCNMA1	0.707	0.4268	0.5766	1.518e-111	4.396e-23	2.462e-25	all	9176	28.19
KCNQ3	-0.5221	-0.5563	-0.3331	3.585e-59	1.29e-74	3.962e-21	all	10970	15
KCTD12	0.258			4.054e-34			AD	6237	1
KLF6			0.311			0.001374	PD	4582	3.727
KLHL2		-0.2734			5.01e-13		DLB	3000	14.24
L3MBTL4		0.3028			9.068e-23		DLB	3578	19.51
LDLRAD4		-0.2505			3.726e-12		DLB	8673	4.692
LHFPL2	0.5448	0.3877		1.144e-68	8.158e-31		AD_DLB	5045	5
LINC00278	0.6699		0.5367	8.496e-110		1.124e-53	AD_PD
LINC01091	-0.2653			8.18e-14			AD
LINC01266	-0.2608	-0.3062		2.419e-27	1.765e-49		AD_DLB
LINC01684	0.4255	0.3926		3.226e-66	6.662e-45		AD_DLB
LINC02397	0.2527	0.3236		1.579e-55	9.799e-77		AD_DLB
LINC02649	-0.5259	-0.3632	-0.3613	4.274e-58	3.34e-37	1.175e-19	all
LINC02712	-0.5136	-0.4556	-0.2871	1.328e-61	1.348e-54	2.299e-17	all
LINC02798	0.2782		0.3732	6.379e-19		1.725e-22	AD_PD
LNCAROD	0.4814	0.5348	0.325	4.383e-43	1.147e-53	1.803e-16	all
LPAR6		-0.3203			6.763e-20		DLB	2778	5.769
LPP	0.3364			1.768e-35			AD	18090	10.69
LRMDA			0.3105			7.106e-30	PD	871	6.538
LRP1B	-0.4351	-0.2717	-0.4069	3.799e-48	3.76e-09	1.384e-21	all	16530	91
LRRC7	-0.2949			8.786e-15			AD	6992	26.51
LRRTM4	-0.5407	-0.3008	-0.3663	5.874e-48	0.0173	0.01001	all	3296	3.375
LSAMP	-0.4133	-0.3273	-0.4311	3.659e-46	1.958e-08	7.815e-15	all	9517	8.125
MAF		-0.2677			0.03454		DLB	4057	1.667
MALAT1	-0.3071	-0.5248		1.074e-69	7.514e-179		AD_DLB
MAML2	0.3095	0.2681		2.33e-27	1.14e-16		AD_DLB	7111	5
MAN2A1	0.287	0.4839	0.3294	4.451e-15	1.658e-32	3.938e-12	all	7114	22
MBNL1	0.3449			4.457e-42			AD	5428	9.113
MCF2L2	-0.3482	-0.3097		1.962e-28	4.646e-22		AD_DLB	5013	30
MED12L		-0.2808	-0.2806		9.177e-22	2.979e-18	DLB_PD	10440	43
MED13L		0.2736			4.558e-24		DLB	9378	31
MEF2C		-0.2569			7.853e-19		DLB	6125	10.32
MEG3	-0.3244			2.34e-20			AD
MITF	0.4075	0.3506		3.913e-49	4.574e-34		AD_DLB	4617	9.787
MKNK1		-0.2583			1.104e-16		DLB	2705	13.05
MRPS6		0.3228			1.176e-40		DLB	990	3
MS4A6A	0.4659		0.3373	1.901e-79		7.106e-38	AD_PD	1556	7.057
MSR1		0.5336			4.666e-31		DLB	3443	9.357
MT-ATP6	0.3886	0.3688		8.535e-46	2.126e-42		AD_DLB
MT-CO2	0.3803	0.3436		8.139e-50	1.96e-36		AD_DLB
MT-CO3	0.3992	0.3549		1.75e-38	5.548e-28		AD_DLB
MT-CYB	0.2626			1.712e-32			AD
MT-ND3	0.491	0.4546		9.248e-73	1.079e-60		AD_DLB
MT-ND4	0.3547	0.3135		1.064e-47	8.557e-37		AD_DLB
MTSS1	0.2679	0.2561		3.06e-17	5.291e-17		AD_DLB	5022	14.35
MYO1E	0.5326	0.5432	0.3121	3.772e-56	3.366e-49	4.011e-09	all	5110	28
MYO9B		0.2545			8.533e-20		DLB	7617	40
NAALADL2		-0.2729			9.763e-16		DLB	4912	14
NAIP		-0.3181			1.154e-21		DLB	6336	16.39
NAV2	-0.4546	-0.351		1.268e-37	2.639e-13		AD_DLB	10530	37.36
NAV3		-0.272			5.102e-23		DLB	9793	39.51
NEAT1		0.3915			1.716e-38		DLB
NEGR1	-0.2626			9.185e-16			AD	5669	7
NHSL1	0.5822	0.6117	0.5855	1.241e-32	1.084e-39	1.272e-15	all	7235	7.533
NRG3	-0.375	-0.3152	-0.3095	3.576e-36	0.0006492	0.1313	AD_DLB	3561	9.759
NRIP1			0.2864			6.348e-15	PD	7556	4
NRXN1	-0.4579	-0.3031	-0.2903	1.85e-48	5.266e-09	0.0001825	all	8763	18.84
NRXN3	-0.5169	-0.3329	-0.3052	7.255e-53	1.346e-13	1.514e-05	all	10360	14.93
OGFRL1	0.3768		0.2909	1.475e-45		1.588e-13	AD_PD	8862	7
OLR1	-0.2997	-0.3046		1.707e-10	2.912e-19		AD_DLB	2436	5.375
OPCML	-0.5082	-0.3196	-0.3337	7.537e-39	1	1	AD	6929	7.533
OPRM1			-0.3032			3.812e-18	PD	7846	4.041
OSBPL3	0.2982			6.512e-28			AD	6451	21.31
OXR1	0.7224	0.6388	0.3117	1.223e-43	4.528e-56	1.669e-06	all	4230	14.24
P4HA1	0.2608			1.128e-21			AD	2863	15.03
PADI2	0.3595	0.4322	0.2626	7.264e-45	1.078e-33	1.155e-07	all	4363	16
PAG1		-0.2819			2.78e-14		DLB	10740	9
PARD3B		-0.2875			2.895e-24		DLB	8002	22.26
PARP14		0.3218			2.367e-25		DLB	7708	17
PARP8	0.3432	0.3379	0.2861	3.895e-24	8.684e-10	1.211e-05	all	7105	26.02
PBX3	0.3068			2.577e-32			AD	2810	8.692
PCED1B		0.3067			1.985e-26		DLB	2130	3.571
PDE3B			0.3792			1.865e-10	PD	6091	16
PDE4D	-0.385	-0.2735		5.278e-32	1.454e-09		AD_DLB	8010	15.07
PEAK1		0.2507	0.3574		2.271e-16	1.07e-16	DLB_PD	11820	8
PELI1	0.2691		0.5203	8.538e-19		3.024e-19	AD_PD	3767	7
PFKFB3	-0.4498	-0.3166		5.021e-28	5.026e-25		AD_DLB	4423	15.35
PHLPP1		0.2568			3.426e-08		DLB	6411	17
PLCL1		0.2733			5.503e-09		DLB	6608	6
PLTP	-0.2518	-0.2879		5.477e-28	1.35e-46		AD_DLB	1904	14.8
PLXDC2	0.2898			1.677e-33			AD	12190	13.52
PPARG	0.3319	0.2885		4.668e-37	7.73e-14		AD_DLB	2348	7.029
PPP1R12A		0.2701			5.973e-17		DLB	5489	25.02
PRKCA	-0.5212	-0.6561	-0.4278	1.68e-31	2.465e-65	1.192e-23	all	8770	17
PRKCE	0.3221	0.3396		5.401e-36	5.521e-41		AD_DLB	5520	15
PRKY	0.2963			3.253e-57			AD
PTMA		0.2803			1.374e-18		DLB	1206	5
PTPN1		-0.2618			2.858e-19		DLB	3519	9.526
PTPN14	-0.2914			3.499e-44			AD	13440	19
PTPN2		-0.3673			8.195e-15		DLB	2302	9.511
PTPRD	-0.4035			3.405e-30			AD	8681	33.78
PTPRG	0.7716	0.9235		2.029e-23	1.861e-31		AD_DLB	6648	30
PVT1	0.2975			7.484e-37			AD
RAB20			0.2932			2.071e-17	PD	1522	2
RAD51B	0.3543	0.2606	0.2817	6.389e-24	9.095e-09	3.082e-14	all	2125	11.03
RALGAPA2	0.3105	0.3022		2.972e-31	4.329e-21		AD_DLB	9426	40
RALYL	-0.3068			1.432e-28			AD	2411	9.103
RANBP3L		0.5774			9.164e-51		DLB	3720	13.94
RASA1	0.2674			2.531e-27			AD	4083	25
RASGEF1C	-0.7476			6.742e-112			AD	2216	14
RBFOX1	-0.762	-0.4337	-0.4914	1.528e-62	1.982e-07	1	AD_DLB	3898	14.52
RBM47	0.253			1.576e-23			AD	4868	6.167
RBMS1	0.4388			6.492e-44			AD	4282	14
REL			0.279			8.674e-10	PD	7796	10.52
RGS1		0.3095	0.3254		7.388e-17	1.098e-06	DLB_PD	1403	5
RGS7	-0.2732			3.362e-20			AD	2477	17.8
RIMS2	-0.2775			1.582e-17			AD	6747	24.12
RNF150	0.4664	0.4279	0.2773	1.349e-60	1.573e-51	4.457e-23	all	4661	7
RNF220		0.2699			1.364e-09		DLB	2908	14.68
ROBO2	-0.5429	-0.4514	-0.5065	2.208e-52	8.203e-21	1.689e-21	all	8700	27.01
ROCK1	0.2674			1.006e-27			AD	6650	33
RPS19	0.256			7.334e-27			AD	723.2	6
RTTN		0.2693			4.535e-10		DLB	7005	48.51
RUNX1			0.2732			6.47e-11	PD	5548	7.1
SAT1	-0.2718	-0.4083		0.3894	4.288e-07		DLB	1077	6
SCFD2	0.3012			5.158e-22			AD	3176	9
SCIN	0.5034	0.2639		2.433e-76	1.933e-32		AD_DLB	2931	15.07
SDCBP			0.2951			2.749e-14	PD	2805	9.265
SDCCAG8	0.2953			1.822e-27			AD	2774	19.23
SEC14L1			0.3895			5.455e-18	PD	4786	17.54
SERPINB9		-0.3189			0.02352		DLB	4151	7
SERPINE1		0.3782			4.382e-24		DLB	3190	9
SGK1		0.2584			2.209e-11		DLB	2618	12.28
SH3RF3		-0.2681			1.208e-06		DLB	5614	10
SHROOM3	-0.5521	-0.5787	-0.5669	5.729e-69	2.356e-100	4.29e-64	all	11020	11
SHTN1	0.2887			1.026e-27			AD	4000	16.66
SIPA1L1	0.2801			1.144e-22			AD	7913	24.55
SKAP2	0.5593	0.3198	0.3052	2.317e-91	3.688e-30	7.139e-22	all	3944	13
SLC11A1	-0.2785	-0.4587	-0.5969	1	1.48e-21	1.518e-26	DLB_PD	3852	15
SLC2A5	-0.4388	-0.471	-0.3037	0.3169	1.175e-06	1.104e-07	DLB_PD	2234	11.04
SLC38A2		0.4728			9.206e-43		DLB	4828	15.52
SMAP2			0.2878			2.62e-06	PD	2623	10
SND1	0.2925			3.583e-28			AD	3669	24
SNHG14	-0.5296	-0.2872	-0.3272	3.59e-26	0.006232	0.00204	all
SOCS6	0.3499	0.3246		4.29e-30	1.027e-19		AD_DLB	5846	2
SOX5	-0.3714	-0.4211		9.194e-47	1.024e-45		AD_DLB	7100	15.37
SPATA6		-0.3359			9.964e-15		DLB	4978	12.68
SPON1	0.5516			2.774e-76			AD	5138	16
SPP1			-0.859			4.934e-14	PD	1630	6.562
SRGAP1			0.4131			6.159e-11	PD	8478	22
SRGAP2	0.2525			1.67e-18			AD	6197	21.38
SRGN			0.4188			1.257e-08	PD	1361	3.222
SSH2	0.3861	0.2889	0.3659	3.758e-51	1.052e-27	5.621e-28	all	6625	12.91
ST18		0.3791			1.071e-15		DLB	6140	25.24
ST6GALNAC3	-0.2541		-0.2745	3.28e-10		2.68e-10	AD_PD	2927	4.65
STARD13	0.5027		0.3029	3.521e-44		1.917e-14	AD_PD	5329	13.68
SYNDIG1			-0.273			3.038e-08	PD	2731	4.385
SYT1	-0.4143			8.947e-35			AD	4703	10.81
TAB2	0.4759	0.312		2.385e-62	6.382e-27		AD_DLB	4260	7.783
TANC2	0.2919	0.2578		5.988e-22	2.639e-19		AD_DLB	11750	25
TBC1D1	0.331			3.5e-38			AD	4939	16.3
TBC1D14		-0.3413			2.187e-16		DLB	4492	13.06
TBC1D16	0.3019			1.036e-30			AD	8472	9.171
TBC1D5	0.455	0.3666	0.3156	6.102e-67	6.588e-39	2.293e-25	all	6645	22.18
TFEC	0.2805			1.505e-34			AD	6559	7.095
TFRC	-0.343			0.01298			AD	4977	18.29
TGFBR1		-0.4243			1.555e-11		DLB	6449	8.692
THRB		0.2928			7.345e-28		DLB	7474	10.49
TLN2		-0.2559			7.922e-18		DLB	11650	56
TMEM163		-0.677			1.262e-26		DLB	1893	8
TMEM65	0.299	0.2812		1.843e-43	5.61e-33		AD_DLB	4307	7
TMTC2		0.4598			1.574e-13		DLB	4607	10.38
TPRG1	0.4764			9.267e-44			AD	3657	6
TRA2B			0.3077			4.254e-09	PD	4227	8.529
TRPS1	0.5016	0.3778		1.614e-40	2.621e-22		AD_DLB	9861	6.538
UGCG	0.2599			4.329e-26			AD	4012	9
USP15	0.2666			8.425e-23			AD	8258	21.03
USP9Y	0.2851			1.279e-46			AD	10040	46
UTRN	0.3713	0.3274		1.509e-51	5.433e-31		AD_DLB	12430	74
UTY	0.2641			4.398e-41			AD	6334	28.08
VMP1			0.254			5.558e-11	PD	3819	11.37
XIST	-0.6411		-0.5217	2.293e-79		7.917e-42	AD_PD
ZBTB16	0.5517	0.3888	0.4427	3.479e-75	6.233e-55	4.03e-41	all	8468	6.697
ZC3HAV1			0.3317			7.712e-10	PD	5539	11.36
ZFPM2-AS1	-0.3875	-0.4351	-0.2893	2.159e-54	2.807e-51	1.733e-19	all
ZMAT3	0.2703			2.493e-25			AD	9059	6.538
ZNF331			0.4528			0.0128	PD	4252	6.032
ZNF804A	0.2726			2.802e-33			AD	4685	4

## Sheet: diffEx_genes_group_merged_Oli
gene	AD_fc	DLB_fc	PD_fc	AD_pval	DLB_pval	PD_pval	sig_dis	tr_length	nof_exon
ABCA6	0.3156			0			AD	5296	39
ABHD3			0.3767			1.063e-130	PD	1946	7.381
AC008571.2	0.3762			1.776e-175			AD
AC008771.1	-0.2592			2.099e-170			AD
AC009063.2	0.2636	0.3689		3.96e-152	0		AD_DLB
AC012494.1			0.2709			1.059e-28	PD
AC079352.1	-0.4492	-0.3205		0	2.996e-187		AD_DLB
AC090015.1	-0.2892			9.056e-153			AD
AC093865.1	0.4132	0.2758		0	5.167e-156		AD_DLB
AC100801.1		0.3775			1.253e-286		DLB
AC109927.1	0.3439	0.293		7.957e-194	1.393e-127		AD_DLB
AC119674.1		0.3089			1.068e-150		DLB
AC233296.1	-0.3167			1.741e-258			AD
ADAMTS18	0.3349	-0.2575		6.763e-209	2.188e-81		AD_DLB	5915	23
ADAMTSL3		0.2572			1.91e-147		DLB	7313	30
ADGRL3			-0.289			2.835e-194	PD	12670	25.68
ADIPOR2	0.3899		0.2604	0		2.446e-133	AD_PD	3965	8
AGPAT4	-0.4728	-0.4094		0	0		AD_DLB	7879	9
AL033523.1			-0.3905			3.276e-131	PD
AL034405.1		0.3084			2.798e-203		DLB
AL392086.3			-0.32			5.015e-222	PD
AMER2	0.3397	0.3639		0	0		AD_DLB	10110	2.5
ANK3			0.3241			1.214e-301	PD	10970	41.32
ANLN	0.4405	0.2554		0	6.08e-163		AD_DLB	4716	23.34
APOLD1	0.2759	0.3074		1.258e-216	6.517e-228		AD_DLB	4692	2
ARAP2			0.2522			6.555e-154	PD	7362	33
ARRB1	0.2617			1.383e-181			AD	7510	15.52
ASPA	-0.3306			6.356e-229			AD	1382	6.538
ATXN1	0.3427			5.687e-275			AD	10620	8.692
BBS9	0.3724	0.4069		5.62e-252	3.575e-259		AD_DLB	3950	21.8
BCL2	0.4312			1.47e-295			AD	4378	2.6
CA2		0.2563			1.187e-191		DLB	1611	6.538
CADM1	0.3315	0.2751		1.82e-266	1e-148		AD_DLB	4320	10.7
CADM2	0.2762	0.6314	0.6783	3.194e-199	0	0	all	9165	10.31
CARNS1	-0.3389	-0.2627		0	2.223e-204		AD_DLB	3956	9.526
CCDC88A			0.2967			1.359e-173	PD	9711	33.02
CCP110	0.3817	0.3854	0.3872	0	0	0	all	5553	14.95
CDH20	0.3188	0.2888	0.283	1.46e-218	1.665e-127	3.504e-134	all	3882	12
CDKL1	0.3017	0.2913		5.032e-237	1.476e-169		AD_DLB	1912	9
CERCAM	-0.3372			5.379e-261			AD	2451	13
CFTR	-0.3091	-0.2702		0	9.267e-239		AD_DLB	6132	27
CHORDC1			0.4272			6.038e-129	PD	3358	10.52
CHRM5			-0.3519			0	PD	3139	2.6
CLMN	0.261	0.2546		2.322e-202	3.699e-192		AD_DLB	12750	13
CNTNAP2	0.4582	0.48	0.3773	1.988e-84	3.067e-151	1.277e-92	all	9894	24
CPQ	0.4391	0.4581		0	0		AD_DLB	1949	8
CSMD1	-0.2558			2.083e-112			AD	14320	70
CTNNA2			0.4589			3.297e-11	PD	3617	16.1
DCC	0.3367			8.451e-131			AD	10210	29
DDX5		-0.3604			7.447e-303		DLB	3855	13.52
DICER1		-0.2643			4.699e-152		DLB	10200	27.06
DIP2B			0.3816			0	PD	8715	38
DIP2C	0.3634			0			AD	7896	37
DLG1			0.251			9.852e-158	PD	4928	24.51
DMD		-0.3165			2.298e-160		DLB	10360	54.78
DOCK9	0.2721			2.038e-221			AD	6562	50.05
DPYD			-0.2648			9.15e-176	PD	3898	19.48
DTNA	-0.2531	-0.3742	-0.341	8.152e-172	0	9.533e-265	all	5039	17.15
EFHD1	0.3417			5.844e-272			AD	1899	4.385
ENOX1	0.2905			1.721e-143			AD	3350	16.87
ENOX2	0.2579			5.793e-130			AD	4167	15.04
EPCAM-DT	0.2888	0.2596		7.808e-192	1.597e-150		AD_DLB
ERBIN	0.5729	0.4035	0.2726	0	0	1.696e-223	all	6918	25.03
ESRRG			0.3411			6.522e-102	PD	5362	8.55
FAM13B	0.2905			1.742e-170			AD	5501	22.34
FAM214A	0.2641			5.233e-183			AD	4228	12.52
FANCC	0.2759			8.794e-216			AD	3974	14.68
FBXL7		0.3111			3.474e-149		DLB	4451	4
FCHSD2	0.291	0.461	0.4623	2.352e-192	0	0	all	4490	20
FGFR2	-0.2727	-0.2543		6.583e-160	1.021e-132		AD_DLB	3990	16.73
FHIT	-0.2994		-0.3193	2.137e-138		1.057e-149	AD_PD	4181	9.25
FIGN			0.3197			7.428e-128	PD	7142	2.6
FKBP5	0.9009	0.6108	0.5112	0	0	0	all	4455	10.61
FNBP1	-0.345			0			AD	5425	17
FNIP2	0.2681			3.363e-169			AD	7006	16.68
FOLH1	-0.3198			3.271e-217			AD	4084	18.71
FRYL	0.3264		0.3149	0		2.818e-294	AD_PD	11710	64
GALNT13			0.271			1.531e-44	PD	5530	12.52
GAS7	-0.2508			1.156e-117			AD	8068	13.23
GLDN	-0.4344	-0.293		0	1.148e-178		AD_DLB	4837	10
GPM6B	0.2658			5.131e-220			AD	4206	7.432
GREB1L	-0.3601	-0.3286	-0.3081	6.933e-244	1.572e-189	8.513e-157	all	9334	33
GRIA2	-0.2808			7.31e-188			AD	5592	16
GRIA4		0.2639			2.621e-114		DLB	4693	14.53
GRID2	-1		-0.3792	0		0	AD_PD	5202	15.52
HDAC2-AS2		0.3207			4.578e-108		DLB
HIBCH			0.3881			4.578e-63	PD	1923	13.52
HMGB1			0.2761			2.499e-38	PD	4524	5
HP1BP3	0.3073			1.355e-284			AD	3921	13
HSP90AA1			0.2599			5.232e-06	PD	3635	11.52
HSPA1A			0.4927			1.349e-101	PD	2429	1
HSPA4L			0.2891			6.868e-107	PD	3956	19.03
HSPD1			0.2591			5.407e-44	PD	2311	12
HSPH1			0.2927			1.121e-64	PD	5184	17.66
IGF1R	0.3721			5.188e-202			AD	12230	21
IKZF2	0.337		0.279	3.183e-268		6.336e-159	AD_PD	9463	8.529
ITGA2	-0.3374	-0.2563		1.312e-191	2.751e-104		AD_DLB	7869	30
ITGB8	0.3233			6.808e-280			AD	8777	14
ITPR2	0.2896	0.4085		4.783e-250	0		AD_DLB	12580	57
JAK1		0.2709			3.56e-146		DLB	5114	25.64
JAKMIP3	0.2605			3.418e-166			AD	6353	24.01
KANK1	0.2557	0.2661		4.596e-132	1.755e-140		AD_DLB	5293	11.62
KANSL1	0.3141	0.2996		9.897e-202	2.955e-220		AD_DLB	5176	15.35
KAZN	0.4136	0.3998	0.4597	6.368e-200	1.408e-133	7.937e-212	all	4482	10.23
KCNH8	-0.33			1.117e-264			AD	5063	16
KHDRBS3	0.2635			6.136e-194			AD	1969	9
KIRREL3	0.6376	0.5193	0.4411	0	0	1.484e-256	all	3394	15.77
L3MBTL4	0.3229			1.373e-206			AD	3578	19.51
LAMA2		0.2938	0.6447		1.149e-95	0	DLB_PD	9687	64.5
LAMP2	0.4634	0.433	0.4014	0	0	0	all	4804	9
LDB3	-0.358	-0.3253		0	2.722e-269		AD_DLB	3967	11.29
LDLRAD4	-0.2928			3.904e-189			AD	8673	4.692
LIFR	0.3218		0.3048	4.351e-229		2.761e-188	AD_PD	10170	20
LINC00320	0.2868	0.4879	0.3353	1.906e-150	0	1.831e-193	all
LINC00609	-0.4281	-0.3555	-0.4323	3.524e-260	3.232e-183	5.389e-255	all
LINC00882	-0.2561			1.655e-150			AD
LINC01170	-0.3811			9.725e-203			AD
LINC01505	-0.3857		-0.4359	6.58e-143		1.202e-163	AD_PD
LINC01608			0.2694			6.799e-149	PD
LINC01877	-0.2502			5.146e-264			AD
LMCD1-AS1	-0.5696	-0.5701	-0.4268	0	0	4.675e-298	all
LRP1B			-0.5778			0	PD	16530	91
LRP2	0.3721			5.793e-296			AD	15740	79
LRP4	0.2653			2.15e-242			AD	8227	38
LRRC1	0.5357	0.3877	0.3241	0	0	8.083e-218	all	3180	14
LRRC7			0.3034			4.577e-126	PD	6992	26.51
LSAMP	-0.2746			2.13e-170			AD	9517	8.125
LSS	0.3116	0.2535		1.243e-268	2.614e-171		AD_DLB	3872	22.02
LURAP1L-AS1	-0.3848		-0.3185	1.543e-212		2.607e-131	AD_PD
MALAT1	-0.2893	-0.3929	-0.4506	0	0	0	all
MAN2A1	0.4983	0.428		0	0		AD_DLB	7114	22
MAP4K5	0.2693			1.215e-217			AD	4411	33
MAPT	0.2635	0.2731	0.3085	1.526e-188	6.191e-178	5.23e-143	all	6033	11.83
2023-03-01			0.2794			4.852e-148	PD	5464	6.667
MBP	-0.3045	-0.3157		0	0		AD_DLB	2648	6.568
MGAT5		-0.2591			1.981e-97		DLB	8145	16
MKLN1	0.2851	0.2617		7.894e-224	6.177e-135		AD_DLB	11210	18.35
MOBP		-0.2528			4.787e-63		DLB	2838	4.091
MOG	-0.4065	-0.3391	-0.2846	0	1.151e-294	8.433e-212	all	1915	7.394
MT-ATP6	0.3305	0.3406		5.719e-253	1.091e-270		AD_DLB
MT-CO2	0.3567	0.2788	0.2669	0	1.744e-213	2.147e-135	all
MT-CO3	0.2624	0.2564		7.718e-170	9.69e-163		AD_DLB
MT-ND2	0.252	0.2651		2.736e-183	8.75e-192		AD_DLB
MT-ND3	0.445	0.3987		0	0		AD_DLB
MT-ND4	0.2703	0.2538		1.225e-232	1.025e-195		AD_DLB
NAALADL2	-0.3718	-0.2684		9.723e-291	5.514e-146		AD_DLB	4912	14
NCAM1	0.3275		0.253	0		2.404e-192	AD_PD	5577	19.49
NCAM2	0.5603	0.5129	0.4284	0	0	0	all	5918	16.09
NDRG2	0.2803			2.32e-240			AD	2140	16.11
NEAT1	0.7337	0.3813		0	9.863e-141		AD_DLB
NFASC		0.3384			4.987e-282		DLB	8483	25.34
NFIB		0.2617			4.267e-111		DLB	8125	10.1
NLGN1	0.2994	0.2672	0.4271	2.062e-166	6.632e-95	4.885e-290	all	4947	7
NRG3	-0.2776			2.882e-185			AD	3561	9.759
NRXN1	-0.4492	-0.3593	-0.3536	0	1.091e-221	5.691e-178	all	8763	18.84
NRXN3	-0.7683	-0.4594	-0.2709	0	0	5.388e-115	all	10360	14.93
NTM			-0.2721			4.316e-134	PD	3115	8.523
NTRK2	0.2627			2.046e-126			AD	8250	16.26
OLMALINC		0.2787			1.231e-174		DLB
PCDH9-AS2	-0.3775	-0.3873	-0.4623	7.789e-129	4.971e-155	3.273e-209	all
PCSK6			-0.2677			1.045e-105	PD	3717	17.6
PDE1A	-1.051	-0.9955	-0.9216	0	0	0	all	3336	14.67
PDE1C	0.3532	0.3196		6.532e-242	8.759e-258		AD_DLB	7436	18.22
PDE4D	-0.3475	-0.422	-0.3237	4.428e-277	0	5.455e-212	all	8010	15.07
PDE7A		0.3036			4.684e-207		DLB	6556	13
PDE8A	-0.4334	-0.2888		0	1.112e-182		AD_DLB	3806	21.68
PDK4	0.2677			1.116e-294			AD	3700	11
PDS5B	0.299	0.2812		1.984e-215	5.19e-164		AD_DLB	7498	35
PDZD2			0.3992			1.163e-149	PD	11700	25
PEX5L	0.3836	0.2642		0	6.426e-154		AD_DLB	9051	14.31
PIEZO2	0.3881			3.178e-213			AD	9713	52
PLA2G4C		-0.3425			3.187e-246		DLB	2528	17
PLCL1	0.3244			5.896e-235			AD	6608	6
PLD5	0.2942			1.918e-134			AD	3138	10.32
PLEKHH1	-0.3098			4.696e-302			AD	6540	29
PLXDC2	0.323	0.3085	0.4936	4.705e-215	8.641e-182	0	all	12190	13.52
PNISR	0.3076			2.056e-297			AD	4744	11.19
POLR2F	-0.3362			1.324e-213			AD	1758	5.545
PPFIA2	-0.334			4.904e-230			AD	5360	29.38
PPM1B	0.29			2.367e-208			AD	2924	5.783
PPP1R14A	-0.2674			2.52e-184			AD	742.3	3.571
PPP1R9A		0.2825			5.982e-139		DLB	10060	17.24
PPP2R2B	-0.4407			0			AD	2187	10.29
PRKCA		-0.342	-0.3949		1.173e-228	0	DLB_PD	8770	17
PRKD1			0.352			2.164e-221	PD	3605	18.68
PRUNE2	0.3477	0.3296	0.3132	0	2.546e-287	2.406e-233	all	9032	15.06
PSD3	-0.4252	-0.3454	-0.3245	4.835e-223	2.287e-146	9.68e-115	all	10970	14.66
PTGDS	-0.3834	-0.4187		3.582e-286	0		AD_DLB	812	7
PTGES3			0.4983			3.602e-104	PD	1979	7.455
PTK2		-0.2644			2.335e-138		DLB	4452	33
PTMA		0.3974			8.762e-252		DLB	1206	5
PTPRM	0.8805			0			AD	5581	32.03
PWRN1	-0.6234	-1.468	-0.698	4.335e-268	0	1.032e-233	all
QDPR	0.4519	0.5726	0.3027	0	0	7.594e-189	all	1610	6.538
RABGEF1	-0.2948			2.246e-210			AD	4064	9.526
RBFOX1	-0.6263	-0.5756	-0.5316	0	3.183e-135	1.293e-107	all	3898	14.52
RFX3-AS1	-0.2885			1.863e-263			AD
RGCC	0.3271	0.2798		1.74e-289	6.755e-227		AD_DLB	1108	5
RPS6KA2			-0.2748			7.013e-144	PD	5853	21.28
SAMD12		-0.3063			4.5e-186		DLB	6943	4.714
SAMD4B		-0.2856			5.598e-142		DLB	4062	14.66
SCD	-0.3586			3.707e-195			AD	5468	6
SEC14L5	-0.2765			1.94e-220			AD	6456	16
SELENOP	0.4144	0.3062		0	5.216e-185		AD_DLB	2281	5.706
SEM1	0.3282	0.2569		7.584e-262	1.988e-140		AD_DLB	2694	5.649
SEMA3B	-0.2874	-0.2802		2.545e-205	2.298e-166		AD_DLB	2760	15.96
SEMA4D	-0.2648			2.036e-138			AD	4505	19.62
SGK1	0.3668		0.3174	0		7.484e-214	AD_PD	2618	12.28
SLAIN1		-0.3919			7.636e-248		DLB	2356	6.243
SLC38A2	0.521	0.5315		0	0		AD_DLB	4828	15.52
SLC39A11	0.329	0.2608		1.931e-161	1.214e-138		AD_DLB	2903	10.22
SLC44A1	0.3418	0.2966		0	0		AD_DLB	7540	16
SLC4A8	-0.4112		-0.288	0		2.168e-166	AD_PD	7302	20.51
SLC5A11			-0.2988			2.699e-141	PD	2355	16.3
SLC6A15		0.2611			1.999e-174		DLB	4543	10.36
SLC7A14-AS1			-0.2658			9.154e-85	PD
SLCO1A2		0.4167			0		DLB	7463	15.07
SNX19		0.2905			0		DLB	4428	10.31
SNX29	-0.2815	-0.2838		7.007e-153	5.396e-147		AD_DLB	8175	21
SORBS1			0.3476			4.035e-66	PD	6229	27.08
SORT1	0.3104	0.2862	0.3224	7.321e-281	3.043e-202	5.867e-244	all	7012	20
ST3GAL6			0.2864			2.605e-150	PD	3430	10.47
ST6GALNAC3	0.2517	0.3067		5.559e-59	1.465e-120		AD_DLB	2927	4.65
STAG1		0.3033			1.629e-210		DLB	5166	34
STMN4	-0.2565			5.804e-229			AD	2313	6.852
SVEP1	-0.2907	-0.3604		1.056e-133	6.676e-167		AD_DLB	12340	48
SYT1	-0.2691			3.291e-128			AD	4703	10.81
SYT14	-0.2702			9.296e-268			AD	5124	9.044
TACC1	0.2785			3.546e-210			AD	7422	12.86
TANC1			-0.2579			2.645e-144	PD	7376	26.41
TF	-0.477		-0.49	0		0	AD_PD	3037	19.18
TLE4	0.2634			2.419e-156			AD	4733	19.34
TP53TG5	-0.3322			0			AD	981	5
TUBA1A		-0.3009			5.981e-162		DLB	2132	4
UNC5C	-0.3147	-0.269		1.296e-195	6.081e-137		AD_DLB	9879	16
UNC79	-0.2982			2.21e-232			AD	9067	50.51
WWOX		0.2779			5.886e-102		DLB	2073	7.87
XPO1			0.3911			8.384e-121	PD	4830	25
ZBTB16	0.5633	0.3123	0.3477	0	5.483e-233	1.363e-280	all	8468	6.697
ZFYVE16	-0.4444	-0.3372		0	3.75e-245		AD_DLB	10460	18.01
ZNF365	0.28			5.824e-156			AD	3031	6.52
ZNF652	0.5256	0.2728	0.3079	0	3.064e-146	4.615e-151	all	11420	6
ZNF708		-0.2592			2.908e-92		DLB	4000	3.727
ZSWIM6	0.2862			9.375e-174			AD	5503	14

## Sheet: diffEx_genes_group_merged_OPC
gene	AD_fc	DLB_fc	PD_fc	AD_pval	DLB_pval	PD_pval	sig_dis	tr_length	nof_exon
ABHD2	-0.2556	-0.3536	-0.3496	3.707e-12	6.026e-30	4.834e-25	all	8965	13.31
ABHD3			0.3751			1.414e-16	PD	1946	7.381
AC004949.1			0.3655			1.723e-31	PD
AC007106.2		0.2581	0.2798		8.022e-31	1.063e-35	DLB_PD
AC011246.1	0.2806			6.338e-20			AD
AC016042.1		-0.2531	-0.3562		1.393e-12	6.973e-25	DLB_PD
AC061958.1	0.2605			1.969e-06			AD
AC068587.4		-0.3082			4.266e-23		DLB
AC092691.1			-0.261			2.18e-08	PD
AC093865.1	0.3655	0.3096		2.485e-27	1.771e-22		AD_DLB
AC098829.1	-0.2917	-0.278		1.515e-20	4.373e-19		AD_DLB
AC124254.2		-0.4192	-0.2828		2.09e-31	1.97e-10	DLB_PD
ADARB2		0.3287	0.3193		9.447e-36	6.495e-28	DLB_PD	8426	10
ADCY8			0.6276			2.171e-16	PD	4101	18
ADGRB3	0.3499	0.274	0.3342	1.243e-52	3.006e-35	5.606e-40	all	5637	32
ADGRL3		0.2574	0.2834		1.415e-35	4.089e-27	DLB_PD	12670	25.68
AFAP1L2			0.3807			3.729e-18	PD	4040	19.63
AGAP1	-0.3234	-0.3302		4.018e-45	1.304e-50		AD_DLB	8860	15.84
AL353784.1			-0.28			9.481e-14	PD
ANK3			0.2539			3.61e-12	PD	10970	41.32
ARHGEF3		-0.4549	-0.6528		5.64e-30	4.71e-63	DLB_PD	3706	11.14
ATP10B			0.2668			1.568e-20	PD	7566	26
ATP13A4	0.3445	0.3157	0.396	7.395e-33	2.885e-32	1.142e-41	all	7599	30
ATP2C1			0.5068			3.113e-13	PD	4072	27.55
ATRNL1	0.5013			2.959e-34			AD	7247	24.46
B3GLCT			0.5061			1.178e-08	PD	4215	15
BACE2			0.3628			8.227e-12	PD	8828	8.36
BCAS1			0.3717			1.516e-11	PD	3241	10.75
BX284613.2		-0.2514			0.004723		DLB
BX664727.3	0.313			6.962e-13			AD
CACNA1D			0.6204			1.528e-24	PD	7660	47.7
CADM1		0.3214	0.2914		1.527e-37	2.472e-21	DLB_PD	4320	10.7
CADM2		0.348	0.3157		3.629e-70	2.08e-47	DLB_PD	9165	10.31
CALCRL	0.2742			3.475e-18			AD	6075	14.52
CAMK2D		-0.4796			3.56e-15		DLB	5561	19.32
CAP2			0.2664			1.46e-16	PD	3027	13
CCDC88A			0.3247			4.014e-12	PD	9711	33.02
CDH10			0.2747			8.447e-17	PD	3230	11.35
CDH20	0.2985	0.4535		1.94e-18	2.174e-51		AD_DLB	3882	12
CDK14			0.2698			1.522e-12	PD	4945	14.04
CERS6			0.2922			1.009e-09	PD	6840	10.52
CHL1-AS2	0.2931		0.2663	2.499e-23		1.039e-15	AD_PD
CHORDC1			0.6703			1.192e-20	PD	3358	10.52
CHST9	0.3249	0.2826	0.3625	4.238e-16	4.382e-19	7.918e-26	all	2242	5.545
CLSTN2		-0.2627	-0.3675		3.286e-11	1.513e-30	DLB_PD	4882	17
CLU		-0.2837			1.234e-26		DLB	2860	9
CNTN1	0.4104	0.346	0.5272	7.986e-43	7.395e-34	2.239e-43	all	4690	20.15
CNTN3	0.5249	0.534	0.5561	3.263e-59	1.215e-70	2.413e-63	all	4948	22
CNTNAP5	0.3572	0.2605	0.2599	4.598e-28	1.141e-18	3.072e-15	all	5374	24
COL9A1		0.2711			3.177e-21		DLB	3447	35.26
CSGALNACT1	0.2831	0.3767	0.3735	6.222e-17	4.849e-33	1.2e-34	all	4045	9.861
CSMD1		0.3086	0.283		2.626e-71	1.421e-46	DLB_PD	14320	70
CSMD3	0.3777	0.3224	0.4126	2.497e-49	4.617e-44	2.091e-54	all	12920	70.69
CTNNA2	0.3195	0.2648	0.2941	9.344e-26	3.787e-19	5.159e-22	all	3617	16.1
CTNNA3	-0.2606		-0.3089	1.755e-15		7.834e-23	AD_PD	9094	16.2
DAB1	0.2867	0.3769	0.4103	3.944e-18	2.273e-43	4.505e-46	all	5201	14.71
DCC	0.2645	0.3521	0.2741	2.339e-19	1.092e-38	2.33e-19	all	10210	29
DDX5		-0.2836	-0.3181		3.334e-21	5.324e-25	DLB_PD	3855	13.52
DGKB			-0.3041			2.186e-22	PD	6818	25.23
DGKG	0.3757	0.3978	0.3855	2.724e-44	1.753e-56	1.61e-53	all	5739	24.34
DISC1			0.2963			1.879e-25	PD	3811	9.235
DISC1FP1			0.7277			7.881e-22	PD
DMD	0.2578	0.2528		2.453e-18	2.199e-21		AD_DLB	10360	54.78
DNAJA4			0.3776			4.295e-20	PD	3042	7.364
DNAJB6			0.2671			3.021e-07	PD	2068	9.111
DOCK5		0.2771			8.196e-14		DLB	9543	48.57
DPH6-DT	0.299			1.225e-22			AD
DPP6		0.2549			1.193e-31		DLB	4482	24.44
DSCAM		0.3449	0.4459		2.276e-52	7.579e-82	DLB_PD	8525	33
EEF2K	0.2562			3.05e-21			AD	7412	18
EGFR	0.3318	0.3414	0.267	2.796e-21	9.275e-31	1.313e-11	all	4724	23.99
ELL2			-0.314			3.37e-17	PD	6046	12
ENOX1		-0.2702	-0.2939		1.031e-11	1.392e-12	DLB_PD	3350	16.87
EPN2	-0.2764			1.962e-23			AD	4484	9.828
ERBB4	0.3374	0.4345	0.3089	1.572e-39	1.577e-68	1.822e-30	all	11900	27.51
ESRRG			0.3771			4.661e-25	PD	5362	8.55
FAM27C	-0.3219	-0.3012	-0.2781	2.289e-07	3.242e-06	0.03241	all
FER	0.2641	0.252		1.816e-20	7.63e-18		AD_DLB	10250	15.95
FGF12	0.3203	0.4536	0.266	1.042e-20	1.057e-48	2.915e-14	all	5756	5.545
FKBP5	0.3588	0.3344	0.3489	4.562e-18	2.485e-22	2.8e-17	all	4455	10.61
FLRT2	0.2548			1.854e-17			AD	8030	2
FTH1			-0.3063			3.286e-24	PD	1229	4
FXR1			0.3366			3.802e-05	PD	8660	17.04
GABRB1	0.2742			3.175e-17			AD	2226	9
GALNT13	0.3738	0.4267	0.4923	1.937e-27	5.192e-50	8.92e-54	all	5530	12.52
GALR1		-0.2892			1.454e-29		DLB	2787	3
GLCCI1	0.2757	0.2998		1.563e-15	8.548e-22		AD_DLB	4794	8
GLDC		-0.3085	-0.2638		1.954e-12	0.000219	DLB_PD	3809	25
GPC5	0.4578	-0.3259		3.185e-09	1.586e-13		AD_DLB	2945	8
GPC6	0.2818			1.97e-12			AD	7120	9
GPNMB	0.2501			3.431e-10			AD	2748	11
GPR155			-0.2848			3.368e-22	PD	7437	16.29
GPR158	-0.3674	-0.3846	-0.3226	1.813e-27	2.477e-33	3.634e-18	all	6663	11
GRIA4		0.385	0.4647		1.06e-34	5.025e-43	DLB_PD	4693	14.53
GRID2	0.3644		0.3588	8.824e-44		3.946e-36	AD_PD	5202	15.52
GRIK1	0.3748	0.3331	0.4611	1.191e-28	1.064e-20	9.993e-45	all	3728	15.73
GRIK2	0.298	0.306		2.365e-24	2.37e-31		AD_DLB	4666	16.68
GRM5	0.2951			1.258e-16			AD	7906	9
GRM7	0.2908	0.356		1.03e-18	4.778e-37		AD_DLB	4195	10.52
H3F3B			-0.2573			5.147e-22	PD	2861	4
HDAC4			0.2633			2.394e-20	PD	8976	27
HERC4			0.462			4.211e-09	PD	4300	23.75
HIBCH			0.6639			2.466e-20	PD	1923	13.52
HIF3A	0.333	0.6534	0.3834	1.24e-32	7.574e-128	2.454e-45	all	4968	14.11
HIP1		0.4335	0.3062		1.294e-41	1.484e-17	DLB_PD	7966	30.03
HMGB1			0.6988			2.666e-13	PD	4524	5
HNRNPU			0.4189			1.98e-06	PD	6818	14
HS6ST3	0.2517			4.538e-12			AD	7804	2
HSPA4L			0.8741			2.871e-13	PD	3956	19.03
HSPD1			0.611			4.663e-10	PD	2311	12
HSPH1			0.9752			1.366e-17	PD	5184	17.66
HUNK			0.706			1.372e-15	PD	7385	11
IL1RAP		-0.3601			6.896e-21		DLB	3742	11.12
IPO9-AS1	-0.2693			2.206e-13			AD
ITGA8		0.3389	0.443		1.365e-25	2.946e-33	DLB_PD	6943	29.51
KALRN			-0.2647			1.945e-05	PD	7494	33.11
KCND2	0.4723	0.3765	0.341	3.27e-57	4.618e-43	2.026e-28	all	5333	6
KCNH1			-0.3611			1.673e-26	PD	8066	11
KCNH5			0.3188			2.703e-10	PD	3860	10.52
KCNIP4		0.2515			6.991e-24		DLB	2303	8.36
KCNMA1			0.3347			2.999e-34	PD	9176	28.19
KCNMB2	0.4049	0.4194	0.4167	4.584e-38	2.358e-43	1.226e-34	all	2621	5.375
KCNQ1OT1	-0.3625	-0.2789		1.881e-27	1.811e-16		AD_DLB
KCNQ3	0.3151	0.3733	0.3403	3.297e-18	1.23e-25	1.669e-12	all	10970	15
KIAA1217	0.3089		0.3238	3.747e-14		1.901e-11	AD_PD	5608	17.29
LHFPL3-AS1			-0.2552			6.736e-14	PD
LIFR	0.3411	0.4365	0.3738	1.978e-25	1.797e-44	5.25e-28	all	10170	20
LINC00877			0.3136			8.143e-30	PD
LINC01322		0.3016	0.2599		2.22e-26	2.766e-17	DLB_PD
LINC02649	-0.3356	-0.3599	-0.3172	3.092e-43	1.638e-61	1.932e-33	all
LRMDA	0.3725	0.3025	0.354	3.637e-19	4.276e-13	7.74e-15	all	871	6.538
LRRC4C		0.3095	0.2519		1.6e-59	2.724e-29	DLB_PD	2725	6.167
LRRC7	0.3318	0.277	0.3158	8.225e-35	1.526e-31	1.454e-36	all	6992	26.51
LRRTM4		0.3299			2.702e-47		DLB	3296	3.375
LSAMP		0.273			1.3e-46		DLB	9517	8.125
LUZP2			0.2851			4.365e-14	PD	5259	11.41
MAGI1		0.257			4.107e-18		DLB	6837	23.7
MALAT1	-0.648	-0.8762	-0.5056	3.117e-170	5.978e-300	3.539e-96	all
MAP2	0.2931	0.3146	0.8318	1.12e-22	1.288e-31	1.159e-39	all	6636	13.87
MAPT			0.3094			2.692e-13	PD	6033	11.83
2023-03-01			0.5286			3.807e-12	PD	5464	6.667
2023-03-03			-0.2867			3.963e-33	PD	4196	5
MATN2		-0.2834			9.219e-20		DLB	4113	18.68
MDGA2		0.2995	0.261		7.025e-39	2.163e-22	DLB_PD	5397	17
MEG8	0.2921		0.3991	7.896e-22		1.044e-30	AD_PD
MIB1			0.3285			2.099e-10	PD	9567	21
MIR99AHG			0.2918			9.174e-26	PD
MKLN1	0.4033	0.4102	0.3909	4.166e-52	5.825e-59	1.736e-42	all	11210	18.35
MOB4			0.5524			1.117e-12	PD	3751	7.774
MRPS6			0.5272			2.29e-34	PD	990	3
MT-ATP6	0.3652	0.4909		2.777e-35	1.647e-56		AD_DLB
MT-CO2	0.4739	0.3889		7.345e-58	9.644e-42		AD_DLB
MT-CO3	0.3825	0.4092		2.198e-39	1.135e-35		AD_DLB
MT-ND3	0.3456	0.4342		7.609e-38	1.47e-49		AD_DLB
MT-ND4	0.2837	0.3223		7.051e-26	4.614e-33		AD_DLB
MYO5A			0.2506			2.318e-16	PD	12180	40.51
MYRFL		-0.2739			9.266e-17		DLB	3123	25
MYT1L			0.3285			1.656e-14	PD	7007	24.91
NCAM2	0.3183	0.3442		4.998e-37	2.346e-45		AD_DLB	5918	16.09
NCOA1	0.2876			1.134e-07			AD	6914	21.34
NLGN1	0.3712	0.3621	0.262	2.12e-67	8.971e-73	4.611e-31	all	4947	7
NLGN4X		0.2877			1.6e-21		DLB	5927	6.28
NLGN4Y	0.3485			1.515e-19			AD	4154	5.5
NOVA1	0.2593			7.851e-23			AD	2930	4.714
NRG3	0.2598		0.4393	2.904e-13		1.145e-25	AD_PD	3561	9.759
NRXN1	0.2553	0.325	0.3703	7.032e-24	1.411e-48	9.512e-50	all	8763	18.84
NRXN3		-0.2571	-0.3944		0.009435	1.985e-15	DLB_PD	10360	14.93
NXPH1		0.3395			1.452e-27		DLB	2921	3
OPHN1		0.3843	0.4063		8.001e-43	1.336e-39	DLB_PD	7531	25
OSBPL1A			0.4325			8.966e-07	PD	3643	21.31
OSBPL3			0.7319			1.177e-19	PD	6451	21.31
OSMR			-0.2919			1.107e-37	PD	4348	15.18
PARD3	0.3876	0.4117	0.4325	2.066e-34	1.302e-48	3.578e-29	all	5271	22.94
PCDH7	0.332	0.3801	0.3205	1.051e-23	4.274e-37	1.647e-20	all	7391	2.556
PCDH9	0.2949	0.3988	0.5279	3.726e-41	3.129e-89	6.754e-76	all	5969	4.3
PCDH9-AS2			-0.2518			1.868e-06	PD
PDE4D			0.3273			1.218e-27	PD	8010	15.07
PDE4DIP			0.2983			1.806e-14	PD	7638	39.84
PDE8B	0.2527			7.329e-09			AD	4327	21.7
PDZD2	0.5268	0.6203	0.5682	2.892e-50	3.865e-84	1.59e-70	all	11700	25
PDZRN4	0.2813	0.3436		3.401e-10	9.757e-22		AD_DLB	3563	9.111
PHACTR3		0.3158			5.102e-31		DLB	2355	12.84
PHYHIPL		0.3226			7.723e-27		DLB	3470	5
PIP4K2A			-0.2561			7.522e-09	PD	3724	10
PLAT		-0.2591			5.444e-19		DLB	3093	13.05
PLD5		0.3355	0.251		2.085e-24	5.943e-13	DLB_PD	3138	10.32
PLEKHA6			0.285			8.122e-13	PD	7414	23
PLPP3		-0.3149	-0.2538		4.287e-20	4.407e-12	DLB_PD	3308	6
PMP2			-0.2844			1.432e-13	PD	3534	3.571
POU6F2	0.3391	0.2891		2.373e-26	4.146e-18		AD_DLB	2270	11
PREX2	-0.2939	-0.2606		6.048e-21	3.739e-17		AD_DLB	8172	34
PRICKLE2			0.2739			1.386e-06	PD	8322	8
PTGES3			0.8777			6.088e-22	PD	1979	7.455
PTPRZ1			-0.2822			1.249e-36	PD	6442	29.67
RAB31			0.2786			7.322e-18	PD	3994	7
RAB3IP	-0.2563	-0.5261	-0.4247	0.02151	2.862e-27	3.765e-13	all	9318	10.07
RBFOX1			-0.3972			1.251e-26	PD	3898	14.52
RFX3	0.3131			2.939e-27			AD	6393	15.5
ROBO2			-0.2918			1.985e-17	PD	8700	27.01
RORA		0.2738	0.3689		4.926e-27	5.349e-46	DLB_PD	10870	11.05
RTN1	0.3101			6.997e-19			AD	2607	8.125
SAMHD1		0.355			9.428e-39		DLB	3189	16
SDK2			0.2968			3.296e-09	PD	10720	45
SEL1L3			0.3668			6.761e-11	PD	4455	24
SEZ6L	0.2869		0.6768	7.504e-16		2.861e-86	AD_PD	6490	16.04
SGCD		-0.3534	-0.3407		3.174e-16	7.129e-11	DLB_PD	7146	8.36
SGCZ	0.3513	0.2665	0.3408	2.64e-14	0.0001191	6.394e-12	all	7100	7.276
SGIP1			0.453			3.675e-30	PD	10620	23.82
SGK1		0.3556	0.3211		4.788e-37	1.371e-24	DLB_PD	2618	12.28
SHISA9		-0.3911	-0.4164		1.426e-22	5.21e-22	DLB_PD	5999	4.143
SLAIN1		0.2873			2.781e-22		DLB	2356	6.243
SLC24A2			-0.4628			5.312e-26	PD	10820	9.526
SLC24A3			0.2834			4.579e-14	PD	3889	17
SLIT1			0.3343			3.163e-11	PD	7931	37
SMOC1		0.4017	0.4323		3.515e-43	4.525e-40	DLB_PD	3696	12
SNAP23			0.6074			1.053e-15	PD	2567	7.533
SORCS1	-0.2725	-0.4018	0.3687	0.001323	6.015e-16	1	AD_DLB	6356	26.18
SOX5	0.3267	0.3488	0.3159	4.243e-35	3.895e-45	6.896e-31	all	7100	15.37
SPRED1		-0.3013	-0.3085		2.934e-05	2.799e-05	DLB_PD	7255	7
SRGAP3			0.2795			5.003e-22	PD	8926	22
ST3GAL6			0.4939			8.852e-11	PD	3430	10.47
ST3GAL6-AS1			0.3403			9.235e-21	PD
SUMF1	-0.3011		-0.2669	1.198e-19		5.884e-15	AD_PD	2118	8.36
TAFA1	0.5395	0.5613	0.43	2.883e-36	1.487e-43	1.232e-07	all
TANC2			0.2755			1.733e-25	PD	11750	25
TCF4		0.2573			9.914e-28		DLB	7847	17.46
TLN2			0.3999			2.695e-34	PD	11650	56
TNKS		0.2842	0.3063		3.437e-31	9.348e-34	DLB_PD	9599	27
TPST1		-0.3406	-0.6146		1.954e-20	1.927e-53	DLB_PD	2051	6
TRIO		-0.2729			0.01369		DLB	11100	57
TRPM3	0.3554			3.378e-35			AD	5641	23.77
TTTY14	0.2583		0.3784	9.958e-15		0.03175	AD_PD
U91319.1			-0.2723			1.707e-09	PD
UBA6-AS1			0.2849			1.315e-13	PD
VCAN	0.4001	0.5524	0.3046	1.028e-36	1.38e-88	3.105e-21	all	8451	14.04
XIST	-0.4805			1.148e-33			AD
ZBTB20		0.2668			2.465e-28		DLB	27290	10.32
ZFPM2	0.4112	0.3032	0.2692	2.239e-25	1.159e-17	0.004293	all	4480	8
ZMYND8		0.2813			3.821e-21		DLB	5253	22.39
ZNF516			0.3195			9.387e-08	PD	8626	7
ZSWIM6		0.2639			3.221e-18		DLB	5503	14

## Sheet: diffEx_genes_group_merged_Per
gene	AD_fc	DLB_fc	PD_fc	AD_pval	DLB_pval	PD_pval	sig_dis	tr_length	nof_exon
ABCC9	-0.6373	-0.4268	-0.2891	0.004144	1	1	AD	6498	38
AC004160.1	0.3812			0.03203			AD
AC068587.4		-0.3615			0.0002905		DLB
AC092957.1		-0.5266	-0.3365		0.01436	1	DLB
AC119673.2		-0.3266	-0.5244		0.0005622	7.704e-14	DLB_PD
ADAMTS9	-0.5601			0.001518			AD	7272	39.51
ADGRF5	-0.3346			0.001142			AD	5787	21
AL138828.1	-0.6116	-0.5065	-0.5304	0.01978	1	1	AD
ANO3	-0.4007	-0.4407		1	0.04172		DLB	5862	26.44
ATP1A2	-0.5183	-0.6739		1	0.000766		DLB	5464	23
ATP5F1E	-0.4556	-0.3136		0.01429	1		AD	439	3
ATP5ME		-0.2755			0.009517		DLB	365	4
BICC1	0.5027			0.006119			AD	5471	21
C16orf95	0.3029			0.00606			AD	1050	5.824
CA2	-0.42	-0.2836		0.01088	1		AD	1611	6.538
CALM1	-0.3413	-0.4217		1	0.01282		DLB	4256	6
CARMN	-0.4547	-0.4446		0.04869	0.05314		AD
CELF2	0.6574			0.0005855			AD	3924	14.33
CENPP	-0.2774	-0.5918	-0.5964	1	0.003282	0.01012	DLB_PD	3168	6.789
CHCHD2	-0.2762			0.01541			AD	964	4
CHST11	-0.4966			0.000842			AD	5760	3
CLDN5	-0.5327	-0.2999		0.01102	1		AD	1906	1.667
COLEC12	-0.6953	-0.7762	-0.2916	0.009905	2.595e-06	1	AD_DLB	3134	10
CP		-0.3246			0.03571		DLB	4666	19
CPM	-0.7223		0.28	0.004916		1	AD	6654	9
CYSLTR2	-0.3697			0.01575			AD	4970	4.771
DDX3Y			0.264			0.001786	PD	4522	17.26
DEPP1		-0.2681			0.02431		DLB	2060	2
DLC1	-0.6284	-0.3173		3.368e-05	0.05278		AD	6351	15.08
DPH6-DT	0.4219			0.0001347			AD
ELN	0.5546		0.285	0.007087		1	AD	3707	31.33
ENOSF1		-0.3266	-0.2975		0.0008578	0.1682	DLB	1858	14.92
EPAS1	-0.4877			0.03134			AD	5166	16
FAM107A	-0.5537	-0.3326		0.04668	1		AD	3424	4.556
FBN1	0.5966			0.008039			AD	11700	66
FKBP5	0.7431	0.3745	0.4993	0.000466	1	1	AD	4455	10.61
FLRT2	0.585			0.03521			AD	8030	2
FMNL2	0.4522	0.4569		0.0159	1		AD	5575	26
FMO2	0.4432			0.03814			AD	5181	8.125
GAPDH	-0.528	-0.3366	-0.2972	0.001077	1	1	AD	1342	8.628
GFAP	-0.4641	-0.4523	-0.3764	1	0.03541	1	DLB	2405	8.083
GGT5	-0.3746	-0.4432	-0.2591	0.03826	3.019e-06	1	AD_DLB	2435	11.46
GNG11	-0.4836	-0.4428	-0.2889	0.0387	0.008322	1	AD_DLB	954	2
GRM8	-0.5976			0.002373			AD	3717	10.52
H3F3B	-0.5748	-0.4135		3.604e-05	0.04212		AD_DLB	2861	4
HES4	-0.7226	-0.5285	-0.2803	9.575e-09	0.001302	1	AD_DLB	994.6	3.571
HIGD1B	-0.3351			0.01634			AD	587	3.571
IFI27	-0.5821	-0.5136	-0.3695	0.01195	0.4098	1	AD	648.2	5.067
IFITM1	-0.2712	-0.2723		0.01896	0.0001009		AD_DLB	717	2
IFITM3	-1.049	-1.014	-0.8218	0.4181	0.001138	1	DLB	668	2
IGFBP7	-0.749	-0.4429		0.00078	1		AD	1094	4.556
ISG15	-0.2665			0.0009479			AD	667	2
JARID2		0.4135	0.2896		0.01549	1	DLB	5847	18
KCNK2	0.4883			0.04646			AD	3423	7
KCNMA1	-0.2707	1.324	-0.356	1	0.0005274	1	DLB	9176	28.19
KLF2		0.2881			0.04908		DLB	2797	3
LAMA2	0.7343			8.427e-06			AD	9687	64.5
LINC00472	0.4013	0.4996		1	0.0005002		DLB
LINC00882		1.021			1.698e-08		DLB
LINC01088	0.947			6.524e-06			AD
MAGI1		0.4851			0.009169		DLB	6837	23.7
MALAT1	-0.4973			1.093e-09			AD
MAMDC2	0.7784			0.0002601			AD	3364	13.08
MED13L	0.4313	0.4021	0.2621	0.0273	0.02039	1	AD_DLB	9378	31
MGLL	-0.5385	-0.5546	-0.2931	0.02167	0.5003	1	AD	4473	7.696
MIR99AHG	0.5483		-0.3658	0.0001456		1	AD
MT1X	-0.3374	-0.3612	-0.3602	1	0.00945	0.006729	DLB_PD	404	3
MT2A	-1.078	-0.7649	-0.7593	0.005006	1	1	AD	452	3
MT3	-0.2741	-0.3017		1	0.04227		DLB	600	3
MTUS1	-0.47	-0.2975	-0.4421	0.01371	1	0.003271	AD_PD	4775	12.36
MUSTN1	-0.422	-0.3192		5.089e-05	0.05314		AD	729	3
NAA11	0.3235			0.01991			AD	1516	2
NBL1		-0.2718			0.0008865		DLB	2084	4
NDUFA4L2	-0.6175	-0.379		0.0003094	1		AD	1188	5
NEAT1	0.6399	1.044	0.5185	0.03429	1.564e-05	1	AD_DLB
NFIA	0.4028			0.03442			AD	9349	11.05
NOTCH3	-0.4259			0.03772			AD	8071	33
NTRK3	0.6292			0.002774			AD	3145	17.31
PARD3B	0.5706			0.01765			AD	8002	22.26
PDE7B	-0.7809	-0.553		0.002014	1		AD	5387	13
PIAS1	0.6634	0.3183		0.008204	1		AD	6043	14.52
PRKAG2	0.4594	0.4646		0.001242	1		AD	2789	14.38
PSMA7	-0.3405			0.001655			AD	1032	7
PTMA	-0.767	-0.4882	-0.5048	0.01306	1	1	AD	1206	5
PTN		-0.5784			6.884e-06		DLB	1731	5
RANBP3L	0.5878	0.7236	0.4552	0.01024	0.0009887	1	AD_DLB	3720	13.94
RGS5	-0.6202	-0.4808		0.008196	1		AD	5867	5
RPL21	-0.2705	-0.3374		1	0.02723		DLB	569	6
RPL24		-0.2957			0.02728		DLB	562	6
RPS29	-0.2674	-0.3292		1	0.005438		DLB	2651	3
SAT1	0.3661	-0.6534	-0.585	1	0.003595	0.2292	DLB	1077	6
SCARB1	-0.3753	-0.5095	-0.284	0.1032	1.461e-08	1	DLB	2680	12.52
SLC1A3	-0.3148	-0.7248		1	4.855e-07		DLB	3886	8.684
SLC38A2	0.3133	0.5282	0.3436	1	0.003636	1	DLB	4828	15.52
SLC6A1-AS1	-0.2767	-0.5622		1	0.0009709		DLB
SLC7A5	-0.2758	-0.2888		0.2218	0.04247		DLB	4555	10
SPARCL1	-1.123	-0.8843	-0.3544	2.021e-07	1.68e-05	1	AD_DLB	2913	11.31
TGFBR3	0.4596			0.03366			AD	6408	17.35
TMTC1	0.3438	0.43		1	0.01686		DLB	8786	18
TNFRSF6B	-0.3223	-0.2885	-0.3088	0.001596	0.03245	0.004691	all	1155	3
TPM1		-0.43			0.004775		DLB	1646	8.981
UBL5	-0.2881			0.009661			AD	485	5
USP53	1.087			0.0004714			AD	6595	18
UTY	0.3877		0.3696	0.0005674		0.02351	AD_PD	6334	28.08
XIST	-0.936		-0.7165	3.587e-16		9.09e-11	AD_PD
ZBTB16	0.7002	0.5669	0.4095	0.0007572	0.5337	1	AD	8468	6.697

## Sheet: diffEx_genes_group_merged_End
gene	AD_fc	DLB_fc	PD_fc	AD_pval	DLB_pval	PD_pval	sig_dis	tr_length	nof_exon
A2M		-0.682			3.267e-14		DLB	4852	36.01
A2ML1-AS1	0.3317			0.003251			AD
ABLIM3		-0.2639			0.0001382		DLB	4225	21.46
AC027018.1		0.2848			0.002613		DLB
AC080132.1		0.844			3.71e-09		DLB
AC114757.1		0.6465			0.006629		DLB
AC119673.2			-0.2515			1.092e-09	PD
ACER2	-0.4053	-0.5194	-0.3645	0.1832	2.227e-05	1	DLB	2852	6
ACER3	-0.3888	-0.584	-0.3671	1	3.569e-08	1	DLB	7358	10.52
ACSL5		-0.4318			5.417e-08		DLB	3317	21
ADAM15	-0.3211			0.02592			AD	2834	21.14
ADAMTS1	0.5021	0.7429		1	5.472e-07		DLB	4651	9
ADAMTS6		0.8475			0.0001162		DLB	7311	25
ADAMTS9	-0.6698	-1.19	-1.497	0.0537	3.611e-06	1.964e-16	DLB_PD	7272	39.51
ADAMTS9-AS1	-0.3123	-0.2593	-0.4448	0.5682	1	2.166e-09	PD
ADAMTS9-AS2	0.3664		0.3768	1		0.01008	PD
ADARB1			0.2578			0.02073	PD	4558	12.03
ADGRF5		-0.3999			8.986e-08		DLB	5787	21
ADIPOR2		0.3138	0.4892		1	0.0001332	PD	3965	8
AEBP2	0.269	0.361		1	7.418e-05		DLB	5081	8.692
AFAP1L2			0.3511			0.001327	PD	4040	19.63
AFF3	0.4814		1.008	1		2.609e-09	PD	8130	24
AHI1	0.35	0.272		0.1016	0.04689		DLB	5332	27.49
AKAP12	-0.6195	-0.7066		0.0007163	4.085e-09		AD_DLB	8358	4.25
AKR1B1		0.2802			0.0003911		DLB	1420	10
AKT3	0.2777	0.3171	0.3707	1	0.008046	1.918e-06	DLB_PD	3375	13.68
AL137139.2		-0.274			0.01549		DLB
AL356124.1		0.3717			2.408e-06		DLB
AL589935.1	0.2537	0.5537	0.4165	1	1.029e-09	8.131e-06	DLB_PD
ANGPT2		1.132	-0.7089		3.996e-06	0.03731	DLB_PD	5221	8.692
ANKS1A	0.266	0.3179	0.407	1	1	0.001281	PD	6351	24
ANO2	0.3974		0.653	1		3.857e-06	PD	3711	27
ANXA3		0.2907	0.4572		1	0.003789	PD	1618	13
AP000787.1		0.7757			9.516e-18		DLB
APBB2		0.2832	0.3764		0.1863	0.03376	PD	8418	14.72
APOE	-0.3204	-0.2917		0.8364	0.01774		DLB	1227	4
ARFGEF2			0.5266			2.799e-08	PD	9004	39
ARHGAP18		0.3766			0.01123		DLB	3499	15
ARHGAP29	-0.2824	-0.4436		1	0.003974		DLB	8963	22.61
ARHGEF28		0.4761			1.678e-07		DLB	6013	34.15
ARRDC3	-0.432	-0.6415	-0.5034	0.02952	4.153e-16	1.048e-07	all	4369	7.533
ATP10A	-0.4189	-0.6032	0.3366	1	1.25e-06	1	DLB	5235	21
ATP11C		0.3625			0.005561		DLB	6500	29.81
ATP1A2		-0.3554			0.04827		DLB	5464	23
ATP1B3	0.4078	0.5297	0.2896	1	2.857e-07	1	DLB	1897	7
ATP7B		-0.3334			0.03684		DLB	6366	19.95
B2M	-0.6495	-0.6456	-0.5086	3.588e-07	6.828e-10	0.0006098	all	987	4
BBS9	0.2985		0.502	1		2.893e-05	PD	3950	21.8
BCL2L1		0.4831	0.6068		4.471e-07	2.006e-13	DLB_PD	2593	3
BMP6	0.3906	0.5818	0.8977	1	0.8542	2.269e-08	PD	3784	7
BMPR2	-0.2604	-0.3641		1	0.001655		DLB	12070	13
BSG	-0.3261	-0.3806		1	0.0002558		DLB	1811	8.05
BTNL9			0.423			0.002652	PD	2563	11
C22orf34		-0.3842			0.0001451		DLB	1719	6
CA8	0.2627	0.8731		0.7806	1.584e-10		DLB	4820	8.529
CALM1	-0.4437	-0.3431		0.001784	0.04393		AD_DLB	4256	6
CC2D2B		0.2679			0.01339		DLB	3595	23.66
CCN2		2.185	0.6205		1.048e-29	4.537e-07	DLB_PD	2344	5
CCNY	-0.4086	-0.4422		0.02615	0.0001746		AD_DLB	4690	10.2
CD74	-0.2949	-0.3905		0.07161	3.762e-15		DLB	1516	7.87
CD9			-0.3562			0.0005952	PD	1372	8
CD93	-0.2538	-0.3253	-0.2731	0.5435	1.517e-07	0.03286	DLB_PD	6701	2
CDH2		0.456			0.007625		DLB	4103	15.52
CDH5	-0.3536			0.0005776			AD	4143	12
CDK2AP1		0.2513			0.002569		DLB	1299	4
CEBPD		-0.5712	-0.569		1.09e-05	0.08877	DLB	1251	1
CFB		-0.2921	-0.2523		2.381e-08	0.002285	DLB_PD	2627	18
CHCHD2	-0.2768	-0.2632		0.1114	0.003751		DLB	964	4
CHST15	-0.2656	-0.3977	-0.3431	1	0.02951	1	DLB	4279	7.143
CHSY1			0.4094			0.00219	PD	4550	3
CKMT2		-0.2599			0.001366		DLB	1537	10.35
CLDN5		-0.4609	-0.291		0.0002027	1	DLB	1906	1.667
CLEC2B	-0.2642	-0.2972		0.1391	0.001783		DLB	2038	5
CLIP2		0.3474			7.036e-05		DLB	5512	16.52
CLU	-0.8522	-0.8035	-0.4779	1.382e-07	2.268e-11	1	AD_DLB	2860	9
COG5		0.4345			8.756e-06		DLB	5117	21.34
COL18A1		-0.2939			0.0001937		DLB	5978	41.34
COX7C	-0.2603	-0.2961		1	0.001243		DLB	407	3
CP	-0.8932	-1.271	-0.9596	3.81e-05	1.419e-24	9.63e-07	all	4666	19
CPD		-0.4321			0.000818		DLB	8724	21
CREB3L2		0.2574			0.01807		DLB	6379	10.86
CRIM1		0.9249	0.2845		4.58e-11	1	DLB	5611	17
CSF3	-0.7976	-0.921	-0.9053	1.4e-07	2.736e-27	3.234e-20	all	1540	4.556
CSRP2		-0.3791	-0.3253		5.704e-05	1	DLB	910.5	6
CST3	-0.7925	-0.7074	-0.499	1.3e-08	1.817e-10	0.003017	all	1636	3.571
CTBP2			0.3485			0.0001454	PD	3656	10.67
CTNNA2	-0.6705	-0.6534		0.03234	0.01937		AD_DLB	3617	16.1
CXCL1	-0.8119	-0.3978	-0.8609	0.0002162	1	4.107e-10	AD_PD	1169	4
CXCL12		-0.4375			4.409e-13		DLB	2018	3.667
CXCL2	-0.5017	-0.5243	-0.5557	0.0001449	3.181e-11	1.386e-09	all	1205	4
CXCL8	-0.5406	-0.3905	-0.4013	0.001135	1	4.071e-05	AD_PD	1255	3.571
DEPP1	-0.545	-0.6898	-0.4019	0.0788	3.209e-14	1	DLB	2060	2
DOCK4	0.3322	0.7604	0.2767	1	8.399e-13	1	DLB	8336	52
DPYSL2	-0.3709	-0.3154		0.003959	0.001585		AD_DLB	4513	14
DUSP1	0.4021	0.4817	0.5611	1	6.887e-08	2.999e-09	DLB_PD	2024	4
DYSF		0.5283			2.193e-14		DLB	6817	55.29
EEF1A1	-0.5755	-0.6242	-0.383	0.0007209	3.944e-08	1	AD_DLB	3512	8
EGFR			0.5264			1.376e-06	PD	4724	23.99
ELF1	0.2601	0.546	0.6316	1	3.336e-06	9.693e-08	DLB_PD	3637	8.529
ELOVL7	-0.3529	-0.5816		1	1.639e-06		DLB	3962	9.378
EPAS1	-0.3972	-0.355	0.2615	0.001844	5.102e-05	1	AD_DLB	5166	16
EPB41L4A		0.6175	0.2742		1.966e-06	1	DLB	3996	21.53
EPHA4		0.3755	0.4102		0.09139	0.0002641	PD	6453	18.04
EPSTI1	-0.4375	-0.4675		0.003505	1.955e-08		AD_DLB	3191	11.61
ERMP1		0.2883			5.338e-05		DLB	5341	15
ERO1A	-0.351	-0.3716		1	0.002468		DLB	5512	16
ETS1		-0.4354			2.049e-05		DLB	5077	7.897
ETS2		-0.5296			1.144e-10		DLB	3855	10.52
EVA1C	-0.3225	-0.3959		1	0.002437		DLB	1878	7.6
FAM107A	-0.7239	-0.8673	-0.5341	2.904e-07	7.912e-20	0.00341	all	3424	4.556
FAM155A	-0.5344	-0.5496	-0.5937	0.02893	0.1771	0.1612	AD	3859	3
FANCC		0.302			0.01457		DLB	3974	14.68
FBXL7		0.4706			0.02209		DLB	4451	4
FEZ2		0.6621			1.467e-06		DLB	2057	8.529
FGD4			0.4661			0.01626	PD	7481	16.88
FLT1		-0.64			0.006905		DLB	5223	20.54
FMNL2	0.4322	0.5514		1	3.337e-06		DLB	5575	26
FN1	-0.4449	-0.4114		0.1094	0.01149		DLB	8156	44.35
FP236383.3	-0.5109	-0.7157	0.2949	6.657e-05	1.022e-18	1	AD_DLB
FTH1	-0.2658	-0.4316	-0.3494	1	0.001023	0.6067	DLB	1229	4
GALNT18	-0.3733	-0.6656	-0.3117	1	0.00181	1	DLB	2515	11
GAPDH	-0.7062	-0.6651	-0.5225	6.457e-07	2.21e-09	0.0004134	all	1342	8.628
GBP4	-0.29	-0.2801		0.4668	0.005379		DLB	6145	11
GFAP	-0.8109	-0.9678	-0.5202	9.504e-05	3.186e-23	0.007673	all	2405	8.083
GNAI2	-0.3028	-0.4097		0.9597	8.523e-07		DLB	2317	9.037
GPCPD1		-1.237	-0.5402		3.992e-21	1	DLB	5459	20
GPR85	-0.4419	-0.7922		1	6.117e-08		DLB	4868	2.818
H3F3B		-0.3917			0.00046		DLB	2861	4
HERC2			0.4792			1.019e-06	PD	15340	93
HERC3		0.2957			0.001038		DLB	4528	23.03
HERC6		-0.3002			1.846e-08		DLB	3836	22.51
HIF1A-AS3	-0.5409	-0.829	-0.2994	1	2.543e-07	1	DLB
HIP1		0.3351			0.007869		DLB	7966	30.03
HLA-A	-0.8636	-0.5141	-0.5203	1.538e-13	2.963e-05	2.423e-05	all	1611	8
HLA-B	-0.6592	-0.6328	-0.4161	1.695e-07	1.443e-10	0.08665	AD_DLB	1611	8
HLA-C	-0.8258	-0.6055	-0.625	1.11e-10	8.525e-08	7.261e-07	all	1586	8
HMGB1		-0.3297			0.002275		DLB	4524	5
HSPB1	0.3406		0.552	0.8681		0.0005688	PD	901	3
HSPH1	0.3919	0.2648	0.6064	1	0.03073	1	DLB	5184	17.66
ICAM1		-0.3228	-0.3375		4.896e-06	0.0001701	DLB_PD	3246	7
IFI27	-1.123	-1.147	-0.7926	1.147e-15	3.754e-24	1.359e-07	all	648.2	5.067
IFI44	-0.2736	-0.2967		0.4979	0.005167		DLB	1726	9
IFI44L	-0.7311	-0.973	-0.6625	4.117e-13	1.481e-36	9.583e-14	all	5895	9
IFI6	-0.6094	-0.595	-0.509	8.698e-12	2.414e-20	2.421e-11	all	848	5
IFIT1	-0.2617	-0.3109		0.03932	5.211e-11		AD_DLB	4498	2.857
IFIT3	-0.268			0.003751			AD	2584	2.6
IFITM1		-0.2695			2.249e-07		DLB	717	2
IFITM3	-0.8481	-1.022	-0.8293	0.0006622	6.739e-12	3.156e-05	all	668	2
IGFBP7		-0.5049			1.21e-05		DLB	1094	4.556
IL32	-0.3053	-0.4142	-0.3734	0.0005402	3.561e-16	4.28e-10	all	1020	6.8
IL4R	-0.3108	-0.5417	-0.3498	1	5.59e-05	1	DLB	3654	10.52
IL6ST	-0.2591	-0.3359		1	0.004134		DLB	8970	16.35
INSIG1			0.252			0.01194	PD	2964	5.957
IQCJ-SCHIP1			0.3152			0.01072	PD	2426	10.52
ISG15	-0.5959	-0.5234	-0.5123	1.26e-10	2.524e-11	5.473e-12	all	667	2
ITGA10	0.2744	0.474		0.006875	3.178e-13		AD_DLB	5031	27.77
ITM2A	-0.4066	-0.5321		0.1235	6.773e-09		DLB	1774	5.545
JAM2	-0.3384	-0.4479	-0.3058	0.5129	1.388e-08	0.0983	DLB	3404	9.69
JCAD	-0.3637	-0.404		0.002272	1.317e-10		AD_DLB	9392	4.789
KALRN	0.2543	0.3776		1	0.0002688		DLB	7494	33.11
KAT2B		0.336			0.0001191		DLB	4824	18
KAT6A		0.2822	0.3584		0.05681	0.0005118	PD	6681	15.65
KIAA1109		0.3504			0.003111		DLB	15580	84
KIAA1217	-0.2959	-0.455		1	1.431e-05		DLB	5608	17.29
KLF2		0.3722	0.6329		0.0002011	2.769e-12	DLB_PD	2797	3
KLF4			0.3371			0.0005277	PD	2930	4.556
KLF6			0.6244			2.109e-07	PD	4582	3.727
KLF9			0.3034			0.001732	PD	5208	2
LAP3		-0.357			2.938e-11		DLB	2100	13
LATS2			0.2546			0.01571	PD	5543	8
LDLR	-0.2855			0.01803			AD	5063	17.05
LGALS1	-0.5091	-0.4169	-0.4794	0.0003643	0.0001038	0.0008215	all	558	4
LGALS3		-0.2782			0.001897		DLB	1022	6.538
LIMCH1			0.4751			2.776e-05	PD	6239	24.93
LINC00472	0.4737	0.8996	0.7121	0.001926	3.195e-19	3.746e-13	all
LINC00882		0.5267			0.0003494		DLB
LINC01088	0.7343			0.001585			AD
LINC02185			0.267			0.004305	PD
LMBR1			0.3774			0.03611	PD	4889	17.36
LMO2		-0.3324			0.0006802		DLB	1941	4.692
LY6E	-0.4851	-0.4699	-0.3485	7.395e-06	3.529e-09	0.1449	AD_DLB	1174	4
MAGI2	0.602	0.3664		0.03073	1		AD	6859	21.51
MALAT1	0.4328	0.6734		0.0002758	5.091e-14		AD_DLB
2023-03-03		0.3557			0.001189		DLB	4196	5
MBNL1	0.2822	0.6198	0.3714	1	1.155e-13	0.07618	DLB	5428	9.113
MCC	-0.4022	-0.6053		1	7.517e-09		DLB	8464	18.06
MCPH1		0.5652			7.664e-05		DLB	5861	11.03
MED24	-0.336	-0.3378	-0.3082	0.1158	3.751e-05	0.3182	DLB	3744	25.78
MFSD2A		-0.3921			0.01465		DLB	2117	13.61
MGAT4A		0.3705			0.04283		DLB	6288	14.66
MIF	-0.4244	-0.4102	-0.3824	0.001322	7.713e-06	0.002105	all	561	3
MIR4435-2HG		0.4393			0.03403		DLB
MKLN1	0.3368	0.4063		0.1219	1.146e-05		DLB	11210	18.35
MRPS6		0.2646			0.03183		DLB	990	3
MSI2		0.5124			0.0001681		DLB	4556	12.51
MT-ND6	-0.2628			0.0001671			AD
MT1M		-0.6224	-0.2625		1.142e-07	1	DLB	440	3
MT1X	-0.5201	-0.8374	-0.7333	0.8057	2.245e-16	1.226e-07	DLB_PD	404	3
MT2A	-0.7304	-0.5178	-0.892	1	1	0.002354	PD	452	3
MT3	-0.5803	-0.5441	-0.3124	0.0002214	3.562e-07	0.09647	AD_DLB	600	3
MTMR2		0.4029			0.0004443		DLB	4735	16.58
MTSS1		-0.3041			0.0008025		DLB	5022	14.35
MTUS1	-0.2517	-0.3902		1	0.001539		DLB	4775	12.36
MX1	-0.4874	-0.4882	-0.2582	3.927e-06	5.463e-11	0.3053	AD_DLB	2916	15.98
MX2	-0.3878	-0.3949		1.435e-07	2.172e-15		AD_DLB	2961	14
NAMPT	-0.287	-0.6914	-0.3183	1	8.282e-08	1	DLB	4582	11
NAV1		0.2739			0.04827		DLB	12390	28.58
NCL	-0.279	-0.3302		0.9815	3.437e-05		DLB	2717	14
NCOA3		0.4153	0.2563		0.0005491	0.299	DLB	7986	23
NDUFA3		-0.2594			0.001551		DLB	354	4
NEAT1	0.6546	0.8272	0.8423	9.211e-05	1.73e-20	9.208e-22	all
NHS	0.4439			0.01983			AD	8497	8.529
NKTR			0.4173			0.005327	PD	7332	18.06
NLK			0.4024			0.009287	PD	3541	11
NPIPB4		-0.3471			2.937e-05		DLB	4049	8
NPIPB5		-0.4532	0.3086		0.0004696	1	DLB	3817	7
OAS3		-0.2861			3.641e-09		DLB	6638	16
PALMD		-0.4212			9.079e-07		DLB	2578	8
PARD3	0.2836	0.2645	0.5179	1	1	0.0001674	PD	5271	22.94
PARP14	-0.5819	-0.5244	-0.432	4.785e-06	1.458e-08	3.596e-05	all	7708	17
PAWR	0.276	0.5509	0.3482	1	2.975e-10	0.03333	DLB_PD	7073	6.474
PCAT1		0.5218			5.765e-07		DLB
PDE10A	-0.366	-0.6894	-0.6289	1	1.499e-05	0.0005995	DLB_PD	8260	22.51
PDGFB	-0.3461	-0.3988		1	0.02307		DLB	3251	7
PDK4	0.5471	0.5417		3.327e-14	2.244e-10		AD_DLB	3700	11
PDLIM1			-0.3351			1.927e-08	PD	1580	7
PDXK		-0.3067	0.3409		0.04715	1	DLB	7309	10.52
PICALM			0.7117			7.754e-11	PD	4009	19.76
PLEKHA5	0.336	0.343		1	0.008267		DLB	4953	27.38
PLOD2	-0.5134	-0.4718	-0.5253	0.02725	1	0.1142	AD	4029	19.51
PLPP1	0.3124	0.6927		1	0.01622		DLB	1670	6
PLXNA2		0.3586	0.5453		1	0.006383	PD	11440	32
PPARD		-0.4207			0.0003926		DLB	3349	7.541
PPFIBP1	-0.2741	-0.5417		1	5.651e-06		DLB	5995	28.54
PPP3CC			0.3619			0.02708	PD	2321	14.05
PROM1			0.3115			0.0473	PD	3966	25.91
PTGDS		-0.6802	-0.3728		1.293e-12	1	DLB	812	7
PTN		-0.326			2.992e-06		DLB	1731	5
PTPRB			0.4863			1.065e-05	PD	11870	32.24
PTPRK	0.3384	0.5575		1	2.55e-08		DLB	5407	28.22
PXN		-0.2743			0.008518		DLB	3784	11.27
RAC1	-0.2989	-0.3757		1	0.004568		DLB	2372	6.538
RAPGEF1		0.6111	0.6005		2.025e-08	1.204e-06	DLB_PD	6128	24
RAPGEF5		0.9023	-0.5254		4.538e-10	5.642e-05	DLB_PD	6622	26
RARB		0.2545			0.01343		DLB	2909	8.493
RBMS3	0.3657	0.6049	0.4336	1	7.395e-11	6.314e-06	DLB_PD	5705	14.03
RBMS3-AS3	0.298	0.3467		1	0.0002329		DLB
RBPMS	0.7851	0.2834		0.02146	1		AD	2696	9.167
RCAN2	0.8116	0.349		0.02569	1		AD	3348	4.714
RELL1	-0.2958	-0.3693		1	0.04748		DLB	2472	7
RERG		0.3298			0.007885		DLB	2300	4.556
RFX3	0.3303	0.5052	0.3154	1	7.126e-07	0.8979	DLB	6393	15.5
RGCC		0.9433			4.083e-12		DLB	1108	5
RGS5	-0.9464	-1.01	-0.4563	1.22e-09	1.21e-14	1	AD_DLB	5867	5
RIMKLB	0.9463	0.7413	0.5496	0.02025	0.00017	0.02877	all	5234	6.467
RNASE1	-0.3244	-0.3626		0.1123	1.298e-06		DLB	879.2	2.6
RNF115			0.3357			0.01509	PD	1949	9
RNF213	-0.3481	-0.3867	-0.2734	0.3078	1.166e-05	0.8625	DLB	17910	57.8
RPL10		-0.4821			2.078e-07		DLB	2355	6.368
RPL11	-0.4686	-0.4339	-0.4291	0.9866	0.03124	0.3813	DLB	837.5	6
RPL12	-0.2929	-0.2931	-0.3199	0.5074	0.006735	0.002396	DLB_PD	660	7
RPL15	-0.2926	-0.3388		1	0.02164		DLB	2866	4.083
RPL19		-0.3774	-0.2592		0.0001098	1	DLB	910.5	6
RPL21	-0.378	-0.4163	-0.2881	1	0.0001505	1	DLB	569	6
RPL23	-0.3017	-0.2918		0.04228	0.0008376		AD_DLB	577	5
RPL24		-0.359			0.0004632		DLB	562	6
RPL27A	-0.3875	-0.3355		0.0002859	9.404e-06		AD_DLB	4879	5
RPL28	-0.3704	-0.4296	-0.3326	1	0.01168	1	DLB	2269	4.333
RPL3		-0.3785			0.004289		DLB	1264	10
RPL37	-0.3775	-0.3839		0.02154	8.466e-05		AD_DLB	1570	4
RPL37A	-0.4843	-0.4248	-0.2516	0.04378	0.00369	1	AD_DLB	420	4
RPL5	-0.2534	-0.3357		1	1.64e-05		DLB	1082	8
RPL6	-0.2583	-0.4144		1	0.0005605		DLB	1106	7.31
RPL8	-0.3242	-0.3458		1	0.008935		DLB	969.4	5.783
RPS14	-0.3094	-0.378	-0.3029	1	0.00116	1	DLB	711.7	5
RPS16	-0.3485	-0.4092	-0.2859	0.5392	0.0002005	1	DLB	676.5	5
RPS2	-0.3146	-0.5022	-0.3538	1	4.376e-07	0.1111	DLB	942	7
RPS23	-0.468	-0.4473		0.04571	0.0003195		AD_DLB	3314	4
RPS25	-0.2635	-0.327	-0.2767	1	0.004833	1	DLB	492	5
RPS26	-0.3151	-0.3245		1	0.01797		DLB	1203	4
RPS27	-0.4612	-0.5694		1	1.615e-05		DLB	476.9	4.385
RPS29	-0.5086	-0.4856		0.0003679	9.977e-08		AD_DLB	2651	3
RPS4X	-0.2636	-0.3043	-0.31	1	0.01927	0.1825	DLB	956	7
RPS6	-0.4196	-0.6149	-0.4838	0.481	6.293e-09	0.003057	DLB_PD	829	6
RPS6KA2	-0.3195	-0.4455		1	0.003721		DLB	5853	21.28
RPS8	-0.4187	-0.4968	-0.3933	0.00603	3.935e-10	0.00125	all	705	6
RPSA	-0.2797	-0.3654		1	0.0001346		DLB	1178	7
RSAD2	-0.258	-0.2507		0.001026	4.275e-07		AD_DLB	3512	6
S100A10	-0.3018	-0.3273		1	0.0006685		DLB	1055	3
S100A6		0.4776			8.941e-10		DLB	683	3
SAMD12	0.377	0.4004	0.4531	1	0.001468	9.906e-06	DLB_PD	6943	4.714
SAMD9L		-0.2536			0.0001355		DLB	6761	5.217
SAMHD1	-0.2526	-0.254		0.824	0.001385		DLB	3189	16
SASH1		0.4368			0.001227		DLB	7494	17.48
SCARB1		-0.4072			0.00034		DLB	2680	12.52
SDK1	0.6683			0.0005231			AD	8156	37.31
SELE	-0.5635	-0.6319	-0.6374	1	8.686e-07	0.0001021	DLB_PD	3875	14
SEMA3G		-0.2798			1.016e-07		DLB	4975	16
SEMA6A		-0.3662			0.005933		DLB	6957	19.51
SERPINE1			-0.3305			0.02203	PD	3190	9
SESN3		1.424			9.272e-23		DLB	9397	9.526
SH3BP4	-0.3389	-0.4116		1	3.009e-06		DLB	5183	6
SHB		-0.4023			9.118e-05		DLB	6021	6
SHROOM2		-0.3592			0.003323		DLB	5938	7.818
SLC16A1	0.6178	0.3601	0.8816	0.003564	1	3.136e-12	AD_PD	4144	5
SLC16A6		-0.2559			4.63e-06		DLB	3896	6.538
SLC19A3		-0.2815			0.005597		DLB	3767	6
SLC1A1		-0.4082			0.00345		DLB	3739	12
SLC26A2		-0.5207	-0.5234		3.553e-10	5.554e-10	DLB_PD	8075	3
SLC2A1	-0.2725	-0.443		1	1.047e-05		DLB	3670	10
SLC2A3	-0.255	-0.5519		1	0.01162		DLB	3938	10
SLC38A2	0.5367	0.8651	0.4163	9.696e-06	1.274e-24	0.001769	all	4828	15.52
SLC39A10			0.5563			0.0008633	PD	5346	10
SLC5A6	-0.3343	-0.3626		0.2646	1.979e-07		DLB	3252	17
SLC6A12		0.3358			0.04738		DLB	3281	16.03
SLC7A1		0.4461	0.6194		0.9609	4.864e-09	PD	7343	13
SLC7A5	-0.407	-0.833		0.2996	2.445e-20		DLB	4555	10
SLCO2B1	-0.2522	-0.3416		1	0.0006053		DLB	4114	13.15
SLCO3A1			0.3175			0.007717	PD	3926	10.52
SLFN5		-0.357	-0.2972		6.866e-09	0.0004517	DLB_PD	6972	4.556
SMAD6	-0.5738	-0.5868		0.09053	0.0001534		DLB	2879	4
SMAD7		-0.3661			8.43e-10		DLB	2759	3.714
SOD2	-0.4678	-0.9447	-1.15	1	0.02485	3.403e-07	DLB_PD	3008	5.364
SPARCL1	-0.4973	-0.659	-0.3488	4.431e-05	2.604e-16	0.001945	all	2913	11.31
SPNS2	-0.2808	-0.2696	-0.2725	0.5004	0.004707	0.1458	DLB	3444	13
SPOCK2	-0.3924	-0.5431		0.07681	7.549e-10		DLB	4912	10.54
SPTAN1			0.3635			1.334e-05	PD	7877	56.01
SRP14	-0.3551	-0.3262	-0.2927	0.5664	0.04534	1	DLB	1162	5.545
SSH1		-0.4211			0.0001138		DLB	4585	14.05
ST6GAL1			0.5148			7.586e-05	PD	4268	7.071
ST8SIA6	-0.2641	-0.5962		1	6.888e-12		DLB	6830	8.529
STAG1	0.3616	0.3884	0.3785	1	4.889e-05	0.0001096	DLB_PD	5166	34
STAT1	-0.4078	-0.4307	-0.2786	0.001783	1.57e-07	0.7145	AD_DLB	3584	24.04
STAU2	0.659	0.8481	0.2692	0.1661	3.351e-16	1	DLB	3344	12.58
STC1		-0.4305	-0.4879		0.02165	1.104e-07	DLB_PD	3877	4
SYTL4		0.2741			0.0002293		DLB	3840	18.04
TAGLN2	-0.4228	-0.487	-0.2929	0.5005	1.797e-05	1	DLB	1465	5
TBC1D4			0.5456			8.694e-08	PD	6358	20.03
TCAF2		-0.3487			2.463e-07		DLB	3987	7.533
TCIM	-0.259	-0.3428	-0.3234	0.8184	3.903e-10	1.168e-05	DLB_PD	1841	1
TDRP			0.3357			0.01653	PD	2945	4
TGFBR2		-0.4119			0.0007429		DLB	4669	7.533
TGM2		-0.7247			7.124e-17		DLB	4529	12.34
THSD4	-0.6047	-0.4295	0.3462	1.195e-05	0.1271	1	AD	8751	14.93
TIMP3		0.4652	0.7818		1.086e-05	3.679e-09	DLB_PD	5486	5
TINAGL1		0.2785			0.01503		DLB	2080	11.35
TM4SF1	-0.4921			0.003421			AD	1691	5
TMEM132C		0.4442	0.5785		1	0.000104	PD	4947	9
TMSB10	-1.001	-1.029	-0.7506	0.002791	2.614e-06	1	AD_DLB	482	3
TMSB4X	-0.4774	-0.3211	-0.2822	0.03471	1	1	AD	629	3
TMTC2		0.4691			0.005241		DLB	4607	10.38
TNFAIP3		-0.3108	-0.3601		1.206e-05	1.451e-07	DLB_PD	4714	9
TNFRSF6B	-1.052	-1.357	-1.482	5.883e-05	2.009e-20	8.943e-26	all	1155	3
TNFSF10		-0.4554			1.519e-11		DLB	1785	3.8
TNIP1		-0.2693			0.0002688		DLB	2777	17.46
TNS1	-0.2745	-0.4831		1	1.654e-06		DLB	10110	31.38
TPM3	-0.3187	-0.4561		1	1.718e-09		DLB	3930	8.293
TPT1	-0.3179	-0.5396	-0.2715	1	1.571e-08	1	DLB	4685	5.706
TRAK1			0.2797			0.01072	PD	4880	14.86
TRIM22		-0.3362			8.134e-06		DLB	3085	8
TRPM6		-0.2935			0.001463		DLB	8313	39
TSC22D1		-0.3897			0.002356		DLB	3824	2.857
TSC22D3	0.3387	0.2768		0.01574	0.007605		AD_DLB	2093	3.471
UACA			0.4282			1.476e-05	PD	7023	19
UBC		-0.3027			4.146e-05		DLB	2585	2
UNC13B			0.4183			0.009116	PD	6412	39.51
USP34		0.4388			5.622e-07		DLB	11310	80
UVRAG		0.6299	0.3322		4.91e-13	1	DLB	5166	15
VCAM1	-0.3432	-0.3897	-0.3	1	0.0001303	0.001044	DLB_PD	3054	8.692
VIM	-0.2816	-0.3869		1	0.0003009		DLB	2189	10
WARS	-0.5176	-0.353		0.0001419	0.01574		AD_DLB	2690	10.52
WNT2B		0.2709	0.3359		0.002129	6.639e-06	DLB_PD	2740	5.375
WWTR1		0.5823			0.0009544		DLB	5104	8.188
XAF1	-0.549	-0.6116		3.521e-07	5.415e-15		AD_DLB	3700	7.032
XIST	-0.4998		-0.5827	0.0005021		1.277e-10	AD_PD
ZBTB16	0.2624	0.2733	0.4398	1	0.6456	3.687e-07	PD	8468	6.697
ZBTB20	0.2814	0.359		1	0.00251		DLB	27290	10.32
ZBTB20-AS5		0.2582			0.00088		DLB
ZBTB38		0.547	0.4072		2.071e-09	0.000311	DLB_PD	8152	6.444
ZBTB46			0.3025			0.01045	PD	5233	5
ZFPM2		0.4824	0.455		0.04942	0.0008778	DLB_PD	4480	8
ZHX2	0.4174		0.2777	0.008688		1	AD	4359	4
ZNF423		-0.2855			0.0001639		DLB	7640	7.455
