# Supplementary material for: RNA Isoform Diversity in Human Neurodegenerative Diseases
Source: eNeuro. 2024 Dec 17;11(12):ENEURO.0296-24.2024. doi: 10.1523/ENEURO.0296-24.2024 (PMC11693435; doi:10.1523/ENEURO.0296-24.2024)
Supplement: Table 1-3 — Gene Ontology Analysis. Gene Ontology (GO) terms reported for each cell type’s differentially expressed genes in each of the diseases. Download Table 1-3, XLS file. [file eneuro-11-ENEURO.0296-24.2024-s003.xls]

## Sheet: README
Extended Data Table 1-3 includes information from gene ontology (GO) analysis across the different cell types
GO_terms_merged_[up/down]_[celltype] includes GO terms from using genes that were differentially expressed (up or down regulated) in each of the cell types

## Sheet: GO_terms_merged_up_Ex
geneSet	description	cnt	AD_FDR	DLB_FDR	PD_FDR	AD_genes	DLB_genes	PD_genes
GO:0010975	regulation of neuron projection development	3	1.4e-05	1.865e-06	0.008833	NEGR1;ADGRB3;CNTN1;CSMD3;MAP2;RIMS2;ZNF365;SIPA1L1;MAGI2;RAPGEF2;IL1RAPL1;PTPRD;PTPRO;CUX2;DAB1;ZNF804A;ROBO1	NEGR1;EFNA5;ADGRB3;MAGI2;SYT1;CNTN1;RIMS2;IL1RAPL1;RAPGEF2;PPP3CA;LRRC7;ZMYND8;SIPA1L1;CUX2;NTRK3;ZNF804A;SEMA6D;DAB1;ROBO1;DCC	DSCAM;MAGI2;NEGR1;COBL;EFNA5;CNTN1;SEMA6D;CUX2;DCC
GO:0016358	dendrite development	3	0.000108	0.000502	0.01792	ADGRB3;CSMD3;MAP2;ZNF365;SIPA1L1;RAPGEF2;IL1RAPL1;PTPRD;PRKG1;CUX2;DAB1	ADGRB3;IL1RAPL1;RAPGEF2;PPP3CA;ZMYND8;SIPA1L1;CUX2;CTNNA2;PRKG1;DAB1;DCC	DSCAM;COBL;CUX2;CTNNA2;PRKG1;DCC
GO:0001764	neuron migration	3	0.001143	7.9e-05	0.003509	FLRT2;ADGRL3;NRG3;RAPGEF2;PRKG1;UNC5D;KIRREL3;DAB1	NRG3;ADGRL3;FLRT2;AUTS2;RAPGEF2;UNC5D;NTRK3;PRKG1;DAB1;DCC	FLRT2;KIRREL3;ADGRL3;AUTS2;PRKG1;DCC
GO:0031346	positive regulation of cell projection organization	3	0.006044	4.407e-06	0.002518	NEGR1;CNTN1;TENM2;RIMS2;MAGI2;RAPGEF2;IL1RAPL1;PTPRD;CUX2;ZNF804A;ROBO1	NEGR1;EFNA5;MAGI2;SYT1;CNTN1;AUTS2;RIMS2;TENM2;NAV3;IL1RAPL1;RAPGEF2;LRRC7;ZMYND8;CUX2;NTRK3;ZNF804A;ROBO1	DSCAM;MAGI2;TENM2;NEGR1;COBL;AUTS2;EFNA5;CNTN1;CUX2
GO:0098742	cell-cell adhesion via plasma-membrane adhesion molecules	3	0.04591	8.034e-07	0.02055	ADGRL3;CDH18;NRXN1;LRFN5;TENM2;CDH9;IL1RAPL1;CDH8;PTPRD;CDH12;UNC5D;KIRREL3;DAB1;PCDH11Y;ROBO1	NRXN1;EFNA5;LRFN5;ADGRL3;TENM2;IL1RAPL1;CDH8;PTPRT;CADM1;CDH18;UNC5D;PCDH7;CDH12;DAB1;ROBO1	DSCAM;TENM2;KIRREL3;ADGRL3;PCDH11Y;EFNA5
GO:0050808	synapse organization	3	0.04591	0.04908	0.000856	FLRT2;DLG2;ADGRB3;ADGRL3;GRM5;NRXN1;PPFIA2;NLGN4Y;LRFN5;DGKB;TMEM108;LRRTM3;CNKSR2;ZNF365;LINGO2;SIPA1L1;MAGI2;CDH9;IL1RAPL1;CDH8;CBLN2;PTPRD;PDZRN3;PTPRO;CUX2;KIRREL3;ZNF804A;CNTN5	NRXN1;EFNA5;ADGRB3;MAGI2;DLG2;GRM5;LRFN5;ADGRL3;LRRTM3;FLRT2;IL1RAPL1;IGF1R;CDH8;DGKB;CNKSR2;ZMYND8;SIPA1L1;CBLN2;CUX2;LINGO2;PDZRN3;CTNNA2;NTRK3;ZNF804A;TMEM108	NLGN4Y;DSCAM;DLG2;MAGI2;FLRT2;KIRREL3;ADGRL3;EFNA5;CUX2;CTNNA2
GO:0099177	regulation of trans-synaptic signaling	2	3.455e-07	2.7e-05	1	GRM5;NRXN1;PPFIA2;GRM1;NRG3;NLGN4Y;FGF14;DGKB;TMEM108;RIMS2;STXBP5L;SIPA1L1;RAPGEF2;SHISA9;GRIA1;GRM7;SYN3;CUX2	NRXN1;NRG3;GRM5;SYT1;FGF14;SYN3;RIMS2;RAPGEF2;PPP3CA;DGKB;GRM7;ZMYND8;SIPA1L1;CUX2;GRM1;TMEM108;DCC
GO:0042391	regulation of membrane potential	2	0.000304	1.359e-06	1	GRM5;NRXN1;GRM1;KCND2;FGF14;CACNA1C;TMEM108;GABRB1;RIMS2;GRIA1;KCNJ3;KCNH7;KCNMB2;CUX2	NRXN1;KCND2;GRM5;CACNA1C;FGF14;GABRB1;RIMS2;CACNA2D1;PPP3CA;FGF12;ZMYND8;KCNJ3;SLC8A1;KCNC2;CUX2;GRM1;NTRK3;TMEM108;KCNH7
GO:0099504	synaptic vesicle cycle	2	0.001143	0.01313	1	NRXN1;PPFIA2;NLGN4Y;FGF14;RIMS2;STXBP5L;MAGI2;BTBD9;SYN3	NRXN1;MAGI2;SYT1;FGF14;SYN3;RIMS2;AMPH;BTBD9
GO:0050769	positive regulation of neurogenesis	2	0.007232	0.000954	1	NEGR1;CNTN1;RIMS2;ZNF365;MAGI2;RAPGEF2;IL1RAPL1;PTPRD;CUX2;DAB1;ZNF804A;ROBO1	NEGR1;EFNA5;MAGI2;SYT1;CNTN1;RIMS2;IL1RAPL1;RAPGEF2;LRRC7;ZMYND8;CUX2;NTRK3;ZNF804A;DAB1;ROBO1
GO:0031644	regulation of neurological system process	2	0.01811	0.006646	1	NRXN1;GRM1;TMEM108;RIMS2;SHISA9;CUX2	NRXN1;RIMS2;FGF12;ZMYND8;CUX2;GRM1;TMEM108
GO:0034765	regulation of ion transmembrane transport	2	0.02151	0.002693	1	GRM5;KCND2;KCNIP4;FGF14;CACNA1C;KCNQ5;PDE4D;SHISA9;KCNJ3;KCNH7;KCNB2	KCNIP4;PDE4D;KCND2;GRM5;CACNA1C;FGF14;DPP6;KCNQ5;CACNA2D1;FGF12;KCNJ3;SLC8A1;KCNC2;KCNH7
GO:0007626	locomotory behavior	2	0.02301	0.002815	1	NEGR1;ADGRL3;GRM5;GRM1;KCND2;BTBD9;DAB1	NEGR1;KCND2;GRM5;ADGRL3;FGF12;BTBD9;GRM1;LSAMP;DAB1
GO:0035249	synaptic transmission, glutamatergic	2	0.02514	0.007445	1	GRM5;NRXN1;GRM1;GRM7;CDH8	NRXN1;GRM5;SYT1;CDH8;GRM7;GRM1
GO:0022604	regulation of cell morphogenesis	2	0.03001	0.001724	1	ADGRB3;MAP2;RIMS2;SIPA1L1;RAPGEF2;IL1RAPL1;PTPRD;PTPRO;CUX2;DAB1;ROBO1	EFNA5;ADGRB3;SYT1;RIMS2;IL1RAPL1;RAPGEF2;PPP3CA;SIPA1L1;MKLN1;CUX2;NTRK3;SEMA6D;DAB1;ROBO1;DCC
GO:0050803	regulation of synapse structure or activity	2	0.04591	0.04908	1	FLRT2;ADGRB3;ADGRL3;NRXN1;LRFN5;DGKB;LRRTM3;LINGO2;SIPA1L1;IL1RAPL1;CDH8;CBLN2;PTPRD;PTPRO;CUX2;ZNF804A	NRXN1;EFNA5;ADGRB3;LRFN5;ADGRL3;LRRTM3;FLRT2;IL1RAPL1;CDH8;DGKB;ZMYND8;SIPA1L1;CBLN2;CUX2;LINGO2;CTNNA2;NTRK3;ZNF804A
GO:0050919	negative chemotaxis	2	1	0.002401	0.04064		EFNA5;NRG3;FLRT2;SEMA6D;ROBO1	FLRT2;EFNA5;SEMA6D
GO:0060560	developmental growth involved in morphogenesis	2	1	0.008972	0.003509		EFNA5;MAGI2;SYT1;AUTS2;RIMS2;NTRK3;SEMA6D;TMEM108;DCC	DSCAM;MAGI2;COBL;AUTS2;EFNA5;SEMA6D;DCC
GO:0061564	axon development	2	1	0.01397	0.03178		NRXN1;EFNA5;FLRT2;AUTS2;GAB1;SIPA1L1;UNC5D;CTNNA2;NTRK3;SEMA6D;DAB1;ROBO1;DCC	DSCAM;FLRT2;COBL;AUTS2;EFNA5;SEMA6D;CTNNA2;DCC
GO:0044091	membrane biogenesis	1	0.000588	1	1	NRXN1;NLGN4Y;MAGI2;IL1RAPL1;PTPRD
GO:0007215	glutamate receptor signaling pathway	1	0.00494	1	1	GRM5;GRM1;GRIA4;SHISA9;GRIA1;GRM7
GO:0044331	cell-cell adhesion mediated by cadherin	1	0.01448	1	1	CDH18;CDH9;CDH8;CDH12
GO:0007187	G protein-coupled receptor signaling pathway, coupled to cyclic nucleotide second messenger	1	0.01492	1	1	ADGRB3;ADGRL3;PRKACB;ADGRL2;PDE4D;RAPGEF2;CHRM3;GRM7
GO:0009123	nucleoside monophosphate metabolic process	1	0.02584	1	1	COX2;COX3;ND4;DLG2;ATP6;ND3;ND1;COX1;ND2
GO:0050890	cognition	1	0.03699	1	1	ADGRB3;GRM5;NRXN1;CNTNAP2;NLGN4Y;GRIA1;BTBD9;CUX2
GO:0009259	ribonucleotide metabolic process	1	0.04591	1	1	COX2;COX3;ND4;DLG2;ATP6;ND3;ND1;COX1;ND2;PDE1A;PDE4D
GO:0035637	multicellular organismal signaling	1	1	0.00179	1		PDE4D;KCND2;CACNA1C;CNTNAP2;CACNA2D1;FGF12;KCNJ3;SLC8A1;NTRK3
GO:1990089	response to nerve growth factor	1	1	0.006236	1		MAGI2;RAPGEF2;KCNC2;NTRK3;TMEM108
GO:0043954	cellular component maintenance	1	1	0.006646	1		ADGRB3;DLG2;IGF1R;ZMYND8;ZNF804A
GO:0019932	second-messenger-mediated signaling	1	1	0.01253	1		PDE4D;ADGRB3;GRM5;CACNA1C;ADGRL3;RIMS2;RAPGEF2;PPP3CA;SLC8A1;KCNC2;ADGRL2;PRKG1
GO:0051271	negative regulation of cellular component movement	1	1	0.01253	1		MAGI2;NRG3;NAV3;CLASP1;PTPRT;ZMYND8;FRMD5;SEMA6D;PRKG1;ROBO1
GO:0038179	neurotrophin signaling pathway	1	1	0.01313	1		MAGI2;RAPGEF2;NTRK3;TMEM108
GO:0099565	chemical synaptic transmission, postsynaptic	1	1	0.01333	1		NRXN1;RIMS2;PPP3CA;ZMYND8;CUX2;TMEM108
GO:0040013	negative regulation of locomotion	1	1	0.01392	1		MAGI2;NRG3;NAV3;CLASP1;PTPRT;ZMYND8;FRMD5;SEMA6D;PRKG1;ROBO1
GO:0097485	neuron projection guidance	1	1	0.01501	1		NRXN1;EFNA5;FLRT2;GAB1;UNC5D;SEMA6D;DAB1;ROBO1;DCC
GO:0009187	cyclic nucleotide metabolic process	1	1	0.01777	1		PDE4D;RORA;PDE1A;PDE7B
GO:0106027	neuron projection organization	1	1	0.02797	1		IGF1R;ZMYND8;SIPA1L1;CUX2;ZNF804A
GO:0034330	cell junction organization	1	1	0.03303	1		EFNA5;CADM2;CLASP1;RAPGEF2;TJP1;CDH8;CADM1;CDH18;CDH12
GO:0010959	regulation of metal ion transport	1	1	0.03754	1		KCNIP4;PDE4D;CACNA1C;FGF14;CNTN1;DPP6;CACNA2D1;FGF12;SLC8A1;KCNC2
GO:0031532	actin cytoskeleton reorganization	1	1	0.04908	1		AUTS2;GAB1;SIPA1L1;MKLN1;NTRK3
GO:0051705	multi-organism behavior	1	1	1	0.01595			NLGN4Y;CNTNAP2;KIRREL3;ATXN1

## Sheet: GO_terms_merged_down_Ex
geneSet	description	cnt	DLB_FDR	PD_FDR	DLB_genes	PD_genes
GO:0061564	axon development	2	1.2e-05	5.6e-05	RAB11A;HSP90AB1;STMN1;NEFL;HSP90AA1;RTN4;MAP1B;UCHL1;DPYSL2;CCK;THY1;ROBO2	RTN4;HSP90AB1;RAB11A;CCK;CHN1;THY1;UCHL1;ROBO2;HSP90AA1;MAP1B;DPYSL2
GO:0051131	chaperone-mediated protein complex assembly	2	0.01155	0.006145	HSP90AB1;HSP90AA1;CLU	HSP90AB1;CLU;HSP90AA1
GO:0060560	developmental growth involved in morphogenesis	2	0.01703	0.008278	RAB11A;HSP90AB1;HSP90AA1;RTN4;MAP1B;DPYSL2	RTN4;HSP90AB1;RAB11A;HSP90AA1;MAP1B;DPYSL2
GO:0010975	regulation of neuron projection development	2	0.01898	0.002632	RAB11A;STMN2;NEFL;RTN4;MAP1B;DPYSL2;THY1;ROBO2	RTN4;RAB11A;STMN2;CHN1;THY1;ROBO2;MAP1B;DPYSL2;ENC1
GO:0031647	regulation of protein stability	2	0.0251	0.01639	GAPDH;HSP90AB1;HSP90AA1;CLU;RTN4;ATP1B1	GAPDH;RTN4;HSP90AB1;CLU;ATP1B1;HSP90AA1
GO:0051235	maintenance of location	2	0.0335	0.02939	CALM1;FTH1;SLC17A7;YWHAB;TMSB10;THY1	CALM1;FTH1;THY1;TMSB10;SLC17A7;YWHAB
GO:0001505	regulation of neurotransmitter levels	2	0.03571	0.03019	CALM1;HSP90AB1;SLC17A7;HSP90AA1;CLU;PEBP1	CALM1;HSP90AB1;CLU;SLC17A7;HSP90AA1;PEBP1
GO:0008637	apoptotic mitochondrial changes	2	0.03571	0.03019	ERBB4;CLU;YWHAB;CCK	CLU;CCK;ERBB4;YWHAB
GO:0022604	regulation of cell morphogenesis	2	0.03571	0.03019	RAB11A;NEFL;RTN4;MAP1B;DPYSL2;THY1;ROBO2	RTN4;RAB11A;CHN1;THY1;ROBO2;MAP1B;DPYSL2
GO:0048857	neural nucleus development	2	0.04128	0.03867	CALM1;DYNLL1;CKB	CALM1;CKB;DYNLL1
GO:0031346	positive regulation of cell projection organization	2	0.0429	0.03867	RAB11A;STMN2;NEFL;DYNLL1;MAP1B;ROBO2	DYNLL1;RAB11A;STMN2;ROBO2;MAP1B;ENC1
GO:0030705	cytoskeleton-dependent intracellular transport	1	0.0261	1	TUBA1B;NEFL;DYNLL1;MAP1B;UCHL1
GO:0051646	mitochondrion localization	1	0.0335	1	NEFL;MAP1B;UCHL1
GO:0044839	cell cycle G2/M phase transition	1	0.03571	1	CALM1;RAB11A;HSP90AA1;DYNLL1;ARPP19
GO:0090066	regulation of anatomical structure size	1	0.03571	1	RAB11A;HSP90AB1;NEFL;RTN4;MAP1B;DPYSL2;TMSB10
GO:0030900	forebrain development	1	0.0425	1	NRGN;NEFL;ERBB4;RTN4;PEBP1;ROBO2
GO:0007006	mitochondrial membrane organization	1	1	0.03867		CALM1;HSP90AA1;YWHAB;ATP6

## Sheet: GO_terms_merged_up_Mic
geneSet	description	cnt	AD_FDR	PD_FDR	AD_genes	PD_genes
GO:0051056	regulation of small GTPase mediated signal transduction	2	0.003294	0.01538	ARHGAP15;STARD13;APOE;FGD4;RALGAPA2;FAM13A;ARHGAP24;RASA1;EPS8;SIPA1L1;DENND1A;SRGAP2	ARHGAP15;IRS2;ARHGAP24;GNA13;AKAP13;FAM13A;STARD13;CYTH1;SRGAP1
GO:0043087	regulation of GTPase activity	1	0.001469	1	ARHGAP15;TBC1D5;GNAQ;STARD13;TBC1D1;FGD4;RALGAPA2;FAM13A;TBC1D16;ARHGAP24;RASA1;GSK3B;SIPA1L1;DENND1A;SRGAP2
GO:0007015	actin filament organization	1	0.04085	1	FMN1;SCIN;SSH2;PRKCE;GSN;GAS7;ROCK1;SHTN1;RASA1;EPS8;BCL2
GO:0090066	regulation of anatomical structure size	1	0.0492	1	KCNMA1;FMN1;SCIN;DOCK5;SSH2;APOE;PRKCE;GSN;SHTN1;RASA1;EPS8;GSK3B

## Sheet: GO_terms_merged_down_Mic
geneSet	description	cnt	AD_FDR	DLB_FDR	PD_FDR	AD_genes	DLB_genes	PD_genes
GO:0051703	intraspecies interaction between organisms	2	0.01599	1	0.02277	NRXN3;NRXN1;CNTNAP2;KALRN		NRXN3;NRXN1;CX3CR1
GO:0051705	multi-organism behavior	2	0.02499	1	0.0321	NRXN3;NRXN1;CNTNAP2;KALRN		NRXN3;NRXN1;CX3CR1
GO:0031346	positive regulation of cell projection organization	1	0.01599	1	1	ROBO2;AUTS2;SYT1;PTPRD;KALRN;RIMS2;NEGR1;LRRC7
GO:0010975	regulation of neuron projection development	1	0.04321	1	1	ROBO2;SYT1;PTPRD;ADGRB3;KALRN;RIMS2;NEGR1;LRRC7
GO:0035249	synaptic transmission, glutamatergic	1	0.04321	1	1	NRXN1;SYT1;GRIK2;GRIA2
GO:0071559	response to transforming growth factor beta	1	1	0.03216	1		SOX5;CX3CR1;MEF2C;HTRA1;LDLRAD4;TGFBR1;CHST11
GO:0002237	response to molecule of bacterial origin	1	1	1	0.02277			SLC11A1;PRKCA;OPRM1;HAMP;CX3CR1
GO:0061564	axon development	1	1	1	0.02277			PRKCA;ROBO2;AUTS2;SPP1;NRXN3;NRXN1
GO:0050808	synapse organization	1	1	1	0.0403			ROBO2;SYNDIG1;NRXN1;CX3CR1;ADGRB3
GO:0050803	regulation of synapse structure or activity	1	1	1	0.04569			ROBO2;SYNDIG1;NRXN1;ADGRB3

## Sheet: GO_terms_merged_up_Inh
geneSet	description	cnt	AD_FDR	DLB_FDR	PD_FDR	AD_genes	DLB_genes	PD_genes
GO:0050808	synapse organization	3	1.3e-05	9.93e-07	0.03311	DLG2;ADGRB3;NLGN1;NRXN1;NLGN4Y;ADGRL3;ERBB4;EPHA7;GRID2;ZNF804A;CNTN5;DSCAM	DLG2;ADGRB3;IL1RAPL1;ERBB4;NLGN1;LRRC4C;NRXN1;ZNF804A;CNTN5;DSCAM;GRID2	NLGN4Y;SEZ6L;DSCAM;GRID2
GO:0098742	cell-cell adhesion via plasma-membrane adhesion molecules	2	8.5e-05	0.002182	1	NLGN1;NRXN1;CDH18;ADGRL3;CDH10;PCDH11Y;GRID2;PCDH11X;DSCAM	IL1RAPL1;NLGN1;LRRC4C;NRXN1;DSCAM;GRID2
GO:0010975	regulation of neuron projection development	2	0.000411	0.000381	1	MAP2;ADGRB3;NLGN1;RIMS2;CSMD3;NEGR1;GRIP1;EPHA7;GRID2;ZNF804A;DSCAM	ADGRB3;IL1RAPL1;NLGN1;NEGR1;GRIP1;LRRC4C;ZNF804A;DSCAM;GRID2
GO:0009123	nucleoside monophosphate metabolic process	2	0.000536	0.000237	1	COX2;COX3;ATP6;ND4;ND3;ND1;ND2;COX1;DLG2	COX2;ATP6;COX3;DLG2;ND3;ND4;ND1;COX1
GO:0042391	regulation of membrane potential	2	0.000536	0.02394	1	KCNJ3;GABRB1;NLGN1;NRXN1;GRIK2;RIMS2;KCNH7;KCNC2;KCND2;GRID2	KCNJ3;NLGN1;KCNH7;NRXN1;KCND2;GRID2
GO:0009141	nucleoside triphosphate metabolic process	2	0.00232	0.001321	1	COX2;COX3;ATP6;ND4;ND3;ND1;ND2;COX1	COX2;ATP6;COX3;ND3;ND4;ND1;COX1
GO:0050803	regulation of synapse structure or activity	2	0.00232	0.001884	1	ADGRB3;NLGN1;NRXN1;ADGRL3;EPHA7;GRID2;ZNF804A	ADGRB3;IL1RAPL1;NLGN1;NRXN1;ZNF804A;GRID2
GO:0009259	ribonucleotide metabolic process	2	0.008003	9.9e-05	1	COX2;COX3;ATP6;ND4;ND3;ND1;ND2;COX1;DLG2	COX2;ATP6;COX3;DLG2;ND3;ND4;ND1;RORA;COX1;PDE4D
GO:0035418	protein localization to synapse	2	0.008003	0.001884	1	DLG2;NLGN1;NRXN1;GRIP1	DLG2;NLGN1;GRIP1;NRXN1
GO:0010257	NADH dehydrogenase complex assembly	2	0.008003	0.02537	1	ND4;ND3;ND1;ND2	ND3;ND4;ND1
GO:0099177	regulation of trans-synaptic signaling	2	0.01083	0.005326	1	NRG3;NLGN1;NRXN1;GRIK2;NLGN4Y;PLCB1;RIMS2;GRID2	NRG3;PLCB1;NLGN1;LRRC4C;SYN3;NRXN1;GRID2
GO:0016358	dendrite development	2	0.01118	0.0132	1	MAP2;ADGRB3;NLGN1;CSMD3;GRIP1;DSCAM	ADGRB3;IL1RAPL1;NLGN1;GRIP1;DSCAM
GO:0051668	localization within membrane	2	0.0134	0.0235	1	DLG2;NLGN1;NRXN1;GRIK2;GRIP1	DLG2;NLGN1;GRIP1;NRXN1
GO:1902600	proton transmembrane transport	2	0.01524	0.003857	1	COX2;COX3;ATP6;ND4;COX1	COX2;ATP6;COX3;ND4;COX1
GO:0044091	membrane biogenesis	2	0.01524	0.006631	1	NLGN1;NRXN1;NLGN4Y	IL1RAPL1;NLGN1;NRXN1
GO:0006091	generation of precursor metabolites and energy	2	0.01524	0.008096	1	COX2;COX3;ATP6;ND4;ND3;ND1;ND2;COX1	COX2;ATP6;COX3;ND3;ND4;ND1;COX1
GO:0043954	cellular component maintenance	2	0.03794	0.01947	1	DLG2;ADGRB3;ZNF804A	DLG2;ADGRB3;ZNF804A
GO:0099565	chemical synaptic transmission, postsynaptic	1	0.005158	1	1	NLGN1;NRXN1;GRIK2;RIMS2;GRID2
GO:0060359	response to ammonium ion	1	0.008003	1	1	GABRB1;PLCB1;ADGRL3;KCNC2;CHRM3
GO:0035249	synaptic transmission, glutamatergic	1	0.01683	1	1	NLGN1;NRXN1;GRIK2;GRID2
GO:0007215	glutamate receptor signaling pathway	1	0.01742	1	1	NLGN1;GRIK2;PLCB1;GRID2
GO:0033108	mitochondrial respiratory chain complex assembly	1	0.0212	1	1	ND4;ND3;ND1;ND2
GO:0051961	negative regulation of nervous system development	1	0.03112	1	1	NRG3;MAP2;NLGN1;ERBB4;EPHA7;PBX1
GO:0048638	regulation of developmental growth	1	0.03665	1	1	MAP2;PLCB1;RIMS2;ERBB4;EPHA7;DSCAM
GO:0099003	vesicle-mediated transport in synapse	1	0.03665	1	1	MAP2;NLGN1;NLGN4Y;RIMS2;GRIP1
GO:0010721	negative regulation of cell development	1	0.03794	1	1	NRG3;MAP2;NLGN1;ERBB4;EPHA7;PBX1
GO:0051703	intraspecies interaction between organisms	1	0.03794	1	1	CNTNAP2;NRXN1;NLGN4Y
GO:0031346	positive regulation of cell projection organization	1	1	0.01504	1		IL1RAPL1;NLGN1;NEGR1;GRIP1;ZNF804A;DSCAM
GO:0030902	hindbrain development	1	1	0.02184	1		ND4;RORA;COX1;GRID2
GO:0034765	regulation of ion transmembrane transport	1	1	0.02809	1		KCNJ3;PDE4D;NLGN1;KCNH7;KCNQ5;KCND2
GO:0050769	positive regulation of neurogenesis	1	1	0.02809	1		IL1RAPL1;NLGN1;NEGR1;GRIP1;ZNF804A;DSCAM
GO:0035637	multicellular organismal signaling	1	1	0.0317	1		KCNJ3;CNTNAP2;PDE4D;KCND2
GO:0022604	regulation of cell morphogenesis	1	1	0.03481	1		ADGRB3;IL1RAPL1;NLGN1;GRIP1;LRRC4C;DSCAM

## Sheet: GO_terms_merged_down_Inh
geneSet	description	cnt

## Sheet: GO_terms_merged_up_Ast
geneSet	description	cnt	PD_FDR	PD_genes
GO:0006457	protein folding	1	0.000231	DNAJA4;HSPH1;PTGES3;CHORDC1;HSPA4L;DNAJB6;HSP90AA1;FKBP5;HSPD1
GO:0009266	response to temperature stimulus	1	0.000231	DNAJA4;HSPH1;PTGES3;CHORDC1;DNAJB6;HSP90AA1;MAPT;HSPD1;ZNF516
GO:0042116	macrophage activation	1	0.009523	RORA;APP;HMGB1;MAPT;HSPD1
GO:0051131	chaperone-mediated protein complex assembly	1	0.02112	PTGES3;HSP90AA1;HSPD1
GO:0070841	inclusion body assembly	1	0.02112	DNAJA4;DNAJB6;MAPT

## Sheet: GO_terms_merged_down_Ast
geneSet	description	cnt	AD_FDR	DLB_FDR	AD_genes	DLB_genes
GO:0021675	nerve development	2	0.000234	0.04907	SLC1A3;LRIG1;HES1;NRP1;EPHB1	SLC1A3;LRIG1;NRP1;HES1
GO:0010975	regulation of neuron projection development	1	1	0.006421		NRP1;TUBB2B;CD38;LRRC7;DPYSL2;MACF1;GFAP;PTN;RGMA;SPOCK1;GRID2
GO:0051961	negative regulation of nervous system development	1	1	0.01847		NRP1;CD38;HES1;GFAP;PTN;RGMA;SPOCK1;ID2
GO:0010721	negative regulation of cell development	1	1	0.01986		NRP1;CD38;HES1;GFAP;PTN;RGMA;SPOCK1;ID2

## Sheet: GO_terms_merged_up_Oli
geneSet	description	cnt	PD_FDR	PD_genes
GO:0006457	protein folding	1	0.00012	FKBP5;CHORDC1;HSPA4L;PTGES3;HSPA1A;HSPH1;HSPD1;HSP90AA1
GO:0009266	response to temperature stimulus	1	0.00012	MAPT;COX2;CHORDC1;PTGES3;HSPA1A;HSPH1;HSPD1;HSP90AA1
GO:0051131	chaperone-mediated protein complex assembly	1	0.00012	PTGES3;HSPA1A;HSPD1;HSP90AA1
GO:0031122	cytoplasmic microtubule organization	1	0.006237	CCDC88A;DLG1;MAPT;FIGN
GO:0035418	protein localization to synapse	1	0.008167	NLGN1;DLG1;MAPT;LRRC7
GO:0031647	regulation of protein stability	1	0.03094	LAMP2;PRKD1;PTGES3;HSPA1A;HSPD1;HSP90AA1
GO:0035966	response to topologically incorrect protein	1	0.0449	HSPA4L;HSPA1A;HSPH1;HSPD1;HSP90AA1

[truncated: 1 more sheets: GO_terms_merged_down_Oli]
