# Supplementary material for: RNA Isoform Diversity in Human Neurodegenerative Diseases
Source: eNeuro. 2024 Dec 17;11(12):ENEURO.0296-24.2024. doi: 10.1523/ENEURO.0296-24.2024 (PMC11693435; doi:10.1523/ENEURO.0296-24.2024)
Supplement: Table 2-1 — Target gene panel. Various metrics associated with the fifty genes that were targeted for long-read sequencing and the number of isoforms and reads that were captured. Download Table 2-1, XLS file. [file eneuro-11-ENEURO.0296-24.2024-s004.xls]

## Sheet: README
Extended Data Table 2-1 includes information about the gene panel that was targeted using Twist Bioscience probes for long-read sequencing
Pulldown_genes tab includes various metrics about each gene's isoforms, the total number of isoforms captured in the pulldown, the number of known (FSM) isoforms that were captured, and read counts from each sample that mapped to each gene

## Sheet: Pulldown_genes
								# reads with unique cellular barcode + UMI combination
gene	# of isoforms in gencode annotation	[min,max] length	average length	[min,max] exons	average number of exons	# isoforms captured (FSM+ISM+NIC…)[common jxn]	# FSM isoforms captured	CTL1	CTL2	CTL3	CTL4	CTL5	AD1	AD4	AD6	PD2	PD3	PD4	DLB1	DLB3	DLB6
AIG1	10	[444,3636]	1632.6	[2,7]	4.7	265	7	872	1090	1022	833	501	841	626	585	648	691	977	488	328	397
APBB1	20	[424,2666]	1643.8	[3,15]	10.7	311	4	459	251	699	304	418	182	250	681	200	454	867	988	134	748
APBB1IP	3	[753,2633]	1633	[2,15]	7.3	102	3	58	80	147	233	64	80	104	146	70	118	26	137	207	72
APOE	5	[737,1166]	892.2	[2,4]	3.4	151	4	3828	5776	4081	4307	4606	7664	4228	5714	2478	5550	4262	2718	5806	3431
APP	17	[361,3583]	1869.76	[2,18]	10.2	714	8	5089	13024	11020	9226	4144	9846	11238	11628	6501	6240	15203	6331	6105	4905
APPL2	16	[372,3196]	1200.5	[2,21]	9.6	348	7	572	504	266	544	347	647	461	397	445	408	316	445	395	461
ARL6IP1	8	[391,2278]	933.375	[2,6]	4.2	132	6	546	5238	2160	2266	1932	3726	3801	4504	900	2030	2782	1799	1082	339
ASTN2	8	[395,6878]	3404	[3,23]	14.2	427	0	583	493	505	501	232	450	681	546	491	417	811	267	277	244
ATP1B1	19	[657,6406]	2682.16	[3,9]	5.8	298	12	6342	6841	7353	9015	2062	5122	10010	8560	6472	5834	9827	2331	6461	3027
BIN1	14	[872,5141]	2272.21	[5,19]	13.8	1283	10	5040	3112	2168	4725	1102	3236	4922	4681	1988	2631	5844	2774	3402	6359
CALM2	14	[522,4502]	1409.36	[4,7]	5.7	231	8	9336	21428	22332	16760	7897	15082	15744	14554	8490	7254	24165	7820	8586	3587
CALM3	13	[540,2960]	1213.15	[3,7]	5.6	382	12	1410	4079	4899	2324	1618	1494	3585	2263	1969	1268	3654	1310	1538	603
CAP2	7	[861,2925]	1528.71	[7,13]	10.6	277	4	760	1864	1818	1436	1040	1552	1380	750	965	938	1828	412	671	210
CBLN2	9	[262,3336]	1262.67	[2,5]	3.1	100	6	144	658	307	576	132	175	170	316	218	226	386	104	250	50
CHN1	42	[482,3156]	1151.33	[2,13]	7.2	697	21	5094	10705	7681	13391	5795	8435	8412	9473	5446	4143	11601	2134	6793	1094
CKB	18	[270,1492]	796.11	[2,8]	3.9	716	12	12415	17012	16940	18371	10150	9866	14460	16203	9281	8240	20602	6572	9513	4911
CLU	17	[303,2807]	1100.47	[2,9]	5	598	11	10447	20116	5450	12922	7723	862	11939	15060	4546	5970	11597	3968	689	510
CTSD	16	[798,4408]	1852.75	[3,9]	7.8	268	7	1020	1201	1038	1110	500	929	1199	1787	780	546	1724	1386	1762	1103
DGKZ	24	[294,5737]	2164.46	[2,32]	15.9	1081	12	2916	2351	1963	1909	2083	2530	2720	2291	2612	2061	2228	1695	1709	749
EPHA6	9	[681,16254]	3069.67	[3,18]	10.4	333	1	304	728	204	641	263	479	527	282	294	516	304	178	426	189
FXYD6	17	[527,2132]	987	[2,10]	7.1	337	11	1197	1788	2059	2176	613	1686	1801	1165	1039	704	1869	558	545	358
IQCJ-SCHIP1	15	[429,2626]	1269.07	[2,11]	6	257	12	1260	1135	1224	1881	104	1302	1468	1468	810	809	2388	941	178	822
LPAR1	5	[1019,3813]	2830.8	[4,6]	4.8	135	5	197	66	117	69	39	24	162	184	79	148	328	325	19	147
LPAR6	9	[356,3004]	1249.33	[1,11]	4	12	2	152	339	416	389	192	622	363	294	225	377	60	89	784	137
MAPT	18	[142,6815]	2753.67	[1,14]	9.4	602	11	2963	3207	1735	2861	1157	1641	2883	3103	1620	1652	2152	2430	767	1099
NPTN	10	[447,2817]	1185.3	[2,9]	5.9	161	6	580	1318	1187	672	257	582	894	794	754	692	612	329	493	266
NRGN	2	[1106,1210]	1158	[4,4]	4	275	0	4286	4434	5793	8182	3028	4828	4196	5398	2328	2933	7641	2399	3190	717
NTRK3	21	[257,19984]	2617.9	[2,20]	10.6	505	4	814	886	544	1161	384	580	913	777	631	711	280	413	628	341
OCIAD1	28	[348,1958]	907.28	[2,9]	6.5	607	19	2673	6668	6326	7129	2187	3975	3527	3369	2691	2671	6877	1944	2831	1178
PLD3	24	[253,2180]	930	[2,13]	5.8	396	14	2212	783	841	3610	1338	687	646	705	477	1259	528	1297	1548	364
PRKN	23	[291,4178]	1635.13	[2,12]	6.4	303	8	327	362	403	253	134	252	383	258	348	429	165	236	189	147
PSAP	4	[344,2748]	1042	[2,14]	6.2	457	3	2855	4818	3585	4470	1285	1905	4034	4189	2318	1947	4400	2756	1205	2317
PTK2B	17	[270,4719]	1553.29	[2,36]	11.4	416	7	570	458	290	688	305	350	652	562	477	437	522	332	657	196
RASSF4	12	[354,4350]	1398.83	[3,11]	6	533	8	837	908	547	991	396	543	1393	1358	576	526	550	1260	531	860
RBMX	12	[477,4887]	1635.83	[2,9]	6.1	203	7	1558	1015	832	746	693	1168	887	1173	881	1072	920	674	614	704
RGS7	55	[876,5205]	2549.4	[2,20]	15.3	549	13	1956	3506	3225	3218	1261	2790	2576	1363	2648	2725	1464	589	1777	479
RORB	2	[2996,9581]	6288.5	[10,10]	10	86	2	284	653	201	378	323	365	849	356	398	290	713	202	405	53
SLC27A1	9	[497,4343]	1965.89	[4,13]	6.7	259	4	231	109	92	178	84	130	245	168	98	105	192	106	84	251
SNAP25	22	[430,6478]	2815.5	[2,10]	6.8	572	10	7211	18739	18103	20940	9557	14039	17087	11182	11637	9698	30364	4334	7166	1609
SNCA	17	[297,3193]	1882.18	[3,8]	5.3	223	13	1611	4681	3196	3675	1304	3800	2798	2559	1864	1135	5316	823	816	442
SNRNP70	10	[377,3221]	1513.6	[3,11]	7.8	729	9	3127	2190	2423	3168	2292	5042	2579	3586	2943	2559	3322	2310	1953	1705
SPP1	26	[252,4066]	1835.46	[2,8]	5.1	348	19	9917	9152	7316	5248	1289	1520	22576	15713	5184	3276	12155	15381	16312	11348
SYNPR	15	[506,2607]	1238.13	[3,6]	4.7	197	10	702	1814	1366	1825	498	1658	1959	943	876	749	1227	168	505	221
TBK1	71	[60,5944]	1498.73	[2,22]	9.4	354	16	811	1019	659	1695	568	922	1080	732	691	673	963	584	1041	432
THRA	10	[563,5204]	1763.4	[2,10]	6.6	235	4	1225	981	585	1277	468	881	1314	1336	372	439	1681	755	627	697
TMBIM6	28	[373,3254]	1060.04	[2,11]	6	535	9	1758	2428	1982	2069	992	1597	2960	2821	1243	1536	2728	1964	1657	1239
TTYH1	17	[505,3678]	1202.59	[2,15]	7.2	1221	8	2580	2129	2301	2294	2070	2644	2212	2699	1340	2354	2957	1825	1287	1959
TUBA1A	10	[673,2628]	1590.8	[2,5]	3.6	199	9	8679	10515	14487	14068	4015	7315	9097	7590	4644	5068	17441	5626	3761	5166
UCHL1	12	[445,1578]	933.33	[4,10]	7.4	360	5	4328	9640	6453	11004	3702	5525	6781	8095	4214	3708	10959	3205	4359	1371
VAMP2	4	[557,2126]	1259	[4,5]	4.5	148	3	5463	4945	6781	3230	234	415	6031	6706	503	2957	3353	3735	2158	2757
