# Supplementary material for: RNA Isoform Diversity in Human Neurodegenerative Diseases
Source: eNeuro. 2024 Dec 17;11(12):ENEURO.0296-24.2024. doi: 10.1523/ENEURO.0296-24.2024 (PMC11693435; doi:10.1523/ENEURO.0296-24.2024)
Supplement: Table 3-2 — InterProScan output. Tabular output from InterProScan annotating the functional domains of protein sequences predicted from the isoform sequences detected through PacBio long-read sequencing. Download Table 3-2, XLS file. [file eneuro-11-ENEURO.0296-24.2024-s006.xls]

## Sheet: README
Extended Data Table 3-2 includes InterProScan results from analyzing the longest predicted ORF for each isoform
InterProScan_Results is the output tsv from InterProScan with additional columns indicating the gene and isoform structural category

## Sheet: InterProScan_Results
Gene	category	isoform_id	protein_accession	sequence_MD5_digest	sequence_length	analysis	signature_accession	signature_description	start_loc	stop_loc	score	status	date	InterPro_annotation_accession	InterPro_annotation_description	GO_annot	Pathway_annot
BIN1	novel_not_in_catalog	141615	141615_ORF.1	09d337f5aa087210ef8b07de480e55da	563	MobiDBLite	mobidb-lite	mobidb-lite	370	458	-	T	17-10-2024	-	-	-	-
BIN1	novel_not_in_catalog	141615	141615_ORF.1	09d337f5aa087210ef8b07de480e55da	563	MobiDBLite	mobidb-lite	mobidb-lite	250	324	-	T	17-10-2024	-	-	-	-
BIN1	novel_not_in_catalog	141615	141615_ORF.1	09d337f5aa087210ef8b07de480e55da	563	PRINTS	PR01251	Amphiphysin signature	28	45	8.7e-33	T	17-10-2024	-	-	-	-
BIN1	novel_not_in_catalog	141615	141615_ORF.1	09d337f5aa087210ef8b07de480e55da	563	PRINTS	PR01251	Amphiphysin signature	181	190	8.7e-33	T	17-10-2024	-	-	-	-
BIN1	novel_not_in_catalog	141615	141615_ORF.1	09d337f5aa087210ef8b07de480e55da	563	PRINTS	PR01251	Amphiphysin signature	507	521	8.7e-33	T	17-10-2024	-	-	-	-
BIN1	novel_not_in_catalog	141615	141615_ORF.1	09d337f5aa087210ef8b07de480e55da	563	PRINTS	PR01251	Amphiphysin signature	192	202	8.7e-33	T	17-10-2024	-	-	-	-
BIN1	novel_not_in_catalog	141615	141615_ORF.1	09d337f5aa087210ef8b07de480e55da	563	PRINTS	PR01251	Amphiphysin signature	486	495	8.7e-33	T	17-10-2024	-	-	-	-
BIN1	novel_not_in_catalog	141615	141615_ORF.1	09d337f5aa087210ef8b07de480e55da	563	FunFam	G3DSA:2.30.30.40:FF:000029	myc box-dependent-interacting protein 1 isoform X2	481	563	9e-51	T	17-10-2024	-	-	-	-
BIN1	novel_not_in_catalog	141615	141615_ORF.1	09d337f5aa087210ef8b07de480e55da	563	SMART	SM00326	SH3_2	493	563	6.7e-13	T	17-10-2024	IPR001452	SH3 domain	-	-
BIN1	novel_not_in_catalog	141615	141615_ORF.1	09d337f5aa087210ef8b07de480e55da	563	Coils	Coil	Coil	165	192	-	T	17-10-2024	-	-	-	-
BIN1	novel_not_in_catalog	141615	141615_ORF.1	09d337f5aa087210ef8b07de480e55da	563	ProSiteProfiles	PS51021	BAR domain profile.	1	246	21.806	T	17-10-2024	IPR004148	BAR domain	-	-
BIN1	novel_not_in_catalog	141615	141615_ORF.1	09d337f5aa087210ef8b07de480e55da	563	SUPERFAMILY	SSF103657	BAR/IMD domain-like	31	314	1.7e-47	T	17-10-2024	IPR027267	AH/BAR domain superfamily	-	-
BIN1	novel_not_in_catalog	141615	141615_ORF.1	09d337f5aa087210ef8b07de480e55da	563	SMART	SM00721	5bar	17	239	5.9e-55	T	17-10-2024	IPR004148	BAR domain	-	-
BIN1	novel_not_in_catalog	141615	141615_ORF.1	09d337f5aa087210ef8b07de480e55da	563	ProSiteProfiles	PS50002	Src homology 3 (SH3) domain profile.	490	563	20.0009	T	17-10-2024	IPR001452	SH3 domain	-	-
BIN1	novel_not_in_catalog	141615	141615_ORF.1	09d337f5aa087210ef8b07de480e55da	563	PRINTS	PR00452	SH3 domain signature	550	562	8.6e-05	T	17-10-2024	IPR001452	SH3 domain	-	-
BIN1	novel_not_in_catalog	141615	141615_ORF.1	09d337f5aa087210ef8b07de480e55da	563	PRINTS	PR00452	SH3 domain signature	493	503	8.6e-05	T	17-10-2024	IPR001452	SH3 domain	-	-
BIN1	novel_not_in_catalog	141615	141615_ORF.1	09d337f5aa087210ef8b07de480e55da	563	PRINTS	PR00452	SH3 domain signature	507	522	8.6e-05	T	17-10-2024	IPR001452	SH3 domain	-	-
BIN1	novel_not_in_catalog	141615	141615_ORF.1	09d337f5aa087210ef8b07de480e55da	563	Gene3D	G3DSA:2.30.30.40	SH3 Domains	481	563	7.4e-44	T	17-10-2024	-	-	-	-
BIN1	novel_not_in_catalog	141615	141615_ORF.1	09d337f5aa087210ef8b07de480e55da	563	SUPERFAMILY	SSF50044	SH3-domain	485	562	4.59e-19	T	17-10-2024	IPR036028	SH3-like domain superfamily	-	-
BIN1	novel_not_in_catalog	141615	141615_ORF.1	09d337f5aa087210ef8b07de480e55da	563	Gene3D	G3DSA:1.20.1270.60	Arfaptin homology (AH) domain/BAR domain	10	246	6.9e-68	T	17-10-2024	IPR027267	AH/BAR domain superfamily	-	-
BIN1	novel_not_in_catalog	141615	141615_ORF.1	09d337f5aa087210ef8b07de480e55da	563	PRINTS	PR01253	Amphiphysin isoform 2 signature	460	473	2.9e-44	T	17-10-2024	IPR003023	Amphiphysin 2	-	-
BIN1	novel_not_in_catalog	141615	141615_ORF.1	09d337f5aa087210ef8b07de480e55da	563	PRINTS	PR01253	Amphiphysin isoform 2 signature	542	551	2.9e-44	T	17-10-2024	IPR003023	Amphiphysin 2	-	-
BIN1	novel_not_in_catalog	141615	141615_ORF.1	09d337f5aa087210ef8b07de480e55da	563	PRINTS	PR01253	Amphiphysin isoform 2 signature	241	254	2.9e-44	T	17-10-2024	IPR003023	Amphiphysin 2	-	-
BIN1	novel_not_in_catalog	141615	141615_ORF.1	09d337f5aa087210ef8b07de480e55da	563	PRINTS	PR01253	Amphiphysin isoform 2 signature	3	16	2.9e-44	T	17-10-2024	IPR003023	Amphiphysin 2	-	-
BIN1	novel_not_in_catalog	141615	141615_ORF.1	09d337f5aa087210ef8b07de480e55da	563	PRINTS	PR01253	Amphiphysin isoform 2 signature	275	291	2.9e-44	T	17-10-2024	IPR003023	Amphiphysin 2	-	-
BIN1	novel_not_in_catalog	141615	141615_ORF.1	09d337f5aa087210ef8b07de480e55da	563	PRINTS	PR01253	Amphiphysin isoform 2 signature	258	266	2.9e-44	T	17-10-2024	IPR003023	Amphiphysin 2	-	-
BIN1	novel_not_in_catalog	141615	141615_ORF.1	09d337f5aa087210ef8b07de480e55da	563	Pfam	PF03114	BAR domain	50	234	1.8e-24	T	17-10-2024	IPR004148	BAR domain	-	-
BIN1	novel_not_in_catalog	141615	141615_ORF.1	09d337f5aa087210ef8b07de480e55da	563	Pfam	PF14604	Variant SH3 domain	497	560	7.1e-05	T	17-10-2024	IPR001452	SH3 domain	-	-
BIN1	novel_not_in_catalog	141615	141615_ORF.1	09d337f5aa087210ef8b07de480e55da	563	Coils	Coil	Coil	223	243	-	T	17-10-2024	-	-	-	-
BIN1	novel_not_in_catalog	141615	141615_ORF.1	09d337f5aa087210ef8b07de480e55da	563	PANTHER	PTHR46514	AMPHIPHYSIN	48	561	4e-241	T	17-10-2024	IPR003005	Amphiphysin	-	-
BIN1	novel_not_in_catalog	141615	141615_ORF.1	09d337f5aa087210ef8b07de480e55da	563	CDD	cd12139	SH3_Bin1	491	562	2.21292e-46	T	17-10-2024	IPR035471	Amphiphysin 2, SH3 domain	-	-
ASTN2	incomplete-splice_match	31288	31288_ORF.13	87be5dd17388b9c020fc1f001518cf8f	387	PANTHER	PTHR16592	ASTROTACTIN-1-LIKE	50	339	2.5e-146	T	17-10-2024	IPR026995	Astrotactin	-	-
ASTN2	incomplete-splice_match	31288	31288_ORF.13	87be5dd17388b9c020fc1f001518cf8f	387	MobiDBLite	mobidb-lite	mobidb-lite	338	387	-	T	17-10-2024	-	-	-	-
ASTN2	incomplete-splice_match	31288	31288_ORF.13	87be5dd17388b9c020fc1f001518cf8f	387	MobiDBLite	mobidb-lite	mobidb-lite	296	316	-	T	17-10-2024	-	-	-	-
ASTN2	incomplete-splice_match	31288	31288_ORF.13	87be5dd17388b9c020fc1f001518cf8f	387	Pfam	PF19441	Astrotactin 1/2 N-terminal	148	328	4.4e-46	T	17-10-2024	IPR045575	Astrotactin-1/2, N-terminal	-	-
ASTN2	novel_not_in_catalog	76543	76543_ORF.7	87be5dd17388b9c020fc1f001518cf8f	387	PANTHER	PTHR16592	ASTROTACTIN-1-LIKE	50	339	2.5e-146	T	17-10-2024	IPR026995	Astrotactin	-	-
ASTN2	novel_not_in_catalog	76543	76543_ORF.7	87be5dd17388b9c020fc1f001518cf8f	387	MobiDBLite	mobidb-lite	mobidb-lite	338	387	-	T	17-10-2024	-	-	-	-
ASTN2	novel_not_in_catalog	76543	76543_ORF.7	87be5dd17388b9c020fc1f001518cf8f	387	MobiDBLite	mobidb-lite	mobidb-lite	296	316	-	T	17-10-2024	-	-	-	-
ASTN2	novel_not_in_catalog	76543	76543_ORF.7	87be5dd17388b9c020fc1f001518cf8f	387	Pfam	PF19441	Astrotactin 1/2 N-terminal	148	328	4.4e-46	T	17-10-2024	IPR045575	Astrotactin-1/2, N-terminal	-	-
RASSF4	novel_not_in_catalog	34572	34572_ORF.3	2b477aa0e941840a77324c9dd15370b9	108	Gene3D	G3DSA:3.10.20.90	-	7	82	2.1e-08	T	17-10-2024	-	-	-	-
RASSF4	novel_not_in_catalog	34572	34572_ORF.3	2b477aa0e941840a77324c9dd15370b9	108	PANTHER	PTHR22738	RASSF	22	78	1.4e-21	T	17-10-2024	IPR033614	Ras association domain-containing protein 1-6	-	-
RASSF4	novel_not_in_catalog	34572	34572_ORF.3	2b477aa0e941840a77324c9dd15370b9	108	MobiDBLite	mobidb-lite	mobidb-lite	1	23	-	T	17-10-2024	-	-	-	-
RASSF4	novel_not_in_catalog	34572	34572_ORF.3	2b477aa0e941840a77324c9dd15370b9	108	MobiDBLite	mobidb-lite	mobidb-lite	1	11	-	T	17-10-2024	-	-	-	-
RASSF4	novel_not_in_catalog	126058	126058_ORF.2	2b477aa0e941840a77324c9dd15370b9	108	Gene3D	G3DSA:3.10.20.90	-	7	82	2.1e-08	T	17-10-2024	-	-	-	-
RASSF4	novel_not_in_catalog	126058	126058_ORF.2	2b477aa0e941840a77324c9dd15370b9	108	PANTHER	PTHR22738	RASSF	22	78	1.4e-21	T	17-10-2024	IPR033614	Ras association domain-containing protein 1-6	-	-
RASSF4	novel_not_in_catalog	126058	126058_ORF.2	2b477aa0e941840a77324c9dd15370b9	108	MobiDBLite	mobidb-lite	mobidb-lite	1	23	-	T	17-10-2024	-	-	-	-
RASSF4	novel_not_in_catalog	126058	126058_ORF.2	2b477aa0e941840a77324c9dd15370b9	108	MobiDBLite	mobidb-lite	mobidb-lite	1	11	-	T	17-10-2024	-	-	-	-
RASSF4	novel_not_in_catalog	164863	164863_ORF.1	2b477aa0e941840a77324c9dd15370b9	108	Gene3D	G3DSA:3.10.20.90	-	7	82	2.1e-08	T	17-10-2024	-	-	-	-
RASSF4	novel_not_in_catalog	164863	164863_ORF.1	2b477aa0e941840a77324c9dd15370b9	108	PANTHER	PTHR22738	RASSF	22	78	1.4e-21	T	17-10-2024	IPR033614	Ras association domain-containing protein 1-6	-	-
RASSF4	novel_not_in_catalog	164863	164863_ORF.1	2b477aa0e941840a77324c9dd15370b9	108	MobiDBLite	mobidb-lite	mobidb-lite	1	23	-	T	17-10-2024	-	-	-	-
RASSF4	novel_not_in_catalog	164863	164863_ORF.1	2b477aa0e941840a77324c9dd15370b9	108	MobiDBLite	mobidb-lite	mobidb-lite	1	11	-	T	17-10-2024	-	-	-	-
RASSF4	novel_not_in_catalog	113352	113352_ORF.5	2b477aa0e941840a77324c9dd15370b9	108	Gene3D	G3DSA:3.10.20.90	-	7	82	2.1e-08	T	17-10-2024	-	-	-	-
RASSF4	novel_not_in_catalog	113352	113352_ORF.5	2b477aa0e941840a77324c9dd15370b9	108	PANTHER	PTHR22738	RASSF	22	78	1.4e-21	T	17-10-2024	IPR033614	Ras association domain-containing protein 1-6	-	-
RASSF4	novel_not_in_catalog	113352	113352_ORF.5	2b477aa0e941840a77324c9dd15370b9	108	MobiDBLite	mobidb-lite	mobidb-lite	1	23	-	T	17-10-2024	-	-	-	-
RASSF4	novel_not_in_catalog	113352	113352_ORF.5	2b477aa0e941840a77324c9dd15370b9	108	MobiDBLite	mobidb-lite	mobidb-lite	1	11	-	T	17-10-2024	-	-	-	-
RASSF4	novel_not_in_catalog	182680	182680_ORF.2	2b477aa0e941840a77324c9dd15370b9	108	Gene3D	G3DSA:3.10.20.90	-	7	82	2.1e-08	T	17-10-2024	-	-	-	-
RASSF4	novel_not_in_catalog	182680	182680_ORF.2	2b477aa0e941840a77324c9dd15370b9	108	PANTHER	PTHR22738	RASSF	22	78	1.4e-21	T	17-10-2024	IPR033614	Ras association domain-containing protein 1-6	-	-
RASSF4	novel_not_in_catalog	182680	182680_ORF.2	2b477aa0e941840a77324c9dd15370b9	108	MobiDBLite	mobidb-lite	mobidb-lite	1	23	-	T	17-10-2024	-	-	-	-
RASSF4	novel_not_in_catalog	182680	182680_ORF.2	2b477aa0e941840a77324c9dd15370b9	108	MobiDBLite	mobidb-lite	mobidb-lite	1	11	-	T	17-10-2024	-	-	-	-
RASSF4	novel_not_in_catalog	34604	34604_ORF.3	2b477aa0e941840a77324c9dd15370b9	108	Gene3D	G3DSA:3.10.20.90	-	7	82	2.1e-08	T	17-10-2024	-	-	-	-
RASSF4	novel_not_in_catalog	34604	34604_ORF.3	2b477aa0e941840a77324c9dd15370b9	108	PANTHER	PTHR22738	RASSF	22	78	1.4e-21	T	17-10-2024	IPR033614	Ras association domain-containing protein 1-6	-	-
RASSF4	novel_not_in_catalog	34604	34604_ORF.3	2b477aa0e941840a77324c9dd15370b9	108	MobiDBLite	mobidb-lite	mobidb-lite	1	23	-	T	17-10-2024	-	-	-	-
RASSF4	novel_not_in_catalog	34604	34604_ORF.3	2b477aa0e941840a77324c9dd15370b9	108	MobiDBLite	mobidb-lite	mobidb-lite	1	11	-	T	17-10-2024	-	-	-	-
RASSF4	novel_not_in_catalog	190386	190386_ORF.2	2b477aa0e941840a77324c9dd15370b9	108	Gene3D	G3DSA:3.10.20.90	-	7	82	2.1e-08	T	17-10-2024	-	-	-	-
RASSF4	novel_not_in_catalog	190386	190386_ORF.2	2b477aa0e941840a77324c9dd15370b9	108	PANTHER	PTHR22738	RASSF	22	78	1.4e-21	T	17-10-2024	IPR033614	Ras association domain-containing protein 1-6	-	-
RASSF4	novel_not_in_catalog	190386	190386_ORF.2	2b477aa0e941840a77324c9dd15370b9	108	MobiDBLite	mobidb-lite	mobidb-lite	1	23	-	T	17-10-2024	-	-	-	-
RASSF4	novel_not_in_catalog	190386	190386_ORF.2	2b477aa0e941840a77324c9dd15370b9	108	MobiDBLite	mobidb-lite	mobidb-lite	1	11	-	T	17-10-2024	-	-	-	-
RASSF4	novel_not_in_catalog	63914	63914_ORF.1	2b477aa0e941840a77324c9dd15370b9	108	Gene3D	G3DSA:3.10.20.90	-	7	82	2.1e-08	T	17-10-2024	-	-	-	-
RASSF4	novel_not_in_catalog	63914	63914_ORF.1	2b477aa0e941840a77324c9dd15370b9	108	PANTHER	PTHR22738	RASSF	22	78	1.4e-21	T	17-10-2024	IPR033614	Ras association domain-containing protein 1-6	-	-
RASSF4	novel_not_in_catalog	63914	63914_ORF.1	2b477aa0e941840a77324c9dd15370b9	108	MobiDBLite	mobidb-lite	mobidb-lite	1	23	-	T	17-10-2024	-	-	-	-
RASSF4	novel_not_in_catalog	63914	63914_ORF.1	2b477aa0e941840a77324c9dd15370b9	108	MobiDBLite	mobidb-lite	mobidb-lite	1	11	-	T	17-10-2024	-	-	-	-
RASSF4	novel_not_in_catalog	164865	164865_ORF.1	2b477aa0e941840a77324c9dd15370b9	108	Gene3D	G3DSA:3.10.20.90	-	7	82	2.1e-08	T	17-10-2024	-	-	-	-
RASSF4	novel_not_in_catalog	164865	164865_ORF.1	2b477aa0e941840a77324c9dd15370b9	108	PANTHER	PTHR22738	RASSF	22	78	1.4e-21	T	17-10-2024	IPR033614	Ras association domain-containing protein 1-6	-	-
RASSF4	novel_not_in_catalog	164865	164865_ORF.1	2b477aa0e941840a77324c9dd15370b9	108	MobiDBLite	mobidb-lite	mobidb-lite	1	23	-	T	17-10-2024	-	-	-	-
RASSF4	novel_not_in_catalog	164865	164865_ORF.1	2b477aa0e941840a77324c9dd15370b9	108	MobiDBLite	mobidb-lite	mobidb-lite	1	11	-	T	17-10-2024	-	-	-	-
RASSF4	novel_not_in_catalog	97407	97407_ORF.4	2b477aa0e941840a77324c9dd15370b9	108	Gene3D	G3DSA:3.10.20.90	-	7	82	2.1e-08	T	17-10-2024	-	-	-	-
RASSF4	novel_not_in_catalog	97407	97407_ORF.4	2b477aa0e941840a77324c9dd15370b9	108	PANTHER	PTHR22738	RASSF	22	78	1.4e-21	T	17-10-2024	IPR033614	Ras association domain-containing protein 1-6	-	-
RASSF4	novel_not_in_catalog	97407	97407_ORF.4	2b477aa0e941840a77324c9dd15370b9	108	MobiDBLite	mobidb-lite	mobidb-lite	1	23	-	T	17-10-2024	-	-	-	-
RASSF4	novel_not_in_catalog	97407	97407_ORF.4	2b477aa0e941840a77324c9dd15370b9	108	MobiDBLite	mobidb-lite	mobidb-lite	1	11	-	T	17-10-2024	-	-	-	-
PSAP	novel_not_in_catalog	182749	182749_ORF.4	e37f2059ef42feaed4bb6a3b3baebd02	297	SUPERFAMILY	SSF47862	Saposin	196	260	3.01e-12	T	17-10-2024	IPR011001	Saposin-like	-	-
PSAP	novel_not_in_catalog	182749	182749_ORF.4	e37f2059ef42feaed4bb6a3b3baebd02	297	Pfam	PF03489	Saposin-like type B, region 2	106	138	1.5e-06	T	17-10-2024	IPR008138	Saposin B type, region 2	-	-
PSAP	novel_not_in_catalog	182749	182749_ORF.4	e37f2059ef42feaed4bb6a3b3baebd02	297	FunFam	G3DSA:1.10.225.10:FF:000002	prosaposin isoform X2	58	141	5e-36	T	17-10-2024	-	-	-	-
PSAP	novel_not_in_catalog	182749	182749_ORF.4	e37f2059ef42feaed4bb6a3b3baebd02	297	PRINTS	PR01797	Saposin signature	197	218	1.6e-86	T	17-10-2024	IPR008373	Saposin	-	-
PSAP	novel_not_in_catalog	182749	182749_ORF.4	e37f2059ef42feaed4bb6a3b3baebd02	297	PRINTS	PR01797	Saposin signature	233	254	1.6e-86	T	17-10-2024	IPR008373	Saposin	-	-
PSAP	novel_not_in_catalog	182749	182749_ORF.4	e37f2059ef42feaed4bb6a3b3baebd02	297	PRINTS	PR01797	Saposin signature	77	94	1.6e-86	T	17-10-2024	IPR008373	Saposin	-	-
PSAP	novel_not_in_catalog	182749	182749_ORF.4	e37f2059ef42feaed4bb6a3b3baebd02	297	PRINTS	PR01797	Saposin signature	47	67	1.6e-86	T	17-10-2024	IPR008373	Saposin	-	-
PSAP	novel_not_in_catalog	182749	182749_ORF.4	e37f2059ef42feaed4bb6a3b3baebd02	297	PRINTS	PR01797	Saposin signature	156	181	1.6e-86	T	17-10-2024	IPR008373	Saposin	-	-
PSAP	novel_not_in_catalog	182749	182749_ORF.4	e37f2059ef42feaed4bb6a3b3baebd02	297	PRINTS	PR01797	Saposin signature	18	42	1.6e-86	T	17-10-2024	IPR008373	Saposin	-	-
PSAP	novel_not_in_catalog	182749	182749_ORF.4	e37f2059ef42feaed4bb6a3b3baebd02	297	PRINTS	PR01797	Saposin signature	128	146	1.6e-86	T	17-10-2024	IPR008373	Saposin	-	-
PSAP	novel_not_in_catalog	182749	182749_ORF.4	e37f2059ef42feaed4bb6a3b3baebd02	297	ProSiteProfiles	PS50015	Saposin B type domain profile.	59	142	23.074	T	17-10-2024	IPR008139	Saposin B type domain	-	-
PSAP	novel_not_in_catalog	182749	182749_ORF.4	e37f2059ef42feaed4bb6a3b3baebd02	297	SMART	SM00741	sapb_4	196	260	9.4e-06	T	17-10-2024	IPR008139	Saposin B type domain	-	-
PSAP	novel_not_in_catalog	182749	182749_ORF.4	e37f2059ef42feaed4bb6a3b3baebd02	297	SMART	SM00741	sapb_4	61	138	5e-28	T	17-10-2024	IPR008139	Saposin B type domain	-	-
PSAP	novel_not_in_catalog	182749	182749_ORF.4	e37f2059ef42feaed4bb6a3b3baebd02	297	Gene3D	G3DSA:1.10.225.10	-	193	264	1.1e-16	T	17-10-2024	-	-	-	-
PSAP	novel_not_in_catalog	182749	182749_ORF.4	e37f2059ef42feaed4bb6a3b3baebd02	297	SMART	SM00162	sapA_2	21	54	1.4e-21	T	17-10-2024	IPR003119	Saposin A-type domain	-	-
PSAP	novel_not_in_catalog	182749	182749_ORF.4	e37f2059ef42feaed4bb6a3b3baebd02	297	FunFam	G3DSA:1.10.225.10:FF:000004	prosaposin isoform X2	193	267	5.4e-42	T	17-10-2024	-	-	-	-
PSAP	novel_not_in_catalog	182749	182749_ORF.4	e37f2059ef42feaed4bb6a3b3baebd02	297	Pfam	PF02199	Saposin A-type domain	23	54	4.3e-12	T	17-10-2024	IPR003119	Saposin A-type domain	-	-
PSAP	novel_not_in_catalog	182749	182749_ORF.4	e37f2059ef42feaed4bb6a3b3baebd02	297	Coils	Coil	Coil	138	158	-	T	17-10-2024	-	-	-	-
PSAP	novel_not_in_catalog	182749	182749_ORF.4	e37f2059ef42feaed4bb6a3b3baebd02	297	Gene3D	G3DSA:1.10.225.10	-	58	142	2.1e-25	T	17-10-2024	-	-	-	-
PSAP	novel_not_in_catalog	182749	182749_ORF.4	e37f2059ef42feaed4bb6a3b3baebd02	297	SUPERFAMILY	SSF47862	Saposin	60	141	5.05e-20	T	17-10-2024	IPR011001	Saposin-like	-	-
PSAP	novel_not_in_catalog	182749	182749_ORF.4	e37f2059ef42feaed4bb6a3b3baebd02	297	ProSiteProfiles	PS51110	Saposin A-type domain profile.	18	58	19.3317	T	17-10-2024	IPR003119	Saposin A-type domain	-	-
PSAP	novel_not_in_catalog	182749	182749_ORF.4	e37f2059ef42feaed4bb6a3b3baebd02	297	ProSiteProfiles	PS50015	Saposin B type domain profile.	194	258	11.998	T	17-10-2024	IPR008139	Saposin B type domain	-	-
PSAP	novel_not_in_catalog	182749	182749_ORF.4	e37f2059ef42feaed4bb6a3b3baebd02	297	PANTHER	PTHR11480	SAPOSIN-RELATED	21	256	1.9e-50	T	17-10-2024	IPR051428	Sphingolipid Activators and Surfactant Proteins	-	-
PSAP	novel_not_in_catalog	182749	182749_ORF.4	e37f2059ef42feaed4bb6a3b3baebd02	297	Pfam	PF05184	Saposin-like type B, region 1	62	98	1.2e-10	T	17-10-2024	IPR007856	Saposin-like type B, region 1	-	-
TTYH1	novel_not_in_catalog	103649	103649_ORF.1	b66aa3a26ea12fa7dec5413425db5b7f	498	Pfam	PF04906	Tweety	9	375	1.1e-144	T	17-10-2024	IPR006990	Tweety	-	-
TTYH1	novel_not_in_catalog	103649	103649_ORF.1	b66aa3a26ea12fa7dec5413425db5b7f	498	MobiDBLite	mobidb-lite	mobidb-lite	477	498	-	T	17-10-2024	-	-	-	-
TTYH1	novel_not_in_catalog	103649	103649_ORF.1	b66aa3a26ea12fa7dec5413425db5b7f	498	PANTHER	PTHR12424	TWEETY-RELATED	2	376	1.3e-151	T	17-10-2024	IPR006990	Tweety	-	-
THRA	incomplete-splice_match	68327	68327_ORF.9	f971b657a37cdc4228e7ef8de84c75ba	371	Coils	Coil	Coil	11	38	-	T	17-10-2024	-	-	-	-
THRA	incomplete-splice_match	68327	68327_ORF.9	f971b657a37cdc4228e7ef8de84c75ba	371	PRINTS	PR00546	Thyroid hormone receptor (1D nuclear receptor) signature	99	120	6.7e-72	T	17-10-2024	IPR001728	Thyroid hormone receptor	-	-
THRA	incomplete-splice_match	68327	68327_ORF.9	f971b657a37cdc4228e7ef8de84c75ba	371	PRINTS	PR00546	Thyroid hormone receptor (1D nuclear receptor) signature	125	144	6.7e-72	T	17-10-2024	IPR001728	Thyroid hormone receptor	-	-
THRA	incomplete-splice_match	68327	68327_ORF.9	f971b657a37cdc4228e7ef8de84c75ba	371	PRINTS	PR00546	Thyroid hormone receptor (1D nuclear receptor) signature	62	81	6.7e-72	T	17-10-2024	IPR001728	Thyroid hormone receptor	-	-
THRA	incomplete-splice_match	68327	68327_ORF.9	f971b657a37cdc4228e7ef8de84c75ba	371	PRINTS	PR00546	Thyroid hormone receptor (1D nuclear receptor) signature	39	56	6.7e-72	T	17-10-2024	IPR001728	Thyroid hormone receptor	-	-
THRA	incomplete-splice_match	68327	68327_ORF.9	f971b657a37cdc4228e7ef8de84c75ba	371	PRINTS	PR00546	Thyroid hormone receptor (1D nuclear receptor) signature	16	34	6.7e-72	T	17-10-2024	IPR001728	Thyroid hormone receptor	-	-
THRA	incomplete-splice_match	68327	68327_ORF.9	f971b657a37cdc4228e7ef8de84c75ba	371	PRINTS	PR00546	Thyroid hormone receptor (1D nuclear receptor) signature	190	212	6.7e-72	T	17-10-2024	IPR001728	Thyroid hormone receptor	-	-
THRA	incomplete-splice_match	68327	68327_ORF.9	f971b657a37cdc4228e7ef8de84c75ba	371	ProSiteProfiles	PS51843	Nuclear receptor (NR) ligand-binding (LBD) domain profile.	44	288	48.5509	T	17-10-2024	IPR000536	Nuclear hormone receptor, ligand-binding domain	-	-
THRA	incomplete-splice_match	68327	68327_ORF.9	f971b657a37cdc4228e7ef8de84c75ba	371	MobiDBLite	mobidb-lite	mobidb-lite	22	32	-	T	17-10-2024	-	-	-	-
THRA	incomplete-splice_match	68327	68327_ORF.9	f971b657a37cdc4228e7ef8de84c75ba	371	MobiDBLite	mobidb-lite	mobidb-lite	338	371	-	T	17-10-2024	-	-	-	-
THRA	incomplete-splice_match	68327	68327_ORF.9	f971b657a37cdc4228e7ef8de84c75ba	371	MobiDBLite	mobidb-lite	mobidb-lite	22	44	-	T	17-10-2024	-	-	-	-
THRA	incomplete-splice_match	68327	68327_ORF.9	f971b657a37cdc4228e7ef8de84c75ba	371	SUPERFAMILY	SSF48508	Nuclear receptor ligand-binding domain	28	257	9.05e-60	T	17-10-2024	IPR035500	Nuclear hormone receptor-like domain superfamily	-	-
THRA	incomplete-splice_match	68327	68327_ORF.9	f971b657a37cdc4228e7ef8de84c75ba	371	Pfam	PF00104	Ligand-binding domain of nuclear hormone receptor	96	257	1.4e-14	T	17-10-2024	IPR000536	Nuclear hormone receptor, ligand-binding domain	-	-
THRA	incomplete-splice_match	68327	68327_ORF.9	f971b657a37cdc4228e7ef8de84c75ba	371	CDD	cd06935	NR_LBD_TR	43	251	1.23932e-143	T	17-10-2024	-	-	-	-
THRA	incomplete-splice_match	68327	68327_ORF.9	f971b657a37cdc4228e7ef8de84c75ba	371	FunFam	G3DSA:1.10.565.10:FF:000006	Thyroid hormone receptor beta 2	30	265	1.2e-144	T	17-10-2024	-	-	-	-
THRA	incomplete-splice_match	68327	68327_ORF.9	f971b657a37cdc4228e7ef8de84c75ba	371	PRINTS	PR00398	Steroid hormone receptor signature	102	123	1.6e-19	T	17-10-2024	IPR001723	Nuclear hormone receptor	-	-
THRA	incomplete-splice_match	68327	68327_ORF.9	f971b657a37cdc4228e7ef8de84c75ba	371	PRINTS	PR00398	Steroid hormone receptor signature	190	205	1.6e-19	T	17-10-2024	IPR001723	Nuclear hormone receptor	-	-
THRA	incomplete-splice_match	68327	68327_ORF.9	f971b657a37cdc4228e7ef8de84c75ba	371	PRINTS	PR00398	Steroid hormone receptor signature	123	139	1.6e-19	T	17-10-2024	IPR001723	Nuclear hormone receptor	-	-
THRA	incomplete-splice_match	68327	68327_ORF.9	f971b657a37cdc4228e7ef8de84c75ba	371	SMART	SM00430	holi	101	259	1.6e-31	T	17-10-2024	IPR000536	Nuclear hormone receptor, ligand-binding domain	-	-
THRA	incomplete-splice_match	68327	68327_ORF.9	f971b657a37cdc4228e7ef8de84c75ba	371	Gene3D	G3DSA:1.10.565.10	Retinoid X Receptor	25	258	2.4e-85	T	17-10-2024	IPR035500	Nuclear hormone receptor-like domain superfamily	-	-
THRA	incomplete-splice_match	68327	68327_ORF.9	f971b657a37cdc4228e7ef8de84c75ba	371	PANTHER	PTHR24082	NUCLEAR HORMONE RECEPTOR	11	301	1.4e-68	T	17-10-2024	IPR050234	Nuclear hormone receptor family NR1 subfamily	-	-
THRA	novel_not_in_catalog	40066	40066_ORF.5	f971b657a37cdc4228e7ef8de84c75ba	371	Coils	Coil	Coil	11	38	-	T	17-10-2024	-	-	-	-
THRA	novel_not_in_catalog	40066	40066_ORF.5	f971b657a37cdc4228e7ef8de84c75ba	371	PRINTS	PR00546	Thyroid hormone receptor (1D nuclear receptor) signature	99	120	6.7e-72	T	17-10-2024	IPR001728	Thyroid hormone receptor	-	-
THRA	novel_not_in_catalog	40066	40066_ORF.5	f971b657a37cdc4228e7ef8de84c75ba	371	PRINTS	PR00546	Thyroid hormone receptor (1D nuclear receptor) signature	125	144	6.7e-72	T	17-10-2024	IPR001728	Thyroid hormone receptor	-	-
THRA	novel_not_in_catalog	40066	40066_ORF.5	f971b657a37cdc4228e7ef8de84c75ba	371	PRINTS	PR00546	Thyroid hormone receptor (1D nuclear receptor) signature	62	81	6.7e-72	T	17-10-2024	IPR001728	Thyroid hormone receptor	-	-
THRA	novel_not_in_catalog	40066	40066_ORF.5	f971b657a37cdc4228e7ef8de84c75ba	371	PRINTS	PR00546	Thyroid hormone receptor (1D nuclear receptor) signature	39	56	6.7e-72	T	17-10-2024	IPR001728	Thyroid hormone receptor	-	-
THRA	novel_not_in_catalog	40066	40066_ORF.5	f971b657a37cdc4228e7ef8de84c75ba	371	PRINTS	PR00546	Thyroid hormone receptor (1D nuclear receptor) signature	16	34	6.7e-72	T	17-10-2024	IPR001728	Thyroid hormone receptor	-	-
THRA	novel_not_in_catalog	40066	40066_ORF.5	f971b657a37cdc4228e7ef8de84c75ba	371	PRINTS	PR00546	Thyroid hormone receptor (1D nuclear receptor) signature	190	212	6.7e-72	T	17-10-2024	IPR001728	Thyroid hormone receptor	-	-
THRA	novel_not_in_catalog	40066	40066_ORF.5	f971b657a37cdc4228e7ef8de84c75ba	371	ProSiteProfiles	PS51843	Nuclear receptor (NR) ligand-binding (LBD) domain profile.	44	288	48.5509	T	17-10-2024	IPR000536	Nuclear hormone receptor, ligand-binding domain	-	-
THRA	novel_not_in_catalog	40066	40066_ORF.5	f971b657a37cdc4228e7ef8de84c75ba	371	MobiDBLite	mobidb-lite	mobidb-lite	22	32	-	T	17-10-2024	-	-	-	-
THRA	novel_not_in_catalog	40066	40066_ORF.5	f971b657a37cdc4228e7ef8de84c75ba	371	MobiDBLite	mobidb-lite	mobidb-lite	338	371	-	T	17-10-2024	-	-	-	-
THRA	novel_not_in_catalog	40066	40066_ORF.5	f971b657a37cdc4228e7ef8de84c75ba	371	MobiDBLite	mobidb-lite	mobidb-lite	22	44	-	T	17-10-2024	-	-	-	-
THRA	novel_not_in_catalog	40066	40066_ORF.5	f971b657a37cdc4228e7ef8de84c75ba	371	SUPERFAMILY	SSF48508	Nuclear receptor ligand-binding domain	28	257	9.05e-60	T	17-10-2024	IPR035500	Nuclear hormone receptor-like domain superfamily	-	-
THRA	novel_not_in_catalog	40066	40066_ORF.5	f971b657a37cdc4228e7ef8de84c75ba	371	Pfam	PF00104	Ligand-binding domain of nuclear hormone receptor	96	257	1.4e-14	T	17-10-2024	IPR000536	Nuclear hormone receptor, ligand-binding domain	-	-
THRA	novel_not_in_catalog	40066	40066_ORF.5	f971b657a37cdc4228e7ef8de84c75ba	371	CDD	cd06935	NR_LBD_TR	43	251	1.23932e-143	T	17-10-2024	-	-	-	-
THRA	novel_not_in_catalog	40066	40066_ORF.5	f971b657a37cdc4228e7ef8de84c75ba	371	FunFam	G3DSA:1.10.565.10:FF:000006	Thyroid hormone receptor beta 2	30	265	1.2e-144	T	17-10-2024	-	-	-	-
THRA	novel_not_in_catalog	40066	40066_ORF.5	f971b657a37cdc4228e7ef8de84c75ba	371	PRINTS	PR00398	Steroid hormone receptor signature	102	123	1.6e-19	T	17-10-2024	IPR001723	Nuclear hormone receptor	-	-
THRA	novel_not_in_catalog	40066	40066_ORF.5	f971b657a37cdc4228e7ef8de84c75ba	371	PRINTS	PR00398	Steroid hormone receptor signature	190	205	1.6e-19	T	17-10-2024	IPR001723	Nuclear hormone receptor	-	-
THRA	novel_not_in_catalog	40066	40066_ORF.5	f971b657a37cdc4228e7ef8de84c75ba	371	PRINTS	PR00398	Steroid hormone receptor signature	123	139	1.6e-19	T	17-10-2024	IPR001723	Nuclear hormone receptor	-	-
THRA	novel_not_in_catalog	40066	40066_ORF.5	f971b657a37cdc4228e7ef8de84c75ba	371	SMART	SM00430	holi	101	259	1.6e-31	T	17-10-2024	IPR000536	Nuclear hormone receptor, ligand-binding domain	-	-
THRA	novel_not_in_catalog	40066	40066_ORF.5	f971b657a37cdc4228e7ef8de84c75ba	371	Gene3D	G3DSA:1.10.565.10	Retinoid X Receptor	25	258	2.4e-85	T	17-10-2024	IPR035500	Nuclear hormone receptor-like domain superfamily	-	-
THRA	novel_not_in_catalog	40066	40066_ORF.5	f971b657a37cdc4228e7ef8de84c75ba	371	PANTHER	PTHR24082	NUCLEAR HORMONE RECEPTOR	11	301	1.4e-68	T	17-10-2024	IPR050234	Nuclear hormone receptor family NR1 subfamily	-	-
THRA	novel_not_in_catalog	12879	12879_ORF.3	f971b657a37cdc4228e7ef8de84c75ba	371	Coils	Coil	Coil	11	38	-	T	17-10-2024	-	-	-	-
THRA	novel_not_in_catalog	12879	12879_ORF.3	f971b657a37cdc4228e7ef8de84c75ba	371	PRINTS	PR00546	Thyroid hormone receptor (1D nuclear receptor) signature	99	120	6.7e-72	T	17-10-2024	IPR001728	Thyroid hormone receptor	-	-
THRA	novel_not_in_catalog	12879	12879_ORF.3	f971b657a37cdc4228e7ef8de84c75ba	371	PRINTS	PR00546	Thyroid hormone receptor (1D nuclear receptor) signature	125	144	6.7e-72	T	17-10-2024	IPR001728	Thyroid hormone receptor	-	-
THRA	novel_not_in_catalog	12879	12879_ORF.3	f971b657a37cdc4228e7ef8de84c75ba	371	PRINTS	PR00546	Thyroid hormone receptor (1D nuclear receptor) signature	62	81	6.7e-72	T	17-10-2024	IPR001728	Thyroid hormone receptor	-	-
THRA	novel_not_in_catalog	12879	12879_ORF.3	f971b657a37cdc4228e7ef8de84c75ba	371	PRINTS	PR00546	Thyroid hormone receptor (1D nuclear receptor) signature	39	56	6.7e-72	T	17-10-2024	IPR001728	Thyroid hormone receptor	-	-
THRA	novel_not_in_catalog	12879	12879_ORF.3	f971b657a37cdc4228e7ef8de84c75ba	371	PRINTS	PR00546	Thyroid hormone receptor (1D nuclear receptor) signature	16	34	6.7e-72	T	17-10-2024	IPR001728	Thyroid hormone receptor	-	-
THRA	novel_not_in_catalog	12879	12879_ORF.3	f971b657a37cdc4228e7ef8de84c75ba	371	PRINTS	PR00546	Thyroid hormone receptor (1D nuclear receptor) signature	190	212	6.7e-72	T	17-10-2024	IPR001728	Thyroid hormone receptor	-	-
THRA	novel_not_in_catalog	12879	12879_ORF.3	f971b657a37cdc4228e7ef8de84c75ba	371	ProSiteProfiles	PS51843	Nuclear receptor (NR) ligand-binding (LBD) domain profile.	44	288	48.5509	T	17-10-2024	IPR000536	Nuclear hormone receptor, ligand-binding domain	-	-
THRA	novel_not_in_catalog	12879	12879_ORF.3	f971b657a37cdc4228e7ef8de84c75ba	371	MobiDBLite	mobidb-lite	mobidb-lite	22	32	-	T	17-10-2024	-	-	-	-
THRA	novel_not_in_catalog	12879	12879_ORF.3	f971b657a37cdc4228e7ef8de84c75ba	371	MobiDBLite	mobidb-lite	mobidb-lite	338	371	-	T	17-10-2024	-	-	-	-
THRA	novel_not_in_catalog	12879	12879_ORF.3	f971b657a37cdc4228e7ef8de84c75ba	371	MobiDBLite	mobidb-lite	mobidb-lite	22	44	-	T	17-10-2024	-	-	-	-
THRA	novel_not_in_catalog	12879	12879_ORF.3	f971b657a37cdc4228e7ef8de84c75ba	371	SUPERFAMILY	SSF48508	Nuclear receptor ligand-binding domain	28	257	9.05e-60	T	17-10-2024	IPR035500	Nuclear hormone receptor-like domain superfamily	-	-
THRA	novel_not_in_catalog	12879	12879_ORF.3	f971b657a37cdc4228e7ef8de84c75ba	371	Pfam	PF00104	Ligand-binding domain of nuclear hormone receptor	96	257	1.4e-14	T	17-10-2024	IPR000536	Nuclear hormone receptor, ligand-binding domain	-	-
THRA	novel_not_in_catalog	12879	12879_ORF.3	f971b657a37cdc4228e7ef8de84c75ba	371	CDD	cd06935	NR_LBD_TR	43	251	1.23932e-143	T	17-10-2024	-	-	-	-
THRA	novel_not_in_catalog	12879	12879_ORF.3	f971b657a37cdc4228e7ef8de84c75ba	371	FunFam	G3DSA:1.10.565.10:FF:000006	Thyroid hormone receptor beta 2	30	265	1.2e-144	T	17-10-2024	-	-	-	-
THRA	novel_not_in_catalog	12879	12879_ORF.3	f971b657a37cdc4228e7ef8de84c75ba	371	PRINTS	PR00398	Steroid hormone receptor signature	102	123	1.6e-19	T	17-10-2024	IPR001723	Nuclear hormone receptor	-	-
THRA	novel_not_in_catalog	12879	12879_ORF.3	f971b657a37cdc4228e7ef8de84c75ba	371	PRINTS	PR00398	Steroid hormone receptor signature	190	205	1.6e-19	T	17-10-2024	IPR001723	Nuclear hormone receptor	-	-
THRA	novel_not_in_catalog	12879	12879_ORF.3	f971b657a37cdc4228e7ef8de84c75ba	371	PRINTS	PR00398	Steroid hormone receptor signature	123	139	1.6e-19	T	17-10-2024	IPR001723	Nuclear hormone receptor	-	-
THRA	novel_not_in_catalog	12879	12879_ORF.3	f971b657a37cdc4228e7ef8de84c75ba	371	SMART	SM00430	holi	101	259	1.6e-31	T	17-10-2024	IPR000536	Nuclear hormone receptor, ligand-binding domain	-	-
THRA	novel_not_in_catalog	12879	12879_ORF.3	f971b657a37cdc4228e7ef8de84c75ba	371	Gene3D	G3DSA:1.10.565.10	Retinoid X Receptor	25	258	2.4e-85	T	17-10-2024	IPR035500	Nuclear hormone receptor-like domain superfamily	-	-
THRA	novel_not_in_catalog	12879	12879_ORF.3	f971b657a37cdc4228e7ef8de84c75ba	371	PANTHER	PTHR24082	NUCLEAR HORMONE RECEPTOR	11	301	1.4e-68	T	17-10-2024	IPR050234	Nuclear hormone receptor family NR1 subfamily	-	-
THRA	novel_not_in_catalog	117036	117036_ORF.2	f971b657a37cdc4228e7ef8de84c75ba	371	Coils	Coil	Coil	11	38	-	T	17-10-2024	-	-	-	-
THRA	novel_not_in_catalog	117036	117036_ORF.2	f971b657a37cdc4228e7ef8de84c75ba	371	PRINTS	PR00546	Thyroid hormone receptor (1D nuclear receptor) signature	99	120	6.7e-72	T	17-10-2024	IPR001728	Thyroid hormone receptor	-	-
THRA	novel_not_in_catalog	117036	117036_ORF.2	f971b657a37cdc4228e7ef8de84c75ba	371	PRINTS	PR00546	Thyroid hormone receptor (1D nuclear receptor) signature	125	144	6.7e-72	T	17-10-2024	IPR001728	Thyroid hormone receptor	-	-
THRA	novel_not_in_catalog	117036	117036_ORF.2	f971b657a37cdc4228e7ef8de84c75ba	371	PRINTS	PR00546	Thyroid hormone receptor (1D nuclear receptor) signature	62	81	6.7e-72	T	17-10-2024	IPR001728	Thyroid hormone receptor	-	-
THRA	novel_not_in_catalog	117036	117036_ORF.2	f971b657a37cdc4228e7ef8de84c75ba	371	PRINTS	PR00546	Thyroid hormone receptor (1D nuclear receptor) signature	39	56	6.7e-72	T	17-10-2024	IPR001728	Thyroid hormone receptor	-	-
THRA	novel_not_in_catalog	117036	117036_ORF.2	f971b657a37cdc4228e7ef8de84c75ba	371	PRINTS	PR00546	Thyroid hormone receptor (1D nuclear receptor) signature	16	34	6.7e-72	T	17-10-2024	IPR001728	Thyroid hormone receptor	-	-
THRA	novel_not_in_catalog	117036	117036_ORF.2	f971b657a37cdc4228e7ef8de84c75ba	371	PRINTS	PR00546	Thyroid hormone receptor (1D nuclear receptor) signature	190	212	6.7e-72	T	17-10-2024	IPR001728	Thyroid hormone receptor	-	-
THRA	novel_not_in_catalog	117036	117036_ORF.2	f971b657a37cdc4228e7ef8de84c75ba	371	ProSiteProfiles	PS51843	Nuclear receptor (NR) ligand-binding (LBD) domain profile.	44	288	48.5509	T	17-10-2024	IPR000536	Nuclear hormone receptor, ligand-binding domain	-	-
THRA	novel_not_in_catalog	117036	117036_ORF.2	f971b657a37cdc4228e7ef8de84c75ba	371	MobiDBLite	mobidb-lite	mobidb-lite	22	32	-	T	17-10-2024	-	-	-	-
THRA	novel_not_in_catalog	117036	117036_ORF.2	f971b657a37cdc4228e7ef8de84c75ba	371	MobiDBLite	mobidb-lite	mobidb-lite	338	371	-	T	17-10-2024	-	-	-	-
THRA	novel_not_in_catalog	117036	117036_ORF.2	f971b657a37cdc4228e7ef8de84c75ba	371	MobiDBLite	mobidb-lite	mobidb-lite	22	44	-	T	17-10-2024	-	-	-	-
THRA	novel_not_in_catalog	117036	117036_ORF.2	f971b657a37cdc4228e7ef8de84c75ba	371	SUPERFAMILY	SSF48508	Nuclear receptor ligand-binding domain	28	257	9.05e-60	T	17-10-2024	IPR035500	Nuclear hormone receptor-like domain superfamily	-	-
THRA	novel_not_in_catalog	117036	117036_ORF.2	f971b657a37cdc4228e7ef8de84c75ba	371	Pfam	PF00104	Ligand-binding domain of nuclear hormone receptor	96	257	1.4e-14	T	17-10-2024	IPR000536	Nuclear hormone receptor, ligand-binding domain	-	-
THRA	novel_not_in_catalog	117036	117036_ORF.2	f971b657a37cdc4228e7ef8de84c75ba	371	CDD	cd06935	NR_LBD_TR	43	251	1.23932e-143	T	17-10-2024	-	-	-	-
THRA	novel_not_in_catalog	117036	117036_ORF.2	f971b657a37cdc4228e7ef8de84c75ba	371	FunFam	G3DSA:1.10.565.10:FF:000006	Thyroid hormone receptor beta 2	30	265	1.2e-144	T	17-10-2024	-	-	-	-
THRA	novel_not_in_catalog	117036	117036_ORF.2	f971b657a37cdc4228e7ef8de84c75ba	371	PRINTS	PR00398	Steroid hormone receptor signature	102	123	1.6e-19	T	17-10-2024	IPR001723	Nuclear hormone receptor	-	-
THRA	novel_not_in_catalog	117036	117036_ORF.2	f971b657a37cdc4228e7ef8de84c75ba	371	PRINTS	PR00398	Steroid hormone receptor signature	190	205	1.6e-19	T	17-10-2024	IPR001723	Nuclear hormone receptor	-	-
THRA	novel_not_in_catalog	117036	117036_ORF.2	f971b657a37cdc4228e7ef8de84c75ba	371	PRINTS	PR00398	Steroid hormone receptor signature	123	139	1.6e-19	T	17-10-2024	IPR001723	Nuclear hormone receptor	-	-
THRA	novel_not_in_catalog	117036	117036_ORF.2	f971b657a37cdc4228e7ef8de84c75ba	371	SMART	SM00430	holi	101	259	1.6e-31	T	17-10-2024	IPR000536	Nuclear hormone receptor, ligand-binding domain	-	-
THRA	novel_not_in_catalog	117036	117036_ORF.2	f971b657a37cdc4228e7ef8de84c75ba	371	Gene3D	G3DSA:1.10.565.10	Retinoid X Receptor	25	258	2.4e-85	T	17-10-2024	IPR035500	Nuclear hormone receptor-like domain superfamily	-	-
THRA	novel_not_in_catalog	117036	117036_ORF.2	f971b657a37cdc4228e7ef8de84c75ba	371	PANTHER	PTHR24082	NUCLEAR HORMONE RECEPTOR	11	301	1.4e-68	T	17-10-2024	IPR050234	Nuclear hormone receptor family NR1 subfamily	-	-
THRA	novel_in_catalog	68321	68321_ORF.3	f971b657a37cdc4228e7ef8de84c75ba	371	Coils	Coil	Coil	11	38	-	T	17-10-2024	-	-	-	-
THRA	novel_in_catalog	68321	68321_ORF.3	f971b657a37cdc4228e7ef8de84c75ba	371	PRINTS	PR00546	Thyroid hormone receptor (1D nuclear receptor) signature	99	120	6.7e-72	T	17-10-2024	IPR001728	Thyroid hormone receptor	-	-
THRA	novel_in_catalog	68321	68321_ORF.3	f971b657a37cdc4228e7ef8de84c75ba	371	PRINTS	PR00546	Thyroid hormone receptor (1D nuclear receptor) signature	125	144	6.7e-72	T	17-10-2024	IPR001728	Thyroid hormone receptor	-	-
THRA	novel_in_catalog	68321	68321_ORF.3	f971b657a37cdc4228e7ef8de84c75ba	371	PRINTS	PR00546	Thyroid hormone receptor (1D nuclear receptor) signature	62	81	6.7e-72	T	17-10-2024	IPR001728	Thyroid hormone receptor	-	-
THRA	novel_in_catalog	68321	68321_ORF.3	f971b657a37cdc4228e7ef8de84c75ba	371	PRINTS	PR00546	Thyroid hormone receptor (1D nuclear receptor) signature	39	56	6.7e-72	T	17-10-2024	IPR001728	Thyroid hormone receptor	-	-
THRA	novel_in_catalog	68321	68321_ORF.3	f971b657a37cdc4228e7ef8de84c75ba	371	PRINTS	PR00546	Thyroid hormone receptor (1D nuclear receptor) signature	16	34	6.7e-72	T	17-10-2024	IPR001728	Thyroid hormone receptor	-	-
THRA	novel_in_catalog	68321	68321_ORF.3	f971b657a37cdc4228e7ef8de84c75ba	371	PRINTS	PR00546	Thyroid hormone receptor (1D nuclear receptor) signature	190	212	6.7e-72	T	17-10-2024	IPR001728	Thyroid hormone receptor	-	-
THRA	novel_in_catalog	68321	68321_ORF.3	f971b657a37cdc4228e7ef8de84c75ba	371	ProSiteProfiles	PS51843	Nuclear receptor (NR) ligand-binding (LBD) domain profile.	44	288	48.5509	T	17-10-2024	IPR000536	Nuclear hormone receptor, ligand-binding domain	-	-
THRA	novel_in_catalog	68321	68321_ORF.3	f971b657a37cdc4228e7ef8de84c75ba	371	MobiDBLite	mobidb-lite	mobidb-lite	22	32	-	T	17-10-2024	-	-	-	-
THRA	novel_in_catalog	68321	68321_ORF.3	f971b657a37cdc4228e7ef8de84c75ba	371	MobiDBLite	mobidb-lite	mobidb-lite	338	371	-	T	17-10-2024	-	-	-	-
THRA	novel_in_catalog	68321	68321_ORF.3	f971b657a37cdc4228e7ef8de84c75ba	371	MobiDBLite	mobidb-lite	mobidb-lite	22	44	-	T	17-10-2024	-	-	-	-
THRA	novel_in_catalog	68321	68321_ORF.3	f971b657a37cdc4228e7ef8de84c75ba	371	SUPERFAMILY	SSF48508	Nuclear receptor ligand-binding domain	28	257	9.05e-60	T	17-10-2024	IPR035500	Nuclear hormone receptor-like domain superfamily	-	-
THRA	novel_in_catalog	68321	68321_ORF.3	f971b657a37cdc4228e7ef8de84c75ba	371	Pfam	PF00104	Ligand-binding domain of nuclear hormone receptor	96	257	1.4e-14	T	17-10-2024	IPR000536	Nuclear hormone receptor, ligand-binding domain	-	-
THRA	novel_in_catalog	68321	68321_ORF.3	f971b657a37cdc4228e7ef8de84c75ba	371	CDD	cd06935	NR_LBD_TR	43	251	1.23932e-143	T	17-10-2024	-	-	-	-
THRA	novel_in_catalog	68321	68321_ORF.3	f971b657a37cdc4228e7ef8de84c75ba	371	FunFam	G3DSA:1.10.565.10:FF:000006	Thyroid hormone receptor beta 2	30	265	1.2e-144	T	17-10-2024	-	-	-	-
THRA	novel_in_catalog	68321	68321_ORF.3	f971b657a37cdc4228e7ef8de84c75ba	371	PRINTS	PR00398	Steroid hormone receptor signature	102	123	1.6e-19	T	17-10-2024	IPR001723	Nuclear hormone receptor	-	-
THRA	novel_in_catalog	68321	68321_ORF.3	f971b657a37cdc4228e7ef8de84c75ba	371	PRINTS	PR00398	Steroid hormone receptor signature	190	205	1.6e-19	T	17-10-2024	IPR001723	Nuclear hormone receptor	-	-
THRA	novel_in_catalog	68321	68321_ORF.3	f971b657a37cdc4228e7ef8de84c75ba	371	PRINTS	PR00398	Steroid hormone receptor signature	123	139	1.6e-19	T	17-10-2024	IPR001723	Nuclear hormone receptor	-	-
THRA	novel_in_catalog	68321	68321_ORF.3	f971b657a37cdc4228e7ef8de84c75ba	371	SMART	SM00430	holi	101	259	1.6e-31	T	17-10-2024	IPR000536	Nuclear hormone receptor, ligand-binding domain	-	-
THRA	novel_in_catalog	68321	68321_ORF.3	f971b657a37cdc4228e7ef8de84c75ba	371	Gene3D	G3DSA:1.10.565.10	Retinoid X Receptor	25	258	2.4e-85	T	17-10-2024	IPR035500	Nuclear hormone receptor-like domain superfamily	-	-
THRA	novel_in_catalog	68321	68321_ORF.3	f971b657a37cdc4228e7ef8de84c75ba	371	PANTHER	PTHR24082	NUCLEAR HORMONE RECEPTOR	11	301	1.4e-68	T	17-10-2024	IPR050234	Nuclear hormone receptor family NR1 subfamily	-	-
THRA	incomplete-splice_match	12874	12874_ORF.2	f971b657a37cdc4228e7ef8de84c75ba	371	Coils	Coil	Coil	11	38	-	T	17-10-2024	-	-	-	-
THRA	incomplete-splice_match	12874	12874_ORF.2	f971b657a37cdc4228e7ef8de84c75ba	371	PRINTS	PR00546	Thyroid hormone receptor (1D nuclear receptor) signature	99	120	6.7e-72	T	17-10-2024	IPR001728	Thyroid hormone receptor	-	-
THRA	incomplete-splice_match	12874	12874_ORF.2	f971b657a37cdc4228e7ef8de84c75ba	371	PRINTS	PR00546	Thyroid hormone receptor (1D nuclear receptor) signature	125	144	6.7e-72	T	17-10-2024	IPR001728	Thyroid hormone receptor	-	-
THRA	incomplete-splice_match	12874	12874_ORF.2	f971b657a37cdc4228e7ef8de84c75ba	371	PRINTS	PR00546	Thyroid hormone receptor (1D nuclear receptor) signature	62	81	6.7e-72	T	17-10-2024	IPR001728	Thyroid hormone receptor	-	-
THRA	incomplete-splice_match	12874	12874_ORF.2	f971b657a37cdc4228e7ef8de84c75ba	371	PRINTS	PR00546	Thyroid hormone receptor (1D nuclear receptor) signature	39	56	6.7e-72	T	17-10-2024	IPR001728	Thyroid hormone receptor	-	-
THRA	incomplete-splice_match	12874	12874_ORF.2	f971b657a37cdc4228e7ef8de84c75ba	371	PRINTS	PR00546	Thyroid hormone receptor (1D nuclear receptor) signature	16	34	6.7e-72	T	17-10-2024	IPR001728	Thyroid hormone receptor	-	-
THRA	incomplete-splice_match	12874	12874_ORF.2	f971b657a37cdc4228e7ef8de84c75ba	371	PRINTS	PR00546	Thyroid hormone receptor (1D nuclear receptor) signature	190	212	6.7e-72	T	17-10-2024	IPR001728	Thyroid hormone receptor	-	-
THRA	incomplete-splice_match	12874	12874_ORF.2	f971b657a37cdc4228e7ef8de84c75ba	371	ProSiteProfiles	PS51843	Nuclear receptor (NR) ligand-binding (LBD) domain profile.	44	288	48.5509	T	17-10-2024	IPR000536	Nuclear hormone receptor, ligand-binding domain	-	-
THRA	incomplete-splice_match	12874	12874_ORF.2	f971b657a37cdc4228e7ef8de84c75ba	371	MobiDBLite	mobidb-lite	mobidb-lite	22	32	-	T	17-10-2024	-	-	-	-
THRA	incomplete-splice_match	12874	12874_ORF.2	f971b657a37cdc4228e7ef8de84c75ba	371	MobiDBLite	mobidb-lite	mobidb-lite	338	371	-	T	17-10-2024	-	-	-	-
THRA	incomplete-splice_match	12874	12874_ORF.2	f971b657a37cdc4228e7ef8de84c75ba	371	MobiDBLite	mobidb-lite	mobidb-lite	22	44	-	T	17-10-2024	-	-	-	-
THRA	incomplete-splice_match	12874	12874_ORF.2	f971b657a37cdc4228e7ef8de84c75ba	371	SUPERFAMILY	SSF48508	Nuclear receptor ligand-binding domain	28	257	9.05e-60	T	17-10-2024	IPR035500	Nuclear hormone receptor-like domain superfamily	-	-
THRA	incomplete-splice_match	12874	12874_ORF.2	f971b657a37cdc4228e7ef8de84c75ba	371	Pfam	PF00104	Ligand-binding domain of nuclear hormone receptor	96	257	1.4e-14	T	17-10-2024	IPR000536	Nuclear hormone receptor, ligand-binding domain	-	-
THRA	incomplete-splice_match	12874	12874_ORF.2	f971b657a37cdc4228e7ef8de84c75ba	371	CDD	cd06935	NR_LBD_TR	43	251	1.23932e-143	T	17-10-2024	-	-	-	-
THRA	incomplete-splice_match	12874	12874_ORF.2	f971b657a37cdc4228e7ef8de84c75ba	371	FunFam	G3DSA:1.10.565.10:FF:000006	Thyroid hormone receptor beta 2	30	265	1.2e-144	T	17-10-2024	-	-	-	-
THRA	incomplete-splice_match	12874	12874_ORF.2	f971b657a37cdc4228e7ef8de84c75ba	371	PRINTS	PR00398	Steroid hormone receptor signature	102	123	1.6e-19	T	17-10-2024	IPR001723	Nuclear hormone receptor	-	-
THRA	incomplete-splice_match	12874	12874_ORF.2	f971b657a37cdc4228e7ef8de84c75ba	371	PRINTS	PR00398	Steroid hormone receptor signature	190	205	1.6e-19	T	17-10-2024	IPR001723	Nuclear hormone receptor	-	-
THRA	incomplete-splice_match	12874	12874_ORF.2	f971b657a37cdc4228e7ef8de84c75ba	371	PRINTS	PR00398	Steroid hormone receptor signature	123	139	1.6e-19	T	17-10-2024	IPR001723	Nuclear hormone receptor	-	-
THRA	incomplete-splice_match	12874	12874_ORF.2	f971b657a37cdc4228e7ef8de84c75ba	371	SMART	SM00430	holi	101	259	1.6e-31	T	17-10-2024	IPR000536	Nuclear hormone receptor, ligand-binding domain	-	-
THRA	incomplete-splice_match	12874	12874_ORF.2	f971b657a37cdc4228e7ef8de84c75ba	371	Gene3D	G3DSA:1.10.565.10	Retinoid X Receptor	25	258	2.4e-85	T	17-10-2024	IPR035500	Nuclear hormone receptor-like domain superfamily	-	-
THRA	incomplete-splice_match	12874	12874_ORF.2	f971b657a37cdc4228e7ef8de84c75ba	371	PANTHER	PTHR24082	NUCLEAR HORMONE RECEPTOR	11	301	1.4e-68	T	17-10-2024	IPR050234	Nuclear hormone receptor family NR1 subfamily	-	-
THRA	novel_in_catalog	185036	185036_ORF.2	f971b657a37cdc4228e7ef8de84c75ba	371	Coils	Coil	Coil	11	38	-	T	17-10-2024	-	-	-	-
THRA	novel_in_catalog	185036	185036_ORF.2	f971b657a37cdc4228e7ef8de84c75ba	371	PRINTS	PR00546	Thyroid hormone receptor (1D nuclear receptor) signature	99	120	6.7e-72	T	17-10-2024	IPR001728	Thyroid hormone receptor	-	-
THRA	novel_in_catalog	185036	185036_ORF.2	f971b657a37cdc4228e7ef8de84c75ba	371	PRINTS	PR00546	Thyroid hormone receptor (1D nuclear receptor) signature	125	144	6.7e-72	T	17-10-2024	IPR001728	Thyroid hormone receptor	-	-
THRA	novel_in_catalog	185036	185036_ORF.2	f971b657a37cdc4228e7ef8de84c75ba	371	PRINTS	PR00546	Thyroid hormone receptor (1D nuclear receptor) signature	62	81	6.7e-72	T	17-10-2024	IPR001728	Thyroid hormone receptor	-	-
THRA	novel_in_catalog	185036	185036_ORF.2	f971b657a37cdc4228e7ef8de84c75ba	371	PRINTS	PR00546	Thyroid hormone receptor (1D nuclear receptor) signature	39	56	6.7e-72	T	17-10-2024	IPR001728	Thyroid hormone receptor	-	-
THRA	novel_in_catalog	185036	185036_ORF.2	f971b657a37cdc4228e7ef8de84c75ba	371	PRINTS	PR00546	Thyroid hormone receptor (1D nuclear receptor) signature	16	34	6.7e-72	T	17-10-2024	IPR001728	Thyroid hormone receptor	-	-
THRA	novel_in_catalog	185036	185036_ORF.2	f971b657a37cdc4228e7ef8de84c75ba	371	PRINTS	PR00546	Thyroid hormone receptor (1D nuclear receptor) signature	190	212	6.7e-72	T	17-10-2024	IPR001728	Thyroid hormone receptor	-	-
THRA	novel_in_catalog	185036	185036_ORF.2	f971b657a37cdc4228e7ef8de84c75ba	371	ProSiteProfiles	PS51843	Nuclear receptor (NR) ligand-binding (LBD) domain profile.	44	288	48.5509	T	17-10-2024	IPR000536	Nuclear hormone receptor, ligand-binding domain	-	-
THRA	novel_in_catalog	185036	185036_ORF.2	f971b657a37cdc4228e7ef8de84c75ba	371	MobiDBLite	mobidb-lite	mobidb-lite	22	32	-	T	17-10-2024	-	-	-	-
THRA	novel_in_catalog	185036	185036_ORF.2	f971b657a37cdc4228e7ef8de84c75ba	371	MobiDBLite	mobidb-lite	mobidb-lite	338	371	-	T	17-10-2024	-	-	-	-
THRA	novel_in_catalog	185036	185036_ORF.2	f971b657a37cdc4228e7ef8de84c75ba	371	MobiDBLite	mobidb-lite	mobidb-lite	22	44	-	T	17-10-2024	-	-	-	-
THRA	novel_in_catalog	185036	185036_ORF.2	f971b657a37cdc4228e7ef8de84c75ba	371	SUPERFAMILY	SSF48508	Nuclear receptor ligand-binding domain	28	257	9.05e-60	T	17-10-2024	IPR035500	Nuclear hormone receptor-like domain superfamily	-	-
THRA	novel_in_catalog	185036	185036_ORF.2	f971b657a37cdc4228e7ef8de84c75ba	371	Pfam	PF00104	Ligand-binding domain of nuclear hormone receptor	96	257	1.4e-14	T	17-10-2024	IPR000536	Nuclear hormone receptor, ligand-binding domain	-	-
THRA	novel_in_catalog	185036	185036_ORF.2	f971b657a37cdc4228e7ef8de84c75ba	371	CDD	cd06935	NR_LBD_TR	43	251	1.23932e-143	T	17-10-2024	-	-	-	-
THRA	novel_in_catalog	185036	185036_ORF.2	f971b657a37cdc4228e7ef8de84c75ba	371	FunFam	G3DSA:1.10.565.10:FF:000006	Thyroid hormone receptor beta 2	30	265	1.2e-144	T	17-10-2024	-	-	-	-
THRA	novel_in_catalog	185036	185036_ORF.2	f971b657a37cdc4228e7ef8de84c75ba	371	PRINTS	PR00398	Steroid hormone receptor signature	102	123	1.6e-19	T	17-10-2024	IPR001723	Nuclear hormone receptor	-	-
THRA	novel_in_catalog	185036	185036_ORF.2	f971b657a37cdc4228e7ef8de84c75ba	371	PRINTS	PR00398	Steroid hormone receptor signature	190	205	1.6e-19	T	17-10-2024	IPR001723	Nuclear hormone receptor	-	-
THRA	novel_in_catalog	185036	185036_ORF.2	f971b657a37cdc4228e7ef8de84c75ba	371	PRINTS	PR00398	Steroid hormone receptor signature	123	139	1.6e-19	T	17-10-2024	IPR001723	Nuclear hormone receptor	-	-
THRA	novel_in_catalog	185036	185036_ORF.2	f971b657a37cdc4228e7ef8de84c75ba	371	SMART	SM00430	holi	101	259	1.6e-31	T	17-10-2024	IPR000536	Nuclear hormone receptor, ligand-binding domain	-	-
THRA	novel_in_catalog	185036	185036_ORF.2	f971b657a37cdc4228e7ef8de84c75ba	371	Gene3D	G3DSA:1.10.565.10	Retinoid X Receptor	25	258	2.4e-85	T	17-10-2024	IPR035500	Nuclear hormone receptor-like domain superfamily	-	-
THRA	novel_in_catalog	185036	185036_ORF.2	f971b657a37cdc4228e7ef8de84c75ba	371	PANTHER	PTHR24082	NUCLEAR HORMONE RECEPTOR	11	301	1.4e-68	T	17-10-2024	IPR050234	Nuclear hormone receptor family NR1 subfamily	-	-
THRA	novel_not_in_catalog	139859	139859_ORF.12	f971b657a37cdc4228e7ef8de84c75ba	371	Coils	Coil	Coil	11	38	-	T	17-10-2024	-	-	-	-
THRA	novel_not_in_catalog	139859	139859_ORF.12	f971b657a37cdc4228e7ef8de84c75ba	371	PRINTS	PR00546	Thyroid hormone receptor (1D nuclear receptor) signature	99	120	6.7e-72	T	17-10-2024	IPR001728	Thyroid hormone receptor	-	-
THRA	novel_not_in_catalog	139859	139859_ORF.12	f971b657a37cdc4228e7ef8de84c75ba	371	PRINTS	PR00546	Thyroid hormone receptor (1D nuclear receptor) signature	125	144	6.7e-72	T	17-10-2024	IPR001728	Thyroid hormone receptor	-	-
THRA	novel_not_in_catalog	139859	139859_ORF.12	f971b657a37cdc4228e7ef8de84c75ba	371	PRINTS	PR00546	Thyroid hormone receptor (1D nuclear receptor) signature	62	81	6.7e-72	T	17-10-2024	IPR001728	Thyroid hormone receptor	-	-
THRA	novel_not_in_catalog	139859	139859_ORF.12	f971b657a37cdc4228e7ef8de84c75ba	371	PRINTS	PR00546	Thyroid hormone receptor (1D nuclear receptor) signature	39	56	6.7e-72	T	17-10-2024	IPR001728	Thyroid hormone receptor	-	-
THRA	novel_not_in_catalog	139859	139859_ORF.12	f971b657a37cdc4228e7ef8de84c75ba	371	PRINTS	PR00546	Thyroid hormone receptor (1D nuclear receptor) signature	16	34	6.7e-72	T	17-10-2024	IPR001728	Thyroid hormone receptor	-	-
THRA	novel_not_in_catalog	139859	139859_ORF.12	f971b657a37cdc4228e7ef8de84c75ba	371	PRINTS	PR00546	Thyroid hormone receptor (1D nuclear receptor) signature	190	212	6.7e-72	T	17-10-2024	IPR001728	Thyroid hormone receptor	-	-
THRA	novel_not_in_catalog	139859	139859_ORF.12	f971b657a37cdc4228e7ef8de84c75ba	371	ProSiteProfiles	PS51843	Nuclear receptor (NR) ligand-binding (LBD) domain profile.	44	288	48.5509	T	17-10-2024	IPR000536	Nuclear hormone receptor, ligand-binding domain	-	-
THRA	novel_not_in_catalog	139859	139859_ORF.12	f971b657a37cdc4228e7ef8de84c75ba	371	MobiDBLite	mobidb-lite	mobidb-lite	22	32	-	T	17-10-2024	-	-	-	-
THRA	novel_not_in_catalog	139859	139859_ORF.12	f971b657a37cdc4228e7ef8de84c75ba	371	MobiDBLite	mobidb-lite	mobidb-lite	338	371	-	T	17-10-2024	-	-	-	-
THRA	novel_not_in_catalog	139859	139859_ORF.12	f971b657a37cdc4228e7ef8de84c75ba	371	MobiDBLite	mobidb-lite	mobidb-lite	22	44	-	T	17-10-2024	-	-	-	-
THRA	novel_not_in_catalog	139859	139859_ORF.12	f971b657a37cdc4228e7ef8de84c75ba	371	SUPERFAMILY	SSF48508	Nuclear receptor ligand-binding domain	28	257	9.05e-60	T	17-10-2024	IPR035500	Nuclear hormone receptor-like domain superfamily	-	-
THRA	novel_not_in_catalog	139859	139859_ORF.12	f971b657a37cdc4228e7ef8de84c75ba	371	Pfam	PF00104	Ligand-binding domain of nuclear hormone receptor	96	257	1.4e-14	T	17-10-2024	IPR000536	Nuclear hormone receptor, ligand-binding domain	-	-
THRA	novel_not_in_catalog	139859	139859_ORF.12	f971b657a37cdc4228e7ef8de84c75ba	371	CDD	cd06935	NR_LBD_TR	43	251	1.23932e-143	T	17-10-2024	-	-	-	-
THRA	novel_not_in_catalog	139859	139859_ORF.12	f971b657a37cdc4228e7ef8de84c75ba	371	FunFam	G3DSA:1.10.565.10:FF:000006	Thyroid hormone receptor beta 2	30	265	1.2e-144	T	17-10-2024	-	-	-	-
THRA	novel_not_in_catalog	139859	139859_ORF.12	f971b657a37cdc4228e7ef8de84c75ba	371	PRINTS	PR00398	Steroid hormone receptor signature	102	123	1.6e-19	T	17-10-2024	IPR001723	Nuclear hormone receptor	-	-
THRA	novel_not_in_catalog	139859	139859_ORF.12	f971b657a37cdc4228e7ef8de84c75ba	371	PRINTS	PR00398	Steroid hormone receptor signature	190	205	1.6e-19	T	17-10-2024	IPR001723	Nuclear hormone receptor	-	-
THRA	novel_not_in_catalog	139859	139859_ORF.12	f971b657a37cdc4228e7ef8de84c75ba	371	PRINTS	PR00398	Steroid hormone receptor signature	123	139	1.6e-19	T	17-10-2024	IPR001723	Nuclear hormone receptor	-	-
THRA	novel_not_in_catalog	139859	139859_ORF.12	f971b657a37cdc4228e7ef8de84c75ba	371	SMART	SM00430	holi	101	259	1.6e-31	T	17-10-2024	IPR000536	Nuclear hormone receptor, ligand-binding domain	-	-
THRA	novel_not_in_catalog	139859	139859_ORF.12	f971b657a37cdc4228e7ef8de84c75ba	371	Gene3D	G3DSA:1.10.565.10	Retinoid X Receptor	25	258	2.4e-85	T	17-10-2024	IPR035500	Nuclear hormone receptor-like domain superfamily	-	-
THRA	novel_not_in_catalog	139859	139859_ORF.12	f971b657a37cdc4228e7ef8de84c75ba	371	PANTHER	PTHR24082	NUCLEAR HORMONE RECEPTOR	11	301	1.4e-68	T	17-10-2024	IPR050234	Nuclear hormone receptor family NR1 subfamily	-	-
PLD3	novel_not_in_catalog	168098	168098_ORF.9	6e3cfcc8307973684ba673325e5f044a	411	ProSiteProfiles	PS50035	Phospholipase D phosphodiesterase active site profile.	174	201	13.712	T	17-10-2024	IPR001736	Phospholipase D/Transphosphatidylase	-	-
PLD3	novel_not_in_catalog	168098	168098_ORF.9	6e3cfcc8307973684ba673325e5f044a	411	Gene3D	G3DSA:3.30.870.10	Endonuclease Chain A	270	384	1.6e-09	T	17-10-2024	-	-	-	-
PLD3	novel_not_in_catalog	168098	168098_ORF.9	6e3cfcc8307973684ba673325e5f044a	411	CDD	cd09144	PLDc_vPLD3_1	62	233	1.7966e-127	T	17-10-2024	-	-	-	-
PLD3	novel_not_in_catalog	168098	168098_ORF.9	6e3cfcc8307973684ba673325e5f044a	411	SMART	SM00155	pld_4	174	201	1.2e-09	T	17-10-2024	IPR001736	Phospholipase D/Transphosphatidylase	-	-
PLD3	novel_not_in_catalog	168098	168098_ORF.9	6e3cfcc8307973684ba673325e5f044a	411	Pfam	PF13918	PLD-like domain	201	374	1.8e-33	T	17-10-2024	IPR032803	PLD-like domain	-	-
PLD3	novel_not_in_catalog	168098	168098_ORF.9	6e3cfcc8307973684ba673325e5f044a	411	SUPERFAMILY	SSF56024	Phospholipase D/nuclease	240	371	1.3e-14	T	17-10-2024	-	-	-	-
PLD3	novel_not_in_catalog	168098	168098_ORF.9	6e3cfcc8307973684ba673325e5f044a	411	PANTHER	PTHR10185	PHOSPHOLIPASE D - RELATED	16	373	8.8e-173	T	17-10-2024	IPR050874	Diverse function phospholipase D-related protein	-	-
PLD3	novel_not_in_catalog	168098	168098_ORF.9	6e3cfcc8307973684ba673325e5f044a	411	FunFam	G3DSA:3.30.870.10:FF:000013	phospholipase D3 isoform X1	76	234	2.6e-89	T	17-10-2024	-	-	-	-
PLD3	novel_not_in_catalog	168098	168098_ORF.9	6e3cfcc8307973684ba673325e5f044a	411	SUPERFAMILY	SSF56024	Phospholipase D/nuclease	40	243	2.18e-30	T	17-10-2024	-	-	-	-
PLD3	novel_not_in_catalog	168098	168098_ORF.9	6e3cfcc8307973684ba673325e5f044a	411	Gene3D	G3DSA:3.30.870.10	Endonuclease Chain A	76	234	8.2e-29	T	17-10-2024	-	-	-	-
PRKN	novel_not_in_catalog	60593	60593_ORF.7	4c5ecb0824b317a50ecbdf7e0893b62d	126	MobiDBLite	mobidb-lite	mobidb-lite	59	103	-	T	17-10-2024	-	-	-	-
CALM3	novel_not_in_catalog	118187	118187_ORF.1	9839d077d3949eadfb3021d2824ad14d	207	ProSitePatterns	PS00018	EF-hand calcium-binding domain.	57	69	-	T	17-10-2024	IPR018247	EF-Hand 1, calcium-binding site	-	-
CALM3	novel_not_in_catalog	118187	118187_ORF.1	9839d077d3949eadfb3021d2824ad14d	207	ProSiteProfiles	PS50222	EF-hand calcium-binding domain profile.	44	79	14.7924	T	17-10-2024	IPR002048	EF-hand domain	-	-
CALM3	novel_not_in_catalog	118187	118187_ORF.1	9839d077d3949eadfb3021d2824ad14d	207	ProSiteProfiles	PS50222	EF-hand calcium-binding domain profile.	8	43	17.3029	T	17-10-2024	IPR002048	EF-hand domain	-	-
CALM3	novel_not_in_catalog	118187	118187_ORF.1	9839d077d3949eadfb3021d2824ad14d	207	ProSiteProfiles	PS50222	EF-hand calcium-binding domain profile.	81	116	18.0003	T	17-10-2024	IPR002048	EF-hand domain	-	-
CALM3	novel_not_in_catalog	118187	118187_ORF.1	9839d077d3949eadfb3021d2824ad14d	207	MobiDBLite	mobidb-lite	mobidb-lite	159	178	-	T	17-10-2024	-	-	-	-
CALM3	novel_not_in_catalog	118187	118187_ORF.1	9839d077d3949eadfb3021d2824ad14d	207	MobiDBLite	mobidb-lite	mobidb-lite	159	171	-	T	17-10-2024	-	-	-	-
CALM3	novel_not_in_catalog	118187	118187_ORF.1	9839d077d3949eadfb3021d2824ad14d	207	ProSitePatterns	PS00018	EF-hand calcium-binding domain.	94	106	-	T	17-10-2024	IPR018247	EF-Hand 1, calcium-binding site	-	-
CALM3	novel_not_in_catalog	118187	118187_ORF.1	9839d077d3949eadfb3021d2824ad14d	207	Gene3D	G3DSA:1.10.238.10	-	76	126	1.8e-28	T	17-10-2024	-	-	-	-
CALM3	novel_not_in_catalog	118187	118187_ORF.1	9839d077d3949eadfb3021d2824ad14d	207	ProSitePatterns	PS00018	EF-hand calcium-binding domain.	21	33	-	T	17-10-2024	IPR018247	EF-Hand 1, calcium-binding site	-	-
CALM3	novel_not_in_catalog	118187	118187_ORF.1	9839d077d3949eadfb3021d2824ad14d	207	SMART	SM00054	efh_1	12	40	8.5e-09	T	17-10-2024	IPR002048	EF-hand domain	-	-
CALM3	novel_not_in_catalog	118187	118187_ORF.1	9839d077d3949eadfb3021d2824ad14d	207	SMART	SM00054	efh_1	85	113	5e-09	T	17-10-2024	IPR002048	EF-hand domain	-	-
CALM3	novel_not_in_catalog	118187	118187_ORF.1	9839d077d3949eadfb3021d2824ad14d	207	SMART	SM00054	efh_1	48	76	7.2e-09	T	17-10-2024	IPR002048	EF-hand domain	-	-
CALM3	novel_not_in_catalog	118187	118187_ORF.1	9839d077d3949eadfb3021d2824ad14d	207	SMART	SM00054	efh_1	121	144	69	T	17-10-2024	IPR002048	EF-hand domain	-	-
CALM3	novel_not_in_catalog	118187	118187_ORF.1	9839d077d3949eadfb3021d2824ad14d	207	Pfam	PF13499	EF-hand domain pair	83	136	1e-12	T	17-10-2024	IPR002048	EF-hand domain	-	-
CALM3	novel_not_in_catalog	118187	118187_ORF.1	9839d077d3949eadfb3021d2824ad14d	207	Pfam	PF13499	EF-hand domain pair	12	73	6.7e-14	T	17-10-2024	IPR002048	EF-hand domain	-	-
CALM3	novel_not_in_catalog	118187	118187_ORF.1	9839d077d3949eadfb3021d2824ad14d	207	PANTHER	PTHR23048	MYOSIN LIGHT CHAIN 1, 3	2	136	5.1e-65	T	17-10-2024	IPR050230	Calmodulin/Myosin light chain/Troponin C-like	-	-
CALM3	novel_not_in_catalog	118187	118187_ORF.1	9839d077d3949eadfb3021d2824ad14d	207	Gene3D	G3DSA:1.10.238.10	-	1	75	5.3e-36	T	17-10-2024	-	-	-	-
CALM3	novel_not_in_catalog	118187	118187_ORF.1	9839d077d3949eadfb3021d2824ad14d	207	FunFam	G3DSA:1.10.238.10:FF:000527	Calmodulin-3	2	144	5.1e-89	T	17-10-2024	-	-	-	-
CALM3	novel_not_in_catalog	118187	118187_ORF.1	9839d077d3949eadfb3021d2824ad14d	207	CDD	cd00051	EFh	85	136	1.92421e-19	T	17-10-2024	IPR002048	EF-hand domain	-	-
CALM3	novel_not_in_catalog	118187	118187_ORF.1	9839d077d3949eadfb3021d2824ad14d	207	SUPERFAMILY	SSF47473	EF-hand	2	136	1.54e-52	T	17-10-2024	IPR011992	EF-hand domain pair	-	-
CALM3	novel_not_in_catalog	118187	118187_ORF.1	9839d077d3949eadfb3021d2824ad14d	207	CDD	cd00051	EFh	12	74	5.44583e-24	T	17-10-2024	IPR002048	EF-hand domain	-	-
SNRNP70	novel_not_in_catalog	140802	140802_ORF.2	b43457a04c16d71334f921a385b9b0ef	182	MobiDBLite	mobidb-lite	mobidb-lite	39	55	-	T	17-10-2024	-	-	-	-
SNRNP70	novel_not_in_catalog	140802	140802_ORF.2	b43457a04c16d71334f921a385b9b0ef	182	MobiDBLite	mobidb-lite	mobidb-lite	14	182	-	T	17-10-2024	-	-	-	-
SNRNP70	novel_not_in_catalog	140802	140802_ORF.2	b43457a04c16d71334f921a385b9b0ef	182	MobiDBLite	mobidb-lite	mobidb-lite	14	31	-	T	17-10-2024	-	-	-	-
SNRNP70	novel_not_in_catalog	140802	140802_ORF.2	b43457a04c16d71334f921a385b9b0ef	182	MobiDBLite	mobidb-lite	mobidb-lite	88	138	-	T	17-10-2024	-	-	-	-
SNRNP70	novel_not_in_catalog	140802	140802_ORF.2	b43457a04c16d71334f921a385b9b0ef	182	Coils	Coil	Coil	34	54	-	T	17-10-2024	-	-	-	-
BIN1	novel_not_in_catalog	118870	118870_ORF.2	cd30668627c2424fc14d1d96e9c9d0db	159	PRINTS	PR01253	Amphiphysin isoform 2 signature	3	16	2.4e-08	T	17-10-2024	IPR003023	Amphiphysin 2	-	-
BIN1	novel_not_in_catalog	118870	118870_ORF.2	cd30668627c2424fc14d1d96e9c9d0db	159	PRINTS	PR01253	Amphiphysin isoform 2 signature	100	107	2.4e-08	T	17-10-2024	IPR003023	Amphiphysin 2	-	-
BIN1	novel_not_in_catalog	118870	118870_ORF.2	cd30668627c2424fc14d1d96e9c9d0db	159	SMART	SM00721	5bar	17	158	2.3e-19	T	17-10-2024	IPR004148	BAR domain	-	-
BIN1	novel_not_in_catalog	118870	118870_ORF.2	cd30668627c2424fc14d1d96e9c9d0db	159	Pfam	PF03114	BAR domain	19	152	3.3e-23	T	17-10-2024	IPR004148	BAR domain	-	-
BIN1	novel_not_in_catalog	118870	118870_ORF.2	cd30668627c2424fc14d1d96e9c9d0db	159	FunFam	G3DSA:1.20.1270.60:FF:000013	Amphiphysin isoform 2	10	158	2.1e-71	T	17-10-2024	-	-	-	-
BIN1	novel_not_in_catalog	118870	118870_ORF.2	cd30668627c2424fc14d1d96e9c9d0db	159	Gene3D	G3DSA:1.20.1270.60	Arfaptin homology (AH) domain/BAR domain	10	156	6.2e-57	T	17-10-2024	IPR027267	AH/BAR domain superfamily	-	-
BIN1	novel_not_in_catalog	118870	118870_ORF.2	cd30668627c2424fc14d1d96e9c9d0db	159	SUPERFAMILY	SSF103657	BAR/IMD domain-like	31	152	3.49e-36	T	17-10-2024	IPR027267	AH/BAR domain superfamily	-	-
BIN1	novel_not_in_catalog	118870	118870_ORF.2	cd30668627c2424fc14d1d96e9c9d0db	159	PANTHER	PTHR46514	AMPHIPHYSIN	1	152	1.3e-95	T	17-10-2024	IPR003005	Amphiphysin	-	-
BIN1	novel_not_in_catalog	118870	118870_ORF.2	cd30668627c2424fc14d1d96e9c9d0db	159	PRINTS	PR01251	Amphiphysin signature	56	66	3.7e-35	T	17-10-2024	-	-	-	-
BIN1	novel_not_in_catalog	118870	118870_ORF.2	cd30668627c2424fc14d1d96e9c9d0db	159	PRINTS	PR01251	Amphiphysin signature	145	156	3.7e-35	T	17-10-2024	-	-	-	-
BIN1	novel_not_in_catalog	118870	118870_ORF.2	cd30668627c2424fc14d1d96e9c9d0db	159	PRINTS	PR01251	Amphiphysin signature	28	45	3.7e-35	T	17-10-2024	-	-	-	-
BIN1	novel_not_in_catalog	118870	118870_ORF.2	cd30668627c2424fc14d1d96e9c9d0db	159	PRINTS	PR01251	Amphiphysin signature	123	137	3.7e-35	T	17-10-2024	-	-	-	-
BIN1	novel_not_in_catalog	118870	118870_ORF.2	cd30668627c2424fc14d1d96e9c9d0db	159	PRINTS	PR01251	Amphiphysin signature	88	100	3.7e-35	T	17-10-2024	-	-	-	-
BIN1	novel_not_in_catalog	118870	118870_ORF.2	cd30668627c2424fc14d1d96e9c9d0db	159	ProSiteProfiles	PS51021	BAR domain profile.	29	159	17.0828	T	17-10-2024	IPR004148	BAR domain	-	-
CLU	novel_not_in_catalog	162319	162319_ORF.1	84b8d9fd380d86bead2e20605086ff5b	453	SMART	SM00030	clus1b	23	227	2e-157	T	17-10-2024	IPR016014	Clusterin, N-terminal	-	-
CLU	novel_not_in_catalog	162319	162319_ORF.1	84b8d9fd380d86bead2e20605086ff5b	453	SMART	SM00035	clus1a	228	443	5.6e-162	T	17-10-2024	IPR016015	Clusterin, C-terminal	-	-
CLU	novel_not_in_catalog	162319	162319_ORF.1	84b8d9fd380d86bead2e20605086ff5b	453	ProSitePatterns	PS00493	Clusterin signature 2.	295	305	-	T	17-10-2024	IPR033986	Clusterin, conserved site	-	-
CLU	novel_not_in_catalog	162319	162319_ORF.1	84b8d9fd380d86bead2e20605086ff5b	453	PANTHER	PTHR10970	CLUSTERIN	2	447	3.4e-182	T	17-10-2024	IPR000753	Clusterin-like	-	-
CLU	novel_not_in_catalog	162319	162319_ORF.1	84b8d9fd380d86bead2e20605086ff5b	453	Coils	Coil	Coil	53	94	-	T	17-10-2024	-	-	-	-
CLU	novel_not_in_catalog	162319	162319_ORF.1	84b8d9fd380d86bead2e20605086ff5b	453	ProSitePatterns	PS00492	Clusterin signature 1.	113	121	-	T	17-10-2024	IPR033986	Clusterin, conserved site	-	-
CLU	novel_not_in_catalog	162319	162319_ORF.1	84b8d9fd380d86bead2e20605086ff5b	453	Pfam	PF01093	Clusterin	30	445	1e-154	T	17-10-2024	IPR000753	Clusterin-like	-	-
CLU	novel_not_in_catalog	162319	162319_ORF.1	84b8d9fd380d86bead2e20605086ff5b	453	PIRSF	PIRSF002368	Clusterin	1	449	1.4e-249	T	17-10-2024	IPR016016	Clusterin	-	-
CLU	novel_not_in_catalog	162319	162319_ORF.1	84b8d9fd380d86bead2e20605086ff5b	453	Coils	Coil	Coil	320	347	-	T	17-10-2024	-	-	-	-
TTYH1	novel_in_catalog	41778	41778_ORF.4	158669b4b9ec1d948c01f0d4bd76e454	271	PANTHER	PTHR12424	TWEETY-RELATED	2	270	9.1e-101	T	17-10-2024	IPR006990	Tweety	-	-
TTYH1	novel_in_catalog	41778	41778_ORF.4	158669b4b9ec1d948c01f0d4bd76e454	271	Pfam	PF04906	Tweety	9	270	2.1e-96	T	17-10-2024	IPR006990	Tweety	-	-
TTYH1	novel_in_catalog	41840	41840_ORF.5	158669b4b9ec1d948c01f0d4bd76e454	271	PANTHER	PTHR12424	TWEETY-RELATED	2	270	9.1e-101	T	17-10-2024	IPR006990	Tweety	-	-
TTYH1	novel_in_catalog	41840	41840_ORF.5	158669b4b9ec1d948c01f0d4bd76e454	271	Pfam	PF04906	Tweety	9	270	2.1e-96	T	17-10-2024	IPR006990	Tweety	-	-
TTYH1	novel_not_in_catalog	192460	192460_ORF.3	158669b4b9ec1d948c01f0d4bd76e454	271	PANTHER	PTHR12424	TWEETY-RELATED	2	270	9.1e-101	T	17-10-2024	IPR006990	Tweety	-	-
TTYH1	novel_not_in_catalog	192460	192460_ORF.3	158669b4b9ec1d948c01f0d4bd76e454	271	Pfam	PF04906	Tweety	9	270	2.1e-96	T	17-10-2024	IPR006990	Tweety	-	-
TTYH1	novel_in_catalog	15449	15449_ORF.1	158669b4b9ec1d948c01f0d4bd76e454	271	PANTHER	PTHR12424	TWEETY-RELATED	2	270	9.1e-101	T	17-10-2024	IPR006990	Tweety	-	-
TTYH1	novel_in_catalog	15449	15449_ORF.1	158669b4b9ec1d948c01f0d4bd76e454	271	Pfam	PF04906	Tweety	9	270	2.1e-96	T	17-10-2024	IPR006990	Tweety	-	-
TTYH1	novel_in_catalog	155364	155364_ORF.1	158669b4b9ec1d948c01f0d4bd76e454	271	PANTHER	PTHR12424	TWEETY-RELATED	2	270	9.1e-101	T	17-10-2024	IPR006990	Tweety	-	-
TTYH1	novel_in_catalog	155364	155364_ORF.1	158669b4b9ec1d948c01f0d4bd76e454	271	Pfam	PF04906	Tweety	9	270	2.1e-96	T	17-10-2024	IPR006990	Tweety	-	-
TTYH1	novel_in_catalog	69543	69543_ORF.1	158669b4b9ec1d948c01f0d4bd76e454	271	PANTHER	PTHR12424	TWEETY-RELATED	2	270	9.1e-101	T	17-10-2024	IPR006990	Tweety	-	-
TTYH1	novel_in_catalog	69543	69543_ORF.1	158669b4b9ec1d948c01f0d4bd76e454	271	Pfam	PF04906	Tweety	9	270	2.1e-96	T	17-10-2024	IPR006990	Tweety	-	-
APBB1IP	incomplete-splice_match	2997	2997_ORF.9	e35a7281ffc12dc87e06e95815812360	393	Coils	Coil	Coil	68	93	-	T	17-10-2024	-	-	-	-
APBB1IP	incomplete-splice_match	2997	2997_ORF.9	e35a7281ffc12dc87e06e95815812360	393	CDD	cd16137	RA_MRL_RIAM	183	264	1.24413e-53	T	17-10-2024	-	-	-	-
APBB1IP	incomplete-splice_match	2997	2997_ORF.9	e35a7281ffc12dc87e06e95815812360	393	Pfam	PF00169	PH domain	312	386	0.00069	T	17-10-2024	IPR001849	Pleckstrin homology domain	-	-
APBB1IP	incomplete-splice_match	2997	2997_ORF.9	e35a7281ffc12dc87e06e95815812360	393	ProSiteProfiles	PS50200	Ras-associating (RA) domain profile.	176	263	23.5408	T	17-10-2024	IPR000159	Ras-associating domain	-	-
APBB1IP	incomplete-splice_match	2997	2997_ORF.9	e35a7281ffc12dc87e06e95815812360	393	Gene3D	G3DSA:3.10.20.90	-	147	264	3.4e-44	T	17-10-2024	-	-	-	-
APBB1IP	incomplete-splice_match	2997	2997_ORF.9	e35a7281ffc12dc87e06e95815812360	393	FunFam	G3DSA:3.10.20.90:FF:000124	amyloid beta A4 precursor protein-binding family B member 1-interacting protein-like	147	264	5.3e-72	T	17-10-2024	-	-	-	-
APBB1IP	incomplete-splice_match	2997	2997_ORF.9	e35a7281ffc12dc87e06e95815812360	393	SUPERFAMILY	SSF50729	PH domain-like	311	388	2.71e-10	T	17-10-2024	-	-	-	-
APBB1IP	incomplete-splice_match	2997	2997_ORF.9	e35a7281ffc12dc87e06e95815812360	393	ProSiteProfiles	PS50003	PH domain profile.	310	393	8.3983	T	17-10-2024	IPR001849	Pleckstrin homology domain	-	-
APBB1IP	incomplete-splice_match	2997	2997_ORF.9	e35a7281ffc12dc87e06e95815812360	393	Pfam	PF21989	RA like domain	176	259	3e-20	T	17-10-2024	-	-	-	-
APBB1IP	incomplete-splice_match	2997	2997_ORF.9	e35a7281ffc12dc87e06e95815812360	393	CDD	cd01259	PH_APBB1IP	307	385	4.47656e-44	T	17-10-2024	IPR039665	APBB1IP, PH domain	-	-
APBB1IP	incomplete-splice_match	2997	2997_ORF.9	e35a7281ffc12dc87e06e95815812360	393	SMART	SM00314	RA_5	176	263	9.2e-19	T	17-10-2024	IPR000159	Ras-associating domain	-	-
APBB1IP	incomplete-splice_match	2997	2997_ORF.9	e35a7281ffc12dc87e06e95815812360	393	Coils	Coil	Coil	149	173	-	T	17-10-2024	-	-	-	-
APBB1IP	incomplete-splice_match	2997	2997_ORF.9	e35a7281ffc12dc87e06e95815812360	393	Gene3D	G3DSA:2.30.29.30	-	265	391	1.5e-41	T	17-10-2024	IPR011993	PH-like domain superfamily	-	-
APBB1IP	incomplete-splice_match	2997	2997_ORF.9	e35a7281ffc12dc87e06e95815812360	393	SUPERFAMILY	SSF54236	Ubiquitin-like	169	268	8.47e-34	T	17-10-2024	IPR029071	Ubiquitin-like domain superfamily	-	-
APBB1IP	incomplete-splice_match	2997	2997_ORF.9	e35a7281ffc12dc87e06e95815812360	393	PANTHER	PTHR11243	GROWTH FACTOR RECEPTOR-BOUND PROTEIN	1	385	0	T	17-10-2024	IPR039664	GRB/APBB1IP	-	-
APBB1IP	incomplete-splice_match	34441	34441_ORF.1	e35a7281ffc12dc87e06e95815812360	393	Coils	Coil	Coil	68	93	-	T	17-10-2024	-	-	-	-
APBB1IP	incomplete-splice_match	34441	34441_ORF.1	e35a7281ffc12dc87e06e95815812360	393	CDD	cd16137	RA_MRL_RIAM	183	264	1.24413e-53	T	17-10-2024	-	-	-	-
APBB1IP	incomplete-splice_match	34441	34441_ORF.1	e35a7281ffc12dc87e06e95815812360	393	Pfam	PF00169	PH domain	312	386	0.00069	T	17-10-2024	IPR001849	Pleckstrin homology domain	-	-
APBB1IP	incomplete-splice_match	34441	34441_ORF.1	e35a7281ffc12dc87e06e95815812360	393	ProSiteProfiles	PS50200	Ras-associating (RA) domain profile.	176	263	23.5408	T	17-10-2024	IPR000159	Ras-associating domain	-	-
APBB1IP	incomplete-splice_match	34441	34441_ORF.1	e35a7281ffc12dc87e06e95815812360	393	Gene3D	G3DSA:3.10.20.90	-	147	264	3.4e-44	T	17-10-2024	-	-	-	-
APBB1IP	incomplete-splice_match	34441	34441_ORF.1	e35a7281ffc12dc87e06e95815812360	393	FunFam	G3DSA:3.10.20.90:FF:000124	amyloid beta A4 precursor protein-binding family B member 1-interacting protein-like	147	264	5.3e-72	T	17-10-2024	-	-	-	-
APBB1IP	incomplete-splice_match	34441	34441_ORF.1	e35a7281ffc12dc87e06e95815812360	393	SUPERFAMILY	SSF50729	PH domain-like	311	388	2.71e-10	T	17-10-2024	-	-	-	-
APBB1IP	incomplete-splice_match	34441	34441_ORF.1	e35a7281ffc12dc87e06e95815812360	393	ProSiteProfiles	PS50003	PH domain profile.	310	393	8.3983	T	17-10-2024	IPR001849	Pleckstrin homology domain	-	-
APBB1IP	incomplete-splice_match	34441	34441_ORF.1	e35a7281ffc12dc87e06e95815812360	393	Pfam	PF21989	RA like domain	176	259	3e-20	T	17-10-2024	-	-	-	-
APBB1IP	incomplete-splice_match	34441	34441_ORF.1	e35a7281ffc12dc87e06e95815812360	393	CDD	cd01259	PH_APBB1IP	307	385	4.47656e-44	T	17-10-2024	IPR039665	APBB1IP, PH domain	-	-
APBB1IP	incomplete-splice_match	34441	34441_ORF.1	e35a7281ffc12dc87e06e95815812360	393	SMART	SM00314	RA_5	176	263	9.2e-19	T	17-10-2024	IPR000159	Ras-associating domain	-	-
APBB1IP	incomplete-splice_match	34441	34441_ORF.1	e35a7281ffc12dc87e06e95815812360	393	Coils	Coil	Coil	149	173	-	T	17-10-2024	-	-	-	-
APBB1IP	incomplete-splice_match	34441	34441_ORF.1	e35a7281ffc12dc87e06e95815812360	393	Gene3D	G3DSA:2.30.29.30	-	265	391	1.5e-41	T	17-10-2024	IPR011993	PH-like domain superfamily	-	-
APBB1IP	incomplete-splice_match	34441	34441_ORF.1	e35a7281ffc12dc87e06e95815812360	393	SUPERFAMILY	SSF54236	Ubiquitin-like	169	268	8.47e-34	T	17-10-2024	IPR029071	Ubiquitin-like domain superfamily	-	-
APBB1IP	incomplete-splice_match	34441	34441_ORF.1	e35a7281ffc12dc87e06e95815812360	393	PANTHER	PTHR11243	GROWTH FACTOR RECEPTOR-BOUND PROTEIN	1	385	0	T	17-10-2024	IPR039664	GRB/APBB1IP	-	-
SNRNP70	novel_in_catalog	192416	192416_ORF.1	78a0fd5836d51f7ff4f89988f04abefc	416	MobiDBLite	mobidb-lite	mobidb-lite	273	289	-	T	17-10-2024	-	-	-	-
SNRNP70	novel_in_catalog	192416	192416_ORF.1	78a0fd5836d51f7ff4f89988f04abefc	416	MobiDBLite	mobidb-lite	mobidb-lite	166	416	-	T	17-10-2024	-	-	-	-
SNRNP70	novel_in_catalog	192416	192416_ORF.1	78a0fd5836d51f7ff4f89988f04abefc	416	MobiDBLite	mobidb-lite	mobidb-lite	234	247	-	T	17-10-2024	-	-	-	-
SNRNP70	novel_in_catalog	192416	192416_ORF.1	78a0fd5836d51f7ff4f89988f04abefc	416	MobiDBLite	mobidb-lite	mobidb-lite	186	233	-	T	17-10-2024	-	-	-	-
SNRNP70	novel_in_catalog	192416	192416_ORF.1	78a0fd5836d51f7ff4f89988f04abefc	416	MobiDBLite	mobidb-lite	mobidb-lite	171	180	-	T	17-10-2024	-	-	-	-
SNRNP70	novel_in_catalog	192416	192416_ORF.1	78a0fd5836d51f7ff4f89988f04abefc	416	MobiDBLite	mobidb-lite	mobidb-lite	248	265	-	T	17-10-2024	-	-	-	-
SNRNP70	novel_in_catalog	192416	192416_ORF.1	78a0fd5836d51f7ff4f89988f04abefc	416	MobiDBLite	mobidb-lite	mobidb-lite	322	372	-	T	17-10-2024	-	-	-	-
SNRNP70	novel_in_catalog	192416	192416_ORF.1	78a0fd5836d51f7ff4f89988f04abefc	416	CDD	cd12236	RRM_snRNP70	81	166	1.58444e-60	T	17-10-2024	IPR034143	snRNP70, RNA recognition motif	-	-
SNRNP70	novel_in_catalog	192416	192416_ORF.1	78a0fd5836d51f7ff4f89988f04abefc	416	Coils	Coil	Coil	268	288	-	T	17-10-2024	-	-	-	-
SNRNP70	novel_in_catalog	192416	192416_ORF.1	78a0fd5836d51f7ff4f89988f04abefc	416	SMART	SM00360	rrm1_1	83	156	1.9e-23	T	17-10-2024	IPR000504	RNA recognition motif domain	-	-
SNRNP70	novel_in_catalog	192416	192416_ORF.1	78a0fd5836d51f7ff4f89988f04abefc	416	Pfam	PF00076	RNA recognition motif	84	153	1.2e-14	T	17-10-2024	IPR000504	RNA recognition motif domain	-	-
SNRNP70	novel_in_catalog	192416	192416_ORF.1	78a0fd5836d51f7ff4f89988f04abefc	416	Pfam	PF12220	U1 small nuclear ribonucleoprotein of 70kDa MW N terminal	3	65	4.6e-10	T	17-10-2024	IPR022023	U1 small nuclear ribonucleoprotein of 70kDa N-terminal	-	-
SNRNP70	novel_in_catalog	192416	192416_ORF.1	78a0fd5836d51f7ff4f89988f04abefc	416	Gene3D	G3DSA:3.30.70.330	-	69	194	7.5e-39	T	17-10-2024	IPR012677	Nucleotide-binding alpha-beta plait domain superfamily	-	-
SNRNP70	novel_in_catalog	192416	192416_ORF.1	78a0fd5836d51f7ff4f89988f04abefc	416	PANTHER	PTHR13952	U1 SMALL NUCLEAR RIBONUCLEOPROTEIN 70 KD	29	342	1.1e-57	T	17-10-2024	IPR051183	U1 snRNP 70 kDa and U11/U12 snRNP 35 kDa	-	-
SNRNP70	novel_in_catalog	192416	192416_ORF.1	78a0fd5836d51f7ff4f89988f04abefc	416	FunFam	G3DSA:3.30.70.330:FF:001585	U1 small nuclear ribonucleoprotein 70 kDa	69	194	1.8e-81	T	17-10-2024	-	-	-	-
SNRNP70	novel_in_catalog	192416	192416_ORF.1	78a0fd5836d51f7ff4f89988f04abefc	416	ProSiteProfiles	PS50102	Eukaryotic RNA Recognition Motif (RRM) profile.	82	160	17.5405	T	17-10-2024	IPR000504	RNA recognition motif domain	-	-
SNRNP70	novel_in_catalog	192416	192416_ORF.1	78a0fd5836d51f7ff4f89988f04abefc	416	SUPERFAMILY	SSF54928	RNA-binding domain, RBD	67	183	8.73e-30	T	17-10-2024	IPR035979	RNA-binding domain superfamily	-	-
SPP1	novel_not_in_catalog	121362	121362_ORF.1	fd12ab5164028dfa54ceddbd7a958a69	310	PRINTS	PR00216	Osteopontin signature	289	308	6.8e-78	T	17-10-2024	IPR002038	Osteopontin	-	-
SPP1	novel_not_in_catalog	121362	121362_ORF.1	fd12ab5164028dfa54ceddbd7a958a69	310	PRINTS	PR00216	Osteopontin signature	111	125	6.8e-78	T	17-10-2024	IPR002038	Osteopontin	-	-
SPP1	novel_not_in_catalog	121362	121362_ORF.1	fd12ab5164028dfa54ceddbd7a958a69	310	PRINTS	PR00216	Osteopontin signature	12	41	6.8e-78	T	17-10-2024	IPR002038	Osteopontin	-	-
SPP1	novel_not_in_catalog	121362	121362_ORF.1	fd12ab5164028dfa54ceddbd7a958a69	310	PRINTS	PR00216	Osteopontin signature	48	77	6.8e-78	T	17-10-2024	IPR002038	Osteopontin	-	-
SPP1	novel_not_in_catalog	121362	121362_ORF.1	fd12ab5164028dfa54ceddbd7a958a69	310	PRINTS	PR00216	Osteopontin signature	254	279	6.8e-78	T	17-10-2024	IPR002038	Osteopontin	-	-
SPP1	novel_not_in_catalog	121362	121362_ORF.1	fd12ab5164028dfa54ceddbd7a958a69	310	PRINTS	PR00216	Osteopontin signature	175	193	6.8e-78	T	17-10-2024	IPR002038	Osteopontin	-	-
SPP1	novel_not_in_catalog	121362	121362_ORF.1	fd12ab5164028dfa54ceddbd7a958a69	310	PRINTS	PR00216	Osteopontin signature	143	157	6.8e-78	T	17-10-2024	IPR002038	Osteopontin	-	-
SPP1	novel_not_in_catalog	121362	121362_ORF.1	fd12ab5164028dfa54ceddbd7a958a69	310	Pfam	PF00865	Osteopontin	31	310	4.2e-138	T	17-10-2024	IPR002038	Osteopontin	-	-
SPP1	novel_not_in_catalog	121362	121362_ORF.1	fd12ab5164028dfa54ceddbd7a958a69	310	MobiDBLite	mobidb-lite	mobidb-lite	51	131	-	T	17-10-2024	-	-	-	-
SPP1	novel_not_in_catalog	121362	121362_ORF.1	fd12ab5164028dfa54ceddbd7a958a69	310	MobiDBLite	mobidb-lite	mobidb-lite	57	74	-	T	17-10-2024	-	-	-	-
SPP1	novel_not_in_catalog	121362	121362_ORF.1	fd12ab5164028dfa54ceddbd7a958a69	310	MobiDBLite	mobidb-lite	mobidb-lite	112	123	-	T	17-10-2024	-	-	-	-
SPP1	novel_not_in_catalog	121362	121362_ORF.1	fd12ab5164028dfa54ceddbd7a958a69	310	MobiDBLite	mobidb-lite	mobidb-lite	100	111	-	T	17-10-2024	-	-	-	-
SPP1	novel_not_in_catalog	121362	121362_ORF.1	fd12ab5164028dfa54ceddbd7a958a69	310	MobiDBLite	mobidb-lite	mobidb-lite	82	92	-	T	17-10-2024	-	-	-	-
SPP1	novel_not_in_catalog	121362	121362_ORF.1	fd12ab5164028dfa54ceddbd7a958a69	310	MobiDBLite	mobidb-lite	mobidb-lite	169	286	-	T	17-10-2024	-	-	-	-
SPP1	novel_not_in_catalog	121362	121362_ORF.1	fd12ab5164028dfa54ceddbd7a958a69	310	MobiDBLite	mobidb-lite	mobidb-lite	245	256	-	T	17-10-2024	-	-	-	-
SPP1	novel_not_in_catalog	121362	121362_ORF.1	fd12ab5164028dfa54ceddbd7a958a69	310	MobiDBLite	mobidb-lite	mobidb-lite	264	286	-	T	17-10-2024	-	-	-	-
SPP1	novel_not_in_catalog	121362	121362_ORF.1	fd12ab5164028dfa54ceddbd7a958a69	310	ProSitePatterns	PS00884	Osteopontin signature.	30	40	-	T	17-10-2024	IPR019841	Osteopontin, conserved site	-	-
SPP1	novel_not_in_catalog	121362	121362_ORF.1	fd12ab5164028dfa54ceddbd7a958a69	310	PANTHER	PTHR10607	OSTEOPONTIN	96	310	1.5e-115	T	17-10-2024	IPR002038	Osteopontin	-	-
SPP1	novel_not_in_catalog	121362	121362_ORF.1	fd12ab5164028dfa54ceddbd7a958a69	310	SMART	SM00017	osteo	27	310	3e-169	T	17-10-2024	IPR002038	Osteopontin	-	-
SPP1	incomplete-splice_match	45922	45922_ORF.4	fd12ab5164028dfa54ceddbd7a958a69	310	PRINTS	PR00216	Osteopontin signature	289	308	6.8e-78	T	17-10-2024	IPR002038	Osteopontin	-	-
SPP1	incomplete-splice_match	45922	45922_ORF.4	fd12ab5164028dfa54ceddbd7a958a69	310	PRINTS	PR00216	Osteopontin signature	111	125	6.8e-78	T	17-10-2024	IPR002038	Osteopontin	-	-
SPP1	incomplete-splice_match	45922	45922_ORF.4	fd12ab5164028dfa54ceddbd7a958a69	310	PRINTS	PR00216	Osteopontin signature	12	41	6.8e-78	T	17-10-2024	IPR002038	Osteopontin	-	-
SPP1	incomplete-splice_match	45922	45922_ORF.4	fd12ab5164028dfa54ceddbd7a958a69	310	PRINTS	PR00216	Osteopontin signature	48	77	6.8e-78	T	17-10-2024	IPR002038	Osteopontin	-	-
SPP1	incomplete-splice_match	45922	45922_ORF.4	fd12ab5164028dfa54ceddbd7a958a69	310	PRINTS	PR00216	Osteopontin signature	254	279	6.8e-78	T	17-10-2024	IPR002038	Osteopontin	-	-
SPP1	incomplete-splice_match	45922	45922_ORF.4	fd12ab5164028dfa54ceddbd7a958a69	310	PRINTS	PR00216	Osteopontin signature	175	193	6.8e-78	T	17-10-2024	IPR002038	Osteopontin	-	-
SPP1	incomplete-splice_match	45922	45922_ORF.4	fd12ab5164028dfa54ceddbd7a958a69	310	PRINTS	PR00216	Osteopontin signature	143	157	6.8e-78	T	17-10-2024	IPR002038	Osteopontin	-	-
SPP1	incomplete-splice_match	45922	45922_ORF.4	fd12ab5164028dfa54ceddbd7a958a69	310	Pfam	PF00865	Osteopontin	31	310	4.2e-138	T	17-10-2024	IPR002038	Osteopontin	-	-
SPP1	incomplete-splice_match	45922	45922_ORF.4	fd12ab5164028dfa54ceddbd7a958a69	310	MobiDBLite	mobidb-lite	mobidb-lite	51	131	-	T	17-10-2024	-	-	-	-
SPP1	incomplete-splice_match	45922	45922_ORF.4	fd12ab5164028dfa54ceddbd7a958a69	310	MobiDBLite	mobidb-lite	mobidb-lite	57	74	-	T	17-10-2024	-	-	-	-
SPP1	incomplete-splice_match	45922	45922_ORF.4	fd12ab5164028dfa54ceddbd7a958a69	310	MobiDBLite	mobidb-lite	mobidb-lite	112	123	-	T	17-10-2024	-	-	-	-
SPP1	incomplete-splice_match	45922	45922_ORF.4	fd12ab5164028dfa54ceddbd7a958a69	310	MobiDBLite	mobidb-lite	mobidb-lite	100	111	-	T	17-10-2024	-	-	-	-
SPP1	incomplete-splice_match	45922	45922_ORF.4	fd12ab5164028dfa54ceddbd7a958a69	310	MobiDBLite	mobidb-lite	mobidb-lite	82	92	-	T	17-10-2024	-	-	-	-
SPP1	incomplete-splice_match	45922	45922_ORF.4	fd12ab5164028dfa54ceddbd7a958a69	310	MobiDBLite	mobidb-lite	mobidb-lite	169	286	-	T	17-10-2024	-	-	-	-
SPP1	incomplete-splice_match	45922	45922_ORF.4	fd12ab5164028dfa54ceddbd7a958a69	310	MobiDBLite	mobidb-lite	mobidb-lite	245	256	-	T	17-10-2024	-	-	-	-
SPP1	incomplete-splice_match	45922	45922_ORF.4	fd12ab5164028dfa54ceddbd7a958a69	310	MobiDBLite	mobidb-lite	mobidb-lite	264	286	-	T	17-10-2024	-	-	-	-
SPP1	incomplete-splice_match	45922	45922_ORF.4	fd12ab5164028dfa54ceddbd7a958a69	310	ProSitePatterns	PS00884	Osteopontin signature.	30	40	-	T	17-10-2024	IPR019841	Osteopontin, conserved site	-	-
SPP1	incomplete-splice_match	45922	45922_ORF.4	fd12ab5164028dfa54ceddbd7a958a69	310	PANTHER	PTHR10607	OSTEOPONTIN	96	310	1.5e-115	T	17-10-2024	IPR002038	Osteopontin	-	-
SPP1	incomplete-splice_match	45922	45922_ORF.4	fd12ab5164028dfa54ceddbd7a958a69	310	SMART	SM00017	osteo	27	310	3e-169	T	17-10-2024	IPR002038	Osteopontin	-	-
SPP1	novel_in_catalog	45917	45917_ORF.10	fd12ab5164028dfa54ceddbd7a958a69	310	PRINTS	PR00216	Osteopontin signature	289	308	6.8e-78	T	17-10-2024	IPR002038	Osteopontin	-	-
SPP1	novel_in_catalog	45917	45917_ORF.10	fd12ab5164028dfa54ceddbd7a958a69	310	PRINTS	PR00216	Osteopontin signature	111	125	6.8e-78	T	17-10-2024	IPR002038	Osteopontin	-	-
SPP1	novel_in_catalog	45917	45917_ORF.10	fd12ab5164028dfa54ceddbd7a958a69	310	PRINTS	PR00216	Osteopontin signature	12	41	6.8e-78	T	17-10-2024	IPR002038	Osteopontin	-	-
SPP1	novel_in_catalog	45917	45917_ORF.10	fd12ab5164028dfa54ceddbd7a958a69	310	PRINTS	PR00216	Osteopontin signature	48	77	6.8e-78	T	17-10-2024	IPR002038	Osteopontin	-	-
SPP1	novel_in_catalog	45917	45917_ORF.10	fd12ab5164028dfa54ceddbd7a958a69	310	PRINTS	PR00216	Osteopontin signature	254	279	6.8e-78	T	17-10-2024	IPR002038	Osteopontin	-	-
SPP1	novel_in_catalog	45917	45917_ORF.10	fd12ab5164028dfa54ceddbd7a958a69	310	PRINTS	PR00216	Osteopontin signature	175	193	6.8e-78	T	17-10-2024	IPR002038	Osteopontin	-	-
SPP1	novel_in_catalog	45917	45917_ORF.10	fd12ab5164028dfa54ceddbd7a958a69	310	PRINTS	PR00216	Osteopontin signature	143	157	6.8e-78	T	17-10-2024	IPR002038	Osteopontin	-	-
SPP1	novel_in_catalog	45917	45917_ORF.10	fd12ab5164028dfa54ceddbd7a958a69	310	Pfam	PF00865	Osteopontin	31	310	4.2e-138	T	17-10-2024	IPR002038	Osteopontin	-	-
SPP1	novel_in_catalog	45917	45917_ORF.10	fd12ab5164028dfa54ceddbd7a958a69	310	MobiDBLite	mobidb-lite	mobidb-lite	51	131	-	T	17-10-2024	-	-	-	-
SPP1	novel_in_catalog	45917	45917_ORF.10	fd12ab5164028dfa54ceddbd7a958a69	310	MobiDBLite	mobidb-lite	mobidb-lite	57	74	-	T	17-10-2024	-	-	-	-
SPP1	novel_in_catalog	45917	45917_ORF.10	fd12ab5164028dfa54ceddbd7a958a69	310	MobiDBLite	mobidb-lite	mobidb-lite	112	123	-	T	17-10-2024	-	-	-	-
SPP1	novel_in_catalog	45917	45917_ORF.10	fd12ab5164028dfa54ceddbd7a958a69	310	MobiDBLite	mobidb-lite	mobidb-lite	100	111	-	T	17-10-2024	-	-	-	-
SPP1	novel_in_catalog	45917	45917_ORF.10	fd12ab5164028dfa54ceddbd7a958a69	310	MobiDBLite	mobidb-lite	mobidb-lite	82	92	-	T	17-10-2024	-	-	-	-
SPP1	novel_in_catalog	45917	45917_ORF.10	fd12ab5164028dfa54ceddbd7a958a69	310	MobiDBLite	mobidb-lite	mobidb-lite	169	286	-	T	17-10-2024	-	-	-	-
SPP1	novel_in_catalog	45917	45917_ORF.10	fd12ab5164028dfa54ceddbd7a958a69	310	MobiDBLite	mobidb-lite	mobidb-lite	245	256	-	T	17-10-2024	-	-	-	-
SPP1	novel_in_catalog	45917	45917_ORF.10	fd12ab5164028dfa54ceddbd7a958a69	310	MobiDBLite	mobidb-lite	mobidb-lite	264	286	-	T	17-10-2024	-	-	-	-
SPP1	novel_in_catalog	45917	45917_ORF.10	fd12ab5164028dfa54ceddbd7a958a69	310	ProSitePatterns	PS00884	Osteopontin signature.	30	40	-	T	17-10-2024	IPR019841	Osteopontin, conserved site	-	-
SPP1	novel_in_catalog	45917	45917_ORF.10	fd12ab5164028dfa54ceddbd7a958a69	310	PANTHER	PTHR10607	OSTEOPONTIN	96	310	1.5e-115	T	17-10-2024	IPR002038	Osteopontin	-	-
SPP1	novel_in_catalog	45917	45917_ORF.10	fd12ab5164028dfa54ceddbd7a958a69	310	SMART	SM00017	osteo	27	310	3e-169	T	17-10-2024	IPR002038	Osteopontin	-	-
BIN1	novel_not_in_catalog	156207	156207_ORF.2	5f346f66f84033b861ac05bcd9b0ea35	78	MobiDBLite	mobidb-lite	mobidb-lite	16	29	-	T	17-10-2024	-	-	-	-
BIN1	novel_not_in_catalog	156207	156207_ORF.2	5f346f66f84033b861ac05bcd9b0ea35	78	MobiDBLite	mobidb-lite	mobidb-lite	1	10	-	T	17-10-2024	-	-	-	-
BIN1	novel_not_in_catalog	156207	156207_ORF.2	5f346f66f84033b861ac05bcd9b0ea35	78	MobiDBLite	mobidb-lite	mobidb-lite	1	48	-	T	17-10-2024	-	-	-	-
CTSD	novel_not_in_catalog	136768	136768_ORF.3	7ad0e010ebf4f2df57038d7b435bd7b5	261	PANTHER	PTHR47966	BETA-SITE APP-CLEAVING ENZYME, ISOFORM A-RELATED	19	257	1.8e-80	T	17-10-2024	IPR001461	Aspartic peptidase A1	-	-
CTSD	novel_not_in_catalog	136768	136768_ORF.3	7ad0e010ebf4f2df57038d7b435bd7b5	261	ProSitePatterns	PS00141	Eukaryotic and viral aspartyl proteases active site.	94	105	-	T	17-10-2024	IPR001969	Aspartic peptidase, active site	-	-
CTSD	novel_not_in_catalog	136768	136768_ORF.3	7ad0e010ebf4f2df57038d7b435bd7b5	261	SUPERFAMILY	SSF50630	Acid proteases	9	257	1.23e-74	T	17-10-2024	IPR021109	Aspartic peptidase domain superfamily	-	-
CTSD	novel_not_in_catalog	136768	136768_ORF.3	7ad0e010ebf4f2df57038d7b435bd7b5	261	ProSiteProfiles	PS51767	Peptidase family A1 domain profile.	79	261	42.5075	T	17-10-2024	IPR033121	Peptidase family A1 domain	-	-
CTSD	novel_not_in_catalog	136768	136768_ORF.3	7ad0e010ebf4f2df57038d7b435bd7b5	261	Pfam	PF07966	A1 Propeptide	23	49	2.9e-05	T	17-10-2024	IPR012848	Aspartic peptidase, N-terminal	-	-
CTSD	novel_not_in_catalog	136768	136768_ORF.3	7ad0e010ebf4f2df57038d7b435bd7b5	261	Pfam	PF00026	Eukaryotic aspartyl protease	78	257	2.8e-61	T	17-10-2024	IPR033121	Peptidase family A1 domain	-	-
CTSD	novel_not_in_catalog	136768	136768_ORF.3	7ad0e010ebf4f2df57038d7b435bd7b5	261	Gene3D	G3DSA:2.40.70.10	Acid Proteases	23	249	1.6e-71	T	17-10-2024	IPR021109	Aspartic peptidase domain superfamily	-	-
CTSD	novel_not_in_catalog	136768	136768_ORF.3	7ad0e010ebf4f2df57038d7b435bd7b5	261	PRINTS	PR00792	Pepsin (A1) aspartic protease family signature	243	256	6.4e-13	T	17-10-2024	IPR001461	Aspartic peptidase A1	-	-
CTSD	novel_not_in_catalog	136768	136768_ORF.3	7ad0e010ebf4f2df57038d7b435bd7b5	261	PRINTS	PR00792	Pepsin (A1) aspartic protease family signature	85	105	6.4e-13	T	17-10-2024	IPR001461	Aspartic peptidase A1	-	-
CTSD	novel_not_in_catalog	136768	136768_ORF.3	7ad0e010ebf4f2df57038d7b435bd7b5	261	FunFam	G3DSA:2.40.70.10:FF:000039	Cathepsin D preproprotein	61	162	2.4e-68	T	17-10-2024	-	-	-	-
TTYH1	novel_not_in_catalog	141003	141003_ORF.1	08cf3c3c3c330ec2a4cbf1fc3a0ba217	59	Pfam	PF04906	Tweety	1	47	1.4e-12	T	17-10-2024	IPR006990	Tweety	-	-
TTYH1	novel_not_in_catalog	141003	141003_ORF.1	08cf3c3c3c330ec2a4cbf1fc3a0ba217	59	PANTHER	PTHR12424	TWEETY-RELATED	1	49	4.6e-15	T	17-10-2024	IPR006990	Tweety	-	-
UCHL1	novel_not_in_catalog	159049	159049_ORF.1	55dd0cd981b717df17462d5a756c903b	117	ProSitePatterns	PS00140	Ubiquitin carboxyl-terminal hydrolase family 1 cysteine active-site.	3	19	-	T	17-10-2024	IPR001578	Peptidase C12, ubiquitin carboxyl-terminal hydrolase	-	-
UCHL1	novel_not_in_catalog	159049	159049_ORF.1	55dd0cd981b717df17462d5a756c903b	117	PRINTS	PR00707	Ubiquitin C-terminal hydrolase (C12) family signature	3	20	3.7e-18	T	17-10-2024	IPR001578	Peptidase C12, ubiquitin carboxyl-terminal hydrolase	-	-
UCHL1	novel_not_in_catalog	159049	159049_ORF.1	55dd0cd981b717df17462d5a756c903b	117	PRINTS	PR00707	Ubiquitin C-terminal hydrolase (C12) family signature	91	101	3.7e-18	T	17-10-2024	IPR001578	Peptidase C12, ubiquitin carboxyl-terminal hydrolase	-	-
UCHL1	novel_not_in_catalog	159049	159049_ORF.1	55dd0cd981b717df17462d5a756c903b	117	PRINTS	PR00707	Ubiquitin C-terminal hydrolase (C12) family signature	75	86	3.7e-18	T	17-10-2024	IPR001578	Peptidase C12, ubiquitin carboxyl-terminal hydrolase	-	-
UCHL1	novel_not_in_catalog	159049	159049_ORF.1	55dd0cd981b717df17462d5a756c903b	117	PANTHER	PTHR10589	UBIQUITIN CARBOXYL-TERMINAL HYDROLASE	1	113	1.5e-47	T	17-10-2024	IPR001578	Peptidase C12, ubiquitin carboxyl-terminal hydrolase	-	-
UCHL1	novel_not_in_catalog	159049	159049_ORF.1	55dd0cd981b717df17462d5a756c903b	117	SUPERFAMILY	SSF54001	Cysteine proteinases	1	114	5.89e-41	T	17-10-2024	IPR038765	Papain-like cysteine peptidase superfamily	-	-
UCHL1	novel_not_in_catalog	159049	159049_ORF.1	55dd0cd981b717df17462d5a756c903b	117	Gene3D	G3DSA:3.40.532.10	-	1	117	1.8e-43	T	17-10-2024	IPR036959	Peptidase C12, ubiquitin carboxyl-terminal hydrolase superfamily	-	-
UCHL1	novel_not_in_catalog	159049	159049_ORF.1	55dd0cd981b717df17462d5a756c903b	117	Pfam	PF01088	Ubiquitin carboxyl-terminal hydrolase, family 1	1	112	3.3e-35	T	17-10-2024	IPR001578	Peptidase C12, ubiquitin carboxyl-terminal hydrolase	-	-
UCHL1	novel_not_in_catalog	59135	59135_ORF.1	55dd0cd981b717df17462d5a756c903b	117	ProSitePatterns	PS00140	Ubiquitin carboxyl-terminal hydrolase family 1 cysteine active-site.	3	19	-	T	17-10-2024	IPR001578	Peptidase C12, ubiquitin carboxyl-terminal hydrolase	-	-
UCHL1	novel_not_in_catalog	59135	59135_ORF.1	55dd0cd981b717df17462d5a756c903b	117	PRINTS	PR00707	Ubiquitin C-terminal hydrolase (C12) family signature	3	20	3.7e-18	T	17-10-2024	IPR001578	Peptidase C12, ubiquitin carboxyl-terminal hydrolase	-	-
UCHL1	novel_not_in_catalog	59135	59135_ORF.1	55dd0cd981b717df17462d5a756c903b	117	PRINTS	PR00707	Ubiquitin C-terminal hydrolase (C12) family signature	91	101	3.7e-18	T	17-10-2024	IPR001578	Peptidase C12, ubiquitin carboxyl-terminal hydrolase	-	-
UCHL1	novel_not_in_catalog	59135	59135_ORF.1	55dd0cd981b717df17462d5a756c903b	117	PRINTS	PR00707	Ubiquitin C-terminal hydrolase (C12) family signature	75	86	3.7e-18	T	17-10-2024	IPR001578	Peptidase C12, ubiquitin carboxyl-terminal hydrolase	-	-
UCHL1	novel_not_in_catalog	59135	59135_ORF.1	55dd0cd981b717df17462d5a756c903b	117	PANTHER	PTHR10589	UBIQUITIN CARBOXYL-TERMINAL HYDROLASE	1	113	1.5e-47	T	17-10-2024	IPR001578	Peptidase C12, ubiquitin carboxyl-terminal hydrolase	-	-
UCHL1	novel_not_in_catalog	59135	59135_ORF.1	55dd0cd981b717df17462d5a756c903b	117	SUPERFAMILY	SSF54001	Cysteine proteinases	1	114	5.89e-41	T	17-10-2024	IPR038765	Papain-like cysteine peptidase superfamily	-	-
UCHL1	novel_not_in_catalog	59135	59135_ORF.1	55dd0cd981b717df17462d5a756c903b	117	Gene3D	G3DSA:3.40.532.10	-	1	117	1.8e-43	T	17-10-2024	IPR036959	Peptidase C12, ubiquitin carboxyl-terminal hydrolase superfamily	-	-
UCHL1	novel_not_in_catalog	59135	59135_ORF.1	55dd0cd981b717df17462d5a756c903b	117	Pfam	PF01088	Ubiquitin carboxyl-terminal hydrolase, family 1	1	112	3.3e-35	T	17-10-2024	IPR001578	Peptidase C12, ubiquitin carboxyl-terminal hydrolase	-	-
BIN1	novel_not_in_catalog	42751	42751_ORF.1	b98c128320401f954aaf27b24cfb5189	278	FunFam	G3DSA:1.20.1270.60:FF:000013	Amphiphysin isoform 2	10	197	1.7e-81	T	17-10-2024	-	-	-	-
BIN1	novel_not_in_catalog	42751	42751_ORF.1	b98c128320401f954aaf27b24cfb5189	278	SMART	SM00721	5bar	17	269	2.6e-79	T	17-10-2024	IPR004148	BAR domain	-	-
BIN1	novel_not_in_catalog	42751	42751_ORF.1	b98c128320401f954aaf27b24cfb5189	278	PRINTS	PR01251	Amphiphysin signature	123	137	2.5e-49	T	17-10-2024	-	-	-	-
BIN1	novel_not_in_catalog	42751	42751_ORF.1	b98c128320401f954aaf27b24cfb5189	278	PRINTS	PR01251	Amphiphysin signature	56	66	2.5e-49	T	17-10-2024	-	-	-	-
BIN1	novel_not_in_catalog	42751	42751_ORF.1	b98c128320401f954aaf27b24cfb5189	278	PRINTS	PR01251	Amphiphysin signature	88	100	2.5e-49	T	17-10-2024	-	-	-	-
BIN1	novel_not_in_catalog	42751	42751_ORF.1	b98c128320401f954aaf27b24cfb5189	278	PRINTS	PR01251	Amphiphysin signature	28	45	2.5e-49	T	17-10-2024	-	-	-	-
BIN1	novel_not_in_catalog	42751	42751_ORF.1	b98c128320401f954aaf27b24cfb5189	278	PRINTS	PR01251	Amphiphysin signature	145	156	2.5e-49	T	17-10-2024	-	-	-	-
BIN1	novel_not_in_catalog	42751	42751_ORF.1	b98c128320401f954aaf27b24cfb5189	278	PRINTS	PR01251	Amphiphysin signature	211	220	2.5e-49	T	17-10-2024	-	-	-	-
BIN1	novel_not_in_catalog	42751	42751_ORF.1	b98c128320401f954aaf27b24cfb5189	278	PRINTS	PR01251	Amphiphysin signature	222	232	2.5e-49	T	17-10-2024	-	-	-	-
BIN1	novel_not_in_catalog	42751	42751_ORF.1	b98c128320401f954aaf27b24cfb5189	278	SUPERFAMILY	SSF103657	BAR/IMD domain-like	31	263	5.23e-56	T	17-10-2024	IPR027267	AH/BAR domain superfamily	-	-
BIN1	novel_not_in_catalog	42751	42751_ORF.1	b98c128320401f954aaf27b24cfb5189	278	Coils	Coil	Coil	195	222	-	T	17-10-2024	-	-	-	-
BIN1	novel_not_in_catalog	42751	42751_ORF.1	b98c128320401f954aaf27b24cfb5189	278	Pfam	PF03114	BAR domain	19	264	3.9e-41	T	17-10-2024	IPR004148	BAR domain	-	-
BIN1	novel_not_in_catalog	42751	42751_ORF.1	b98c128320401f954aaf27b24cfb5189	278	Gene3D	G3DSA:1.20.1270.60	Arfaptin homology (AH) domain/BAR domain	10	265	1.3e-85	T	17-10-2024	IPR027267	AH/BAR domain superfamily	-	-
BIN1	novel_not_in_catalog	42751	42751_ORF.1	b98c128320401f954aaf27b24cfb5189	278	PRINTS	PR01253	Amphiphysin isoform 2 signature	157	165	9.6e-13	T	17-10-2024	IPR003023	Amphiphysin 2	-	-
BIN1	novel_not_in_catalog	42751	42751_ORF.1	b98c128320401f954aaf27b24cfb5189	278	PRINTS	PR01253	Amphiphysin isoform 2 signature	3	16	9.6e-13	T	17-10-2024	IPR003023	Amphiphysin 2	-	-
BIN1	novel_not_in_catalog	42751	42751_ORF.1	b98c128320401f954aaf27b24cfb5189	278	PRINTS	PR01253	Amphiphysin isoform 2 signature	100	107	9.6e-13	T	17-10-2024	IPR003023	Amphiphysin 2	-	-
BIN1	novel_not_in_catalog	42751	42751_ORF.1	b98c128320401f954aaf27b24cfb5189	278	ProSiteProfiles	PS51021	BAR domain profile.	29	278	29.6452	T	17-10-2024	IPR004148	BAR domain	-	-
BIN1	novel_not_in_catalog	42751	42751_ORF.1	b98c128320401f954aaf27b24cfb5189	278	PANTHER	PTHR46514	AMPHIPHYSIN	1	258	4.2e-147	T	17-10-2024	IPR003005	Amphiphysin	-	-
RASSF4	novel_not_in_catalog	182701	182701_ORF.8	0eccc4c8c154b1ec3ae4c8848a1aac2b	187	PANTHER	PTHR22738	RASSF	42	140	1.9e-16	T	17-10-2024	IPR033614	Ras association domain-containing protein 1-6	-	-
RASSF4	novel_not_in_catalog	52084	52084_ORF.9	436cf489b86768ee7499c2c137284e0e	94	ProSiteProfiles	PS50200	Ras-associating (RA) domain profile.	38	94	17.3574	T	17-10-2024	IPR000159	Ras-associating domain	-	-
RASSF4	novel_not_in_catalog	52084	52084_ORF.9	436cf489b86768ee7499c2c137284e0e	94	Pfam	PF00788	Ras association (RalGDS/AF-6) domain	40	91	3.8e-05	T	17-10-2024	IPR000159	Ras-associating domain	-	-
RASSF4	novel_not_in_catalog	52084	52084_ORF.9	436cf489b86768ee7499c2c137284e0e	94	PANTHER	PTHR22738	RASSF	16	93	4.7e-32	T	17-10-2024	IPR033614	Ras association domain-containing protein 1-6	-	-
RASSF4	novel_not_in_catalog	52084	52084_ORF.9	436cf489b86768ee7499c2c137284e0e	94	MobiDBLite	mobidb-lite	mobidb-lite	1	23	-	T	17-10-2024	-	-	-	-
RASSF4	novel_not_in_catalog	52084	52084_ORF.9	436cf489b86768ee7499c2c137284e0e	94	MobiDBLite	mobidb-lite	mobidb-lite	1	11	-	T	17-10-2024	-	-	-	-
RASSF4	novel_not_in_catalog	52084	52084_ORF.9	436cf489b86768ee7499c2c137284e0e	94	Gene3D	G3DSA:3.10.20.90	-	6	93	2.9e-15	T	17-10-2024	-	-	-	-
RASSF4	novel_not_in_catalog	34567	34567_ORF.1	436cf489b86768ee7499c2c137284e0e	94	ProSiteProfiles	PS50200	Ras-associating (RA) domain profile.	38	94	17.3574	T	17-10-2024	IPR000159	Ras-associating domain	-	-
RASSF4	novel_not_in_catalog	34567	34567_ORF.1	436cf489b86768ee7499c2c137284e0e	94	Pfam	PF00788	Ras association (RalGDS/AF-6) domain	40	91	3.8e-05	T	17-10-2024	IPR000159	Ras-associating domain	-	-
RASSF4	novel_not_in_catalog	34567	34567_ORF.1	436cf489b86768ee7499c2c137284e0e	94	PANTHER	PTHR22738	RASSF	16	93	4.7e-32	T	17-10-2024	IPR033614	Ras association domain-containing protein 1-6	-	-
RASSF4	novel_not_in_catalog	34567	34567_ORF.1	436cf489b86768ee7499c2c137284e0e	94	MobiDBLite	mobidb-lite	mobidb-lite	1	23	-	T	17-10-2024	-	-	-	-
RASSF4	novel_not_in_catalog	34567	34567_ORF.1	436cf489b86768ee7499c2c137284e0e	94	MobiDBLite	mobidb-lite	mobidb-lite	1	11	-	T	17-10-2024	-	-	-	-
RASSF4	novel_not_in_catalog	34567	34567_ORF.1	436cf489b86768ee7499c2c137284e0e	94	Gene3D	G3DSA:3.10.20.90	-	6	93	2.9e-15	T	17-10-2024	-	-	-	-
RASSF4	novel_not_in_catalog	182697	182697_ORF.6	436cf489b86768ee7499c2c137284e0e	94	ProSiteProfiles	PS50200	Ras-associating (RA) domain profile.	38	94	17.3574	T	17-10-2024	IPR000159	Ras-associating domain	-	-
RASSF4	novel_not_in_catalog	182697	182697_ORF.6	436cf489b86768ee7499c2c137284e0e	94	Pfam	PF00788	Ras association (RalGDS/AF-6) domain	40	91	3.8e-05	T	17-10-2024	IPR000159	Ras-associating domain	-	-
RASSF4	novel_not_in_catalog	182697	182697_ORF.6	436cf489b86768ee7499c2c137284e0e	94	PANTHER	PTHR22738	RASSF	16	93	4.7e-32	T	17-10-2024	IPR033614	Ras association domain-containing protein 1-6	-	-
RASSF4	novel_not_in_catalog	182697	182697_ORF.6	436cf489b86768ee7499c2c137284e0e	94	MobiDBLite	mobidb-lite	mobidb-lite	1	23	-	T	17-10-2024	-	-	-	-
RASSF4	novel_not_in_catalog	182697	182697_ORF.6	436cf489b86768ee7499c2c137284e0e	94	MobiDBLite	mobidb-lite	mobidb-lite	1	11	-	T	17-10-2024	-	-	-	-
RASSF4	novel_not_in_catalog	182697	182697_ORF.6	436cf489b86768ee7499c2c137284e0e	94	Gene3D	G3DSA:3.10.20.90	-	6	93	2.9e-15	T	17-10-2024	-	-	-	-
RASSF4	novel_not_in_catalog	136283	136283_ORF.2	436cf489b86768ee7499c2c137284e0e	94	ProSiteProfiles	PS50200	Ras-associating (RA) domain profile.	38	94	17.3574	T	17-10-2024	IPR000159	Ras-associating domain	-	-
RASSF4	novel_not_in_catalog	136283	136283_ORF.2	436cf489b86768ee7499c2c137284e0e	94	Pfam	PF00788	Ras association (RalGDS/AF-6) domain	40	91	3.8e-05	T	17-10-2024	IPR000159	Ras-associating domain	-	-
RASSF4	novel_not_in_catalog	136283	136283_ORF.2	436cf489b86768ee7499c2c137284e0e	94	PANTHER	PTHR22738	RASSF	16	93	4.7e-32	T	17-10-2024	IPR033614	Ras association domain-containing protein 1-6	-	-
RASSF4	novel_not_in_catalog	136283	136283_ORF.2	436cf489b86768ee7499c2c137284e0e	94	MobiDBLite	mobidb-lite	mobidb-lite	1	23	-	T	17-10-2024	-	-	-	-
RASSF4	novel_not_in_catalog	136283	136283_ORF.2	436cf489b86768ee7499c2c137284e0e	94	MobiDBLite	mobidb-lite	mobidb-lite	1	11	-	T	17-10-2024	-	-	-	-
RASSF4	novel_not_in_catalog	136283	136283_ORF.2	436cf489b86768ee7499c2c137284e0e	94	Gene3D	G3DSA:3.10.20.90	-	6	93	2.9e-15	T	17-10-2024	-	-	-	-
RASSF4	novel_not_in_catalog	97425	97425_ORF.2	436cf489b86768ee7499c2c137284e0e	94	ProSiteProfiles	PS50200	Ras-associating (RA) domain profile.	38	94	17.3574	T	17-10-2024	IPR000159	Ras-associating domain	-	-
RASSF4	novel_not_in_catalog	97425	97425_ORF.2	436cf489b86768ee7499c2c137284e0e	94	Pfam	PF00788	Ras association (RalGDS/AF-6) domain	40	91	3.8e-05	T	17-10-2024	IPR000159	Ras-associating domain	-	-
RASSF4	novel_not_in_catalog	97425	97425_ORF.2	436cf489b86768ee7499c2c137284e0e	94	PANTHER	PTHR22738	RASSF	16	93	4.7e-32	T	17-10-2024	IPR033614	Ras association domain-containing protein 1-6	-	-
RASSF4	novel_not_in_catalog	97425	97425_ORF.2	436cf489b86768ee7499c2c137284e0e	94	MobiDBLite	mobidb-lite	mobidb-lite	1	23	-	T	17-10-2024	-	-	-	-
RASSF4	novel_not_in_catalog	97425	97425_ORF.2	436cf489b86768ee7499c2c137284e0e	94	MobiDBLite	mobidb-lite	mobidb-lite	1	11	-	T	17-10-2024	-	-	-	-
RASSF4	novel_not_in_catalog	97425	97425_ORF.2	436cf489b86768ee7499c2c137284e0e	94	Gene3D	G3DSA:3.10.20.90	-	6	93	2.9e-15	T	17-10-2024	-	-	-	-
BIN1	full-splice_match	42792	42792_ORF.9	570f5b837800fea9916a3841bf2c9e59	506	CDD	cd12139	SH3_Bin1	434	505	7.30408e-47	T	17-10-2024	IPR035471	Amphiphysin 2, SH3 domain	-	-
BIN1	full-splice_match	42792	42792_ORF.9	570f5b837800fea9916a3841bf2c9e59	506	PRINTS	PR01251	Amphiphysin signature	28	45	1e-64	T	17-10-2024	-	-	-	-
BIN1	full-splice_match	42792	42792_ORF.9	570f5b837800fea9916a3841bf2c9e59	506	PRINTS	PR01251	Amphiphysin signature	56	66	1e-64	T	17-10-2024	-	-	-	-
BIN1	full-splice_match	42792	42792_ORF.9	570f5b837800fea9916a3841bf2c9e59	506	PRINTS	PR01251	Amphiphysin signature	88	100	1e-64	T	17-10-2024	-	-	-	-
BIN1	full-splice_match	42792	42792_ORF.9	570f5b837800fea9916a3841bf2c9e59	506	PRINTS	PR01251	Amphiphysin signature	123	137	1e-64	T	17-10-2024	-	-	-	-
BIN1	full-splice_match	42792	42792_ORF.9	570f5b837800fea9916a3841bf2c9e59	506	PRINTS	PR01251	Amphiphysin signature	145	156	1e-64	T	17-10-2024	-	-	-	-
BIN1	full-splice_match	42792	42792_ORF.9	570f5b837800fea9916a3841bf2c9e59	506	PRINTS	PR01251	Amphiphysin signature	211	220	1e-64	T	17-10-2024	-	-	-	-
BIN1	full-splice_match	42792	42792_ORF.9	570f5b837800fea9916a3841bf2c9e59	506	PRINTS	PR01251	Amphiphysin signature	222	232	1e-64	T	17-10-2024	-	-	-	-
BIN1	full-splice_match	42792	42792_ORF.9	570f5b837800fea9916a3841bf2c9e59	506	PRINTS	PR01251	Amphiphysin signature	429	438	1e-64	T	17-10-2024	-	-	-	-
BIN1	full-splice_match	42792	42792_ORF.9	570f5b837800fea9916a3841bf2c9e59	506	PRINTS	PR01251	Amphiphysin signature	450	464	1e-64	T	17-10-2024	-	-	-	-
BIN1	full-splice_match	42792	42792_ORF.9	570f5b837800fea9916a3841bf2c9e59	506	Gene3D	G3DSA:2.30.30.40	SH3 Domains	424	506	6.3e-44	T	17-10-2024	-	-	-	-
BIN1	full-splice_match	42792	42792_ORF.9	570f5b837800fea9916a3841bf2c9e59	506	FunFam	G3DSA:1.20.1270.60:FF:000013	Amphiphysin isoform 2	10	196	6.1e-81	T	17-10-2024	-	-	-	-
BIN1	full-splice_match	42792	42792_ORF.9	570f5b837800fea9916a3841bf2c9e59	506	SUPERFAMILY	SSF50044	SH3-domain	428	505	3.94e-19	T	17-10-2024	IPR036028	SH3-like domain superfamily	-	-
BIN1	full-splice_match	42792	42792_ORF.9	570f5b837800fea9916a3841bf2c9e59	506	SMART	SM00721	5bar	17	269	1.8e-81	T	17-10-2024	IPR004148	BAR domain	-	-
BIN1	full-splice_match	42792	42792_ORF.9	570f5b837800fea9916a3841bf2c9e59	506	Gene3D	G3DSA:1.20.1270.60	Arfaptin homology (AH) domain/BAR domain	10	276	5.7e-89	T	17-10-2024	IPR027267	AH/BAR domain superfamily	-	-
BIN1	full-splice_match	42792	42792_ORF.9	570f5b837800fea9916a3841bf2c9e59	506	SMART	SM00326	SH3_2	436	506	6.7e-13	T	17-10-2024	IPR001452	SH3 domain	-	-
BIN1	full-splice_match	42792	42792_ORF.9	570f5b837800fea9916a3841bf2c9e59	506	Pfam	PF03114	BAR domain	19	264	1.2e-39	T	17-10-2024	IPR004148	BAR domain	-	-
BIN1	full-splice_match	42792	42792_ORF.9	570f5b837800fea9916a3841bf2c9e59	506	SUPERFAMILY	SSF103657	BAR/IMD domain-like	31	267	5.76e-59	T	17-10-2024	IPR027267	AH/BAR domain superfamily	-	-
BIN1	full-splice_match	42792	42792_ORF.9	570f5b837800fea9916a3841bf2c9e59	506	Coils	Coil	Coil	253	273	-	T	17-10-2024	-	-	-	-
BIN1	full-splice_match	42792	42792_ORF.9	570f5b837800fea9916a3841bf2c9e59	506	CDD	cd07611	BAR_Amphiphysin_I_II	31	272	0	T	17-10-2024	-	-	-	-
BIN1	full-splice_match	42792	42792_ORF.9	570f5b837800fea9916a3841bf2c9e59	506	PANTHER	PTHR46514	AMPHIPHYSIN	1	342	0	T	17-10-2024	IPR003005	Amphiphysin	-	-
BIN1	full-splice_match	42792	42792_ORF.9	570f5b837800fea9916a3841bf2c9e59	506	FunFam	G3DSA:2.30.30.40:FF:000029	myc box-dependent-interacting protein 1 isoform X2	424	506	7.7e-51	T	17-10-2024	-	-	-	-
BIN1	full-splice_match	42792	42792_ORF.9	570f5b837800fea9916a3841bf2c9e59	506	Coils	Coil	Coil	195	222	-	T	17-10-2024	-	-	-	-
BIN1	full-splice_match	42792	42792_ORF.9	570f5b837800fea9916a3841bf2c9e59	506	ProSiteProfiles	PS51021	BAR domain profile.	29	276	30.1372	T	17-10-2024	IPR004148	BAR domain	-	-
BIN1	full-splice_match	42792	42792_ORF.9	570f5b837800fea9916a3841bf2c9e59	506	PRINTS	PR00452	SH3 domain signature	436	446	6.5e-05	T	17-10-2024	IPR001452	SH3 domain	-	-
BIN1	full-splice_match	42792	42792_ORF.9	570f5b837800fea9916a3841bf2c9e59	506	PRINTS	PR00452	SH3 domain signature	450	465	6.5e-05	T	17-10-2024	IPR001452	SH3 domain	-	-
BIN1	full-splice_match	42792	42792_ORF.9	570f5b837800fea9916a3841bf2c9e59	506	PRINTS	PR00452	SH3 domain signature	493	505	6.5e-05	T	17-10-2024	IPR001452	SH3 domain	-	-
BIN1	full-splice_match	42792	42792_ORF.9	570f5b837800fea9916a3841bf2c9e59	506	ProSiteProfiles	PS50002	Src homology 3 (SH3) domain profile.	433	506	20.0009	T	17-10-2024	IPR001452	SH3 domain	-	-
BIN1	full-splice_match	42792	42792_ORF.9	570f5b837800fea9916a3841bf2c9e59	506	Pfam	PF14604	Variant SH3 domain	440	503	6.2e-05	T	17-10-2024	IPR001452	SH3 domain	-	-
BIN1	full-splice_match	42792	42792_ORF.9	570f5b837800fea9916a3841bf2c9e59	506	PRINTS	PR01253	Amphiphysin isoform 2 signature	3	16	1.2e-52	T	17-10-2024	IPR003023	Amphiphysin 2	-	-
BIN1	full-splice_match	42792	42792_ORF.9	570f5b837800fea9916a3841bf2c9e59	506	PRINTS	PR01253	Amphiphysin isoform 2 signature	100	107	1.2e-52	T	17-10-2024	IPR003023	Amphiphysin 2	-	-
BIN1	full-splice_match	42792	42792_ORF.9	570f5b837800fea9916a3841bf2c9e59	506	PRINTS	PR01253	Amphiphysin isoform 2 signature	157	165	1.2e-52	T	17-10-2024	IPR003023	Amphiphysin 2	-	-
BIN1	full-splice_match	42792	42792_ORF.9	570f5b837800fea9916a3841bf2c9e59	506	PRINTS	PR01253	Amphiphysin isoform 2 signature	271	284	1.2e-52	T	17-10-2024	IPR003023	Amphiphysin 2	-	-
BIN1	full-splice_match	42792	42792_ORF.9	570f5b837800fea9916a3841bf2c9e59	506	PRINTS	PR01253	Amphiphysin isoform 2 signature	288	296	1.2e-52	T	17-10-2024	IPR003023	Amphiphysin 2	-	-
BIN1	full-splice_match	42792	42792_ORF.9	570f5b837800fea9916a3841bf2c9e59	506	PRINTS	PR01253	Amphiphysin isoform 2 signature	305	321	1.2e-52	T	17-10-2024	IPR003023	Amphiphysin 2	-	-
BIN1	full-splice_match	42792	42792_ORF.9	570f5b837800fea9916a3841bf2c9e59	506	PRINTS	PR01253	Amphiphysin isoform 2 signature	403	416	1.2e-52	T	17-10-2024	IPR003023	Amphiphysin 2	-	-
BIN1	full-splice_match	42792	42792_ORF.9	570f5b837800fea9916a3841bf2c9e59	506	PRINTS	PR01253	Amphiphysin isoform 2 signature	485	494	1.2e-52	T	17-10-2024	IPR003023	Amphiphysin 2	-	-
BIN1	novel_not_in_catalog	17570	17570_ORF.6	82669436bfa7f6084ac999e5ec7ce2c1	240	Pfam	PF03114	BAR domain	19	181	7.6e-28	T	17-10-2024	IPR004148	BAR domain	-	-
BIN1	novel_not_in_catalog	17570	17570_ORF.6	82669436bfa7f6084ac999e5ec7ce2c1	240	Pfam	PF14604	Variant SH3 domain	174	237	1.9e-05	T	17-10-2024	IPR001452	SH3 domain	-	-
BIN1	novel_not_in_catalog	17570	17570_ORF.6	82669436bfa7f6084ac999e5ec7ce2c1	240	Gene3D	G3DSA:1.20.1270.60	Arfaptin homology (AH) domain/BAR domain	10	183	1.4e-66	T	17-10-2024	IPR027267	AH/BAR domain superfamily	-	-
BIN1	novel_not_in_catalog	17570	17570_ORF.6	82669436bfa7f6084ac999e5ec7ce2c1	240	Coils	Coil	Coil	157	177	-	T	17-10-2024	-	-	-	-
BIN1	novel_not_in_catalog	17570	17570_ORF.6	82669436bfa7f6084ac999e5ec7ce2c1	240	PRINTS	PR01251	Amphiphysin signature	145	156	1.8e-38	T	17-10-2024	-	-	-	-
BIN1	novel_not_in_catalog	17570	17570_ORF.6	82669436bfa7f6084ac999e5ec7ce2c1	240	PRINTS	PR01251	Amphiphysin signature	123	137	1.8e-38	T	17-10-2024	-	-	-	-
BIN1	novel_not_in_catalog	17570	17570_ORF.6	82669436bfa7f6084ac999e5ec7ce2c1	240	PRINTS	PR01251	Amphiphysin signature	56	66	1.8e-38	T	17-10-2024	-	-	-	-
BIN1	novel_not_in_catalog	17570	17570_ORF.6	82669436bfa7f6084ac999e5ec7ce2c1	240	PRINTS	PR01251	Amphiphysin signature	28	45	1.8e-38	T	17-10-2024	-	-	-	-
BIN1	novel_not_in_catalog	17570	17570_ORF.6	82669436bfa7f6084ac999e5ec7ce2c1	240	PRINTS	PR01251	Amphiphysin signature	88	100	1.8e-38	T	17-10-2024	-	-	-	-
BIN1	novel_not_in_catalog	17570	17570_ORF.6	82669436bfa7f6084ac999e5ec7ce2c1	240	PRINTS	PR01253	Amphiphysin isoform 2 signature	100	107	6.8e-13	T	17-10-2024	IPR003023	Amphiphysin 2	-	-
BIN1	novel_not_in_catalog	17570	17570_ORF.6	82669436bfa7f6084ac999e5ec7ce2c1	240	PRINTS	PR01253	Amphiphysin isoform 2 signature	157	165	6.8e-13	T	17-10-2024	IPR003023	Amphiphysin 2	-	-
BIN1	novel_not_in_catalog	17570	17570_ORF.6	82669436bfa7f6084ac999e5ec7ce2c1	240	PRINTS	PR01253	Amphiphysin isoform 2 signature	3	16	6.8e-13	T	17-10-2024	IPR003023	Amphiphysin 2	-	-
BIN1	novel_not_in_catalog	17570	17570_ORF.6	82669436bfa7f6084ac999e5ec7ce2c1	240	SMART	SM00721	5bar	17	236	5.7e-43	T	17-10-2024	IPR004148	BAR domain	-	-
BIN1	novel_not_in_catalog	17570	17570_ORF.6	82669436bfa7f6084ac999e5ec7ce2c1	240	FunFam	G3DSA:1.20.1270.60:FF:000013	Amphiphysin isoform 2	10	187	4.5e-82	T	17-10-2024	-	-	-	-
BIN1	novel_not_in_catalog	17570	17570_ORF.6	82669436bfa7f6084ac999e5ec7ce2c1	240	ProSiteProfiles	PS50002	Src homology 3 (SH3) domain profile.	167	240	19.9177	T	17-10-2024	IPR001452	SH3 domain	-	-
BIN1	novel_not_in_catalog	17570	17570_ORF.6	82669436bfa7f6084ac999e5ec7ce2c1	240	SUPERFAMILY	SSF50044	SH3-domain	169	239	2.49e-18	T	17-10-2024	IPR036028	SH3-like domain superfamily	-	-
BIN1	novel_not_in_catalog	17570	17570_ORF.6	82669436bfa7f6084ac999e5ec7ce2c1	240	SMART	SM00326	SH3_2	170	240	9.4e-13	T	17-10-2024	IPR001452	SH3 domain	-	-
BIN1	novel_not_in_catalog	17570	17570_ORF.6	82669436bfa7f6084ac999e5ec7ce2c1	240	SUPERFAMILY	SSF103657	BAR/IMD domain-like	31	180	2.07e-43	T	17-10-2024	IPR027267	AH/BAR domain superfamily	-	-
BIN1	novel_not_in_catalog	17570	17570_ORF.6	82669436bfa7f6084ac999e5ec7ce2c1	240	PANTHER	PTHR46514	AMPHIPHYSIN	173	238	5e-137	T	17-10-2024	IPR003005	Amphiphysin	-	-
BIN1	novel_not_in_catalog	17570	17570_ORF.6	82669436bfa7f6084ac999e5ec7ce2c1	240	PRINTS	PR00452	SH3 domain signature	227	239	1.1e-05	T	17-10-2024	IPR001452	SH3 domain	-	-
BIN1	novel_not_in_catalog	17570	17570_ORF.6	82669436bfa7f6084ac999e5ec7ce2c1	240	PRINTS	PR00452	SH3 domain signature	170	180	1.1e-05	T	17-10-2024	IPR001452	SH3 domain	-	-
BIN1	novel_not_in_catalog	17570	17570_ORF.6	82669436bfa7f6084ac999e5ec7ce2c1	240	PRINTS	PR00452	SH3 domain signature	184	199	1.1e-05	T	17-10-2024	IPR001452	SH3 domain	-	-
BIN1	novel_not_in_catalog	17570	17570_ORF.6	82669436bfa7f6084ac999e5ec7ce2c1	240	ProSiteProfiles	PS51021	BAR domain profile.	29	240	19.2804	T	17-10-2024	IPR004148	BAR domain	-	-
BIN1	novel_not_in_catalog	17570	17570_ORF.6	82669436bfa7f6084ac999e5ec7ce2c1	240	CDD	cd12139	SH3_Bin1	173	239	2.07341e-43	T	17-10-2024	IPR035471	Amphiphysin 2, SH3 domain	-	-
BIN1	novel_not_in_catalog	17570	17570_ORF.6	82669436bfa7f6084ac999e5ec7ce2c1	240	Gene3D	G3DSA:2.30.30.40	SH3 Domains	184	240	4.2e-07	T	17-10-2024	-	-	-	-
BIN1	novel_not_in_catalog	17570	17570_ORF.6	82669436bfa7f6084ac999e5ec7ce2c1	240	FunFam	G3DSA:2.30.30.40:FF:000029	myc box-dependent-interacting protein 1 isoform X2	169	240	1.9e-42	T	17-10-2024	-	-	-	-
UCHL1	novel_not_in_catalog	23426	23426_ORF.4	afd05c1461931ee3f4123c9c564a1d4e	66	Gene3D	G3DSA:1.10.418.80	-	1	50	1.4e-10	T	17-10-2024	-	-	-	-
UCHL1	novel_not_in_catalog	23426	23426_ORF.4	afd05c1461931ee3f4123c9c564a1d4e	66	ProSitePatterns	PS00140	Ubiquitin carboxyl-terminal hydrolase family 1 cysteine active-site.	3	19	-	T	17-10-2024	IPR001578	Peptidase C12, ubiquitin carboxyl-terminal hydrolase	-	-
UCHL1	novel_not_in_catalog	23426	23426_ORF.4	afd05c1461931ee3f4123c9c564a1d4e	66	Pfam	PF01088	Ubiquitin carboxyl-terminal hydrolase, family 1	1	25	0.00063	T	17-10-2024	IPR001578	Peptidase C12, ubiquitin carboxyl-terminal hydrolase	-	-
UCHL1	novel_not_in_catalog	23426	23426_ORF.4	afd05c1461931ee3f4123c9c564a1d4e	66	SUPERFAMILY	SSF54001	Cysteine proteinases	1	35	3.07e-08	T	17-10-2024	IPR038765	Papain-like cysteine peptidase superfamily	-	-
CALM3	novel_not_in_catalog	155243	155243_ORF.1	8e8596e70384ae295eb0df662c7ad37d	140	ProSitePatterns	PS00018	EF-hand calcium-binding domain.	57	69	-	T	17-10-2024	IPR018247	EF-Hand 1, calcium-binding site	-	-
CALM3	novel_not_in_catalog	155243	155243_ORF.1	8e8596e70384ae295eb0df662c7ad37d	140	Gene3D	G3DSA:1.10.238.10	-	75	122	1.2e-25	T	17-10-2024	-	-	-	-
CALM3	novel_not_in_catalog	155243	155243_ORF.1	8e8596e70384ae295eb0df662c7ad37d	140	ProSiteProfiles	PS50222	EF-hand calcium-binding domain profile.	44	79	14.7924	T	17-10-2024	IPR002048	EF-hand domain	-	-
CALM3	novel_not_in_catalog	155243	155243_ORF.1	8e8596e70384ae295eb0df662c7ad37d	140	ProSiteProfiles	PS50222	EF-hand calcium-binding domain profile.	8	43	17.3029	T	17-10-2024	IPR002048	EF-hand domain	-	-
CALM3	novel_not_in_catalog	155243	155243_ORF.1	8e8596e70384ae295eb0df662c7ad37d	140	ProSiteProfiles	PS50222	EF-hand calcium-binding domain profile.	81	116	18.0003	T	17-10-2024	IPR002048	EF-hand domain	-	-
CALM3	novel_not_in_catalog	155243	155243_ORF.1	8e8596e70384ae295eb0df662c7ad37d	140	FunFam	G3DSA:1.10.238.10:FF:000257	Calmodulin	75	122	6.7e-30	T	17-10-2024	-	-	-	-
CALM3	novel_not_in_catalog	155243	155243_ORF.1	8e8596e70384ae295eb0df662c7ad37d	140	Pfam	PF13499	EF-hand domain pair	12	73	2.8e-14	T	17-10-2024	IPR002048	EF-hand domain	-	-
CALM3	novel_not_in_catalog	155243	155243_ORF.1	8e8596e70384ae295eb0df662c7ad37d	140	SUPERFAMILY	SSF47473	EF-hand	2	121	2.26e-46	T	17-10-2024	IPR011992	EF-hand domain pair	-	-
CALM3	novel_not_in_catalog	155243	155243_ORF.1	8e8596e70384ae295eb0df662c7ad37d	140	ProSitePatterns	PS00018	EF-hand calcium-binding domain.	94	106	-	T	17-10-2024	IPR018247	EF-Hand 1, calcium-binding site	-	-
CALM3	novel_not_in_catalog	155243	155243_ORF.1	8e8596e70384ae295eb0df662c7ad37d	140	ProSitePatterns	PS00018	EF-hand calcium-binding domain.	21	33	-	T	17-10-2024	IPR018247	EF-Hand 1, calcium-binding site	-	-
CALM3	novel_not_in_catalog	155243	155243_ORF.1	8e8596e70384ae295eb0df662c7ad37d	140	PRINTS	PR00450	Recoverin family signature	99	117	4.1e-05	T	17-10-2024	-	-	-	-
CALM3	novel_not_in_catalog	155243	155243_ORF.1	8e8596e70384ae295eb0df662c7ad37d	140	PRINTS	PR00450	Recoverin family signature	5	24	4.1e-05	T	17-10-2024	-	-	-	-
CALM3	novel_not_in_catalog	155243	155243_ORF.1	8e8596e70384ae295eb0df662c7ad37d	140	PRINTS	PR00450	Recoverin family signature	52	73	4.1e-05	T	17-10-2024	-	-	-	-
CALM3	novel_not_in_catalog	155243	155243_ORF.1	8e8596e70384ae295eb0df662c7ad37d	140	Pfam	PF13405	EF-hand domain	85	114	4.5e-07	T	17-10-2024	IPR002048	EF-hand domain	-	-
CALM3	novel_not_in_catalog	155243	155243_ORF.1	8e8596e70384ae295eb0df662c7ad37d	140	PANTHER	PTHR23048	MYOSIN LIGHT CHAIN 1, 3	2	121	9.4e-58	T	17-10-2024	IPR050230	Calmodulin/Myosin light chain/Troponin C-like	-	-
CALM3	novel_not_in_catalog	155243	155243_ORF.1	8e8596e70384ae295eb0df662c7ad37d	140	CDD	cd00051	EFh	85	121	9.98628e-11	T	17-10-2024	IPR002048	EF-hand domain	-	-
CALM3	novel_not_in_catalog	155243	155243_ORF.1	8e8596e70384ae295eb0df662c7ad37d	140	FunFam	G3DSA:1.10.238.10:FF:000006	Calmodulin 1	1	74	4.8e-50	T	17-10-2024	-	-	-	-
CALM3	novel_not_in_catalog	155243	155243_ORF.1	8e8596e70384ae295eb0df662c7ad37d	140	SMART	SM00054	efh_1	12	40	8.5e-09	T	17-10-2024	IPR002048	EF-hand domain	-	-
CALM3	novel_not_in_catalog	155243	155243_ORF.1	8e8596e70384ae295eb0df662c7ad37d	140	SMART	SM00054	efh_1	85	113	5e-09	T	17-10-2024	IPR002048	EF-hand domain	-	-
CALM3	novel_not_in_catalog	155243	155243_ORF.1	8e8596e70384ae295eb0df662c7ad37d	140	SMART	SM00054	efh_1	48	76	7.2e-09	T	17-10-2024	IPR002048	EF-hand domain	-	-
CALM3	novel_not_in_catalog	155243	155243_ORF.1	8e8596e70384ae295eb0df662c7ad37d	140	Gene3D	G3DSA:1.10.238.10	-	1	74	1.4e-34	T	17-10-2024	-	-	-	-
CALM3	novel_not_in_catalog	155243	155243_ORF.1	8e8596e70384ae295eb0df662c7ad37d	140	CDD	cd00051	EFh	12	74	5.09934e-24	T	17-10-2024	IPR002048	EF-hand domain	-	-
ASTN2	novel_not_in_catalog	172493	172493_ORF.1	0e053a7dc3107c0b2ba15332b622fd22	182	PANTHER	PTHR16592	ASTROTACTIN-1-LIKE	1	175	1.5e-91	T	17-10-2024	IPR026995	Astrotactin	-	-
ASTN2	novel_not_in_catalog	172493	172493_ORF.1	0e053a7dc3107c0b2ba15332b622fd22	182	Pfam	PF19743	ASTN1/2 Fn3 domain	119	175	3.4e-25	T	17-10-2024	IPR045574	Astrotactin-1/2, Fn3 domain	-	-
ASTN2	novel_not_in_catalog	163232	163232_ORF.2	0e053a7dc3107c0b2ba15332b622fd22	182	PANTHER	PTHR16592	ASTROTACTIN-1-LIKE	1	175	1.5e-91	T	17-10-2024	IPR026995	Astrotactin	-	-
ASTN2	novel_not_in_catalog	163232	163232_ORF.2	0e053a7dc3107c0b2ba15332b622fd22	182	Pfam	PF19743	ASTN1/2 Fn3 domain	119	175	3.4e-25	T	17-10-2024	IPR045574	Astrotactin-1/2, Fn3 domain	-	-
ASTN2	incomplete-splice_match	31260	31260_ORF.7	0e053a7dc3107c0b2ba15332b622fd22	182	PANTHER	PTHR16592	ASTROTACTIN-1-LIKE	1	175	1.5e-91	T	17-10-2024	IPR026995	Astrotactin	-	-
ASTN2	incomplete-splice_match	31260	31260_ORF.7	0e053a7dc3107c0b2ba15332b622fd22	182	Pfam	PF19743	ASTN1/2 Fn3 domain	119	175	3.4e-25	T	17-10-2024	IPR045574	Astrotactin-1/2, Fn3 domain	-	-
ASTN2	incomplete-splice_match	50102	50102_ORF.7	0e053a7dc3107c0b2ba15332b622fd22	182	PANTHER	PTHR16592	ASTROTACTIN-1-LIKE	1	175	1.5e-91	T	17-10-2024	IPR026995	Astrotactin	-	-
ASTN2	incomplete-splice_match	50102	50102_ORF.7	0e053a7dc3107c0b2ba15332b622fd22	182	Pfam	PF19743	ASTN1/2 Fn3 domain	119	175	3.4e-25	T	17-10-2024	IPR045574	Astrotactin-1/2, Fn3 domain	-	-
ASTN2	incomplete-splice_match	61954	61954_ORF.6	0e053a7dc3107c0b2ba15332b622fd22	182	PANTHER	PTHR16592	ASTROTACTIN-1-LIKE	1	175	1.5e-91	T	17-10-2024	IPR026995	Astrotactin	-	-
ASTN2	incomplete-splice_match	61954	61954_ORF.6	0e053a7dc3107c0b2ba15332b622fd22	182	Pfam	PF19743	ASTN1/2 Fn3 domain	119	175	3.4e-25	T	17-10-2024	IPR045574	Astrotactin-1/2, Fn3 domain	-	-
VAMP2	novel_not_in_catalog	39780	39780_ORF.1	19c553f51f9bde7a585d4c85fafb43f0	117	PANTHER	PTHR45701	SYNAPTOBREVIN FAMILY MEMBER	12	96	2e-44	T	17-10-2024	IPR016444	Synaptobrevin/Vesicle-associated membrane protein	-	-
VAMP2	novel_not_in_catalog	39780	39780_ORF.1	19c553f51f9bde7a585d4c85fafb43f0	117	MobiDBLite	mobidb-lite	mobidb-lite	26	36	-	T	17-10-2024	-	-	-	-
VAMP2	novel_not_in_catalog	39780	39780_ORF.1	19c553f51f9bde7a585d4c85fafb43f0	117	MobiDBLite	mobidb-lite	mobidb-lite	1	36	-	T	17-10-2024	-	-	-	-
VAMP2	novel_not_in_catalog	39780	39780_ORF.1	19c553f51f9bde7a585d4c85fafb43f0	117	SUPERFAMILY	SSF58038	SNARE fusion complex	27	92	1.15e-21	T	17-10-2024	-	-	-	-
VAMP2	novel_not_in_catalog	39780	39780_ORF.1	19c553f51f9bde7a585d4c85fafb43f0	117	Pfam	PF00957	Synaptobrevin	29	97	4.3e-23	T	17-10-2024	IPR042855	v-SNARE, coiled-coil homology domain	-	-
VAMP2	novel_not_in_catalog	39780	39780_ORF.1	19c553f51f9bde7a585d4c85fafb43f0	117	FunFam	G3DSA:1.20.5.110:FF:000013	Vesicle-associated membrane protein 2	2	113	1.2e-54	T	17-10-2024	-	-	-	-
VAMP2	novel_not_in_catalog	39780	39780_ORF.1	19c553f51f9bde7a585d4c85fafb43f0	117	ProSitePatterns	PS00417	Synaptobrevin signature.	49	68	-	T	17-10-2024	IPR001388	Synaptobrevin-like	-	-
VAMP2	novel_not_in_catalog	39780	39780_ORF.1	19c553f51f9bde7a585d4c85fafb43f0	117	ProSiteProfiles	PS50892	v-SNARE coiled-coil homology domain profile.	31	91	18.7377	T	17-10-2024	IPR042855	v-SNARE, coiled-coil homology domain	-	-
VAMP2	novel_not_in_catalog	39780	39780_ORF.1	19c553f51f9bde7a585d4c85fafb43f0	117	CDD	cd15870	R-SNARE_VAMP2	30	92	1.69112e-48	T	17-10-2024	-	-	-	-
VAMP2	novel_not_in_catalog	39780	39780_ORF.1	19c553f51f9bde7a585d4c85fafb43f0	117	Gene3D	G3DSA:1.20.5.110	-	1	111	9e-40	T	17-10-2024	-	-	-	-
VAMP2	novel_not_in_catalog	39780	39780_ORF.1	19c553f51f9bde7a585d4c85fafb43f0	117	PRINTS	PR00219	Synaptobrevin signature	36	55	1.6e-20	T	17-10-2024	IPR001388	Synaptobrevin-like	-	-
VAMP2	novel_not_in_catalog	39780	39780_ORF.1	19c553f51f9bde7a585d4c85fafb43f0	117	PRINTS	PR00219	Synaptobrevin signature	56	75	1.6e-20	T	17-10-2024	IPR001388	Synaptobrevin-like	-	-
APBB1	genic	64495	64495_ORF.1	0a6c9220dd443cc93f32d9f400752a58	98	MobiDBLite	mobidb-lite	mobidb-lite	26	82	-	T	17-10-2024	-	-	-	-
APBB1	genic	64495	64495_ORF.1	0a6c9220dd443cc93f32d9f400752a58	98	MobiDBLite	mobidb-lite	mobidb-lite	41	69	-	T	17-10-2024	-	-	-	-
APBB1	genic	64495	64495_ORF.1	0a6c9220dd443cc93f32d9f400752a58	98	Coils	Coil	Coil	46	66	-	T	17-10-2024	-	-	-	-
MAPT	novel_not_in_catalog	117093	117093_ORF.1	7a886624e9db1f9eb9ba412bbaa210d5	412	PANTHER	PTHR11501	MICROTUBULE-ASSOCIATED PROTEIN	104	405	3.8e-144	T	17-10-2024	IPR027324	Microtubule associated protein MAP2/MAP4/Tau	-	-
MAPT	novel_not_in_catalog	117093	117093_ORF.1	7a886624e9db1f9eb9ba412bbaa210d5	412	PRINTS	PR01261	Tau protein signature	157	164	8.1e-31	T	17-10-2024	IPR002955	Microtubule-associated protein Tau	-	-
MAPT	novel_not_in_catalog	117093	117093_ORF.1	7a886624e9db1f9eb9ba412bbaa210d5	412	PRINTS	PR01261	Tau protein signature	184	192	8.1e-31	T	17-10-2024	IPR002955	Microtubule-associated protein Tau	-	-
MAPT	novel_not_in_catalog	117093	117093_ORF.1	7a886624e9db1f9eb9ba412bbaa210d5	412	PRINTS	PR01261	Tau protein signature	121	132	8.1e-31	T	17-10-2024	IPR002955	Microtubule-associated protein Tau	-	-
MAPT	novel_not_in_catalog	117093	117093_ORF.1	7a886624e9db1f9eb9ba412bbaa210d5	412	PRINTS	PR01261	Tau protein signature	193	200	8.1e-31	T	17-10-2024	IPR002955	Microtubule-associated protein Tau	-	-
MAPT	novel_not_in_catalog	117093	117093_ORF.1	7a886624e9db1f9eb9ba412bbaa210d5	412	PRINTS	PR01261	Tau protein signature	215	224	8.1e-31	T	17-10-2024	IPR002955	Microtubule-associated protein Tau	-	-
MAPT	novel_not_in_catalog	117093	117093_ORF.1	7a886624e9db1f9eb9ba412bbaa210d5	412	PRINTS	PR01261	Tau protein signature	133	142	8.1e-31	T	17-10-2024	IPR002955	Microtubule-associated protein Tau	-	-
MAPT	novel_not_in_catalog	117093	117093_ORF.1	7a886624e9db1f9eb9ba412bbaa210d5	412	ProSiteProfiles	PS51491	Tau and MAP proteins tubulin-binding repeat profile.	246	276	14.0405	T	17-10-2024	IPR001084	Microtubule associated protein, tubulin-binding repeat	-	-
MAPT	novel_not_in_catalog	117093	117093_ORF.1	7a886624e9db1f9eb9ba412bbaa210d5	412	Pfam	PF00418	Tau and MAP protein, tubulin-binding repeat	246	275	6.6e-14	T	17-10-2024	IPR001084	Microtubule associated protein, tubulin-binding repeat	-	-
MAPT	novel_not_in_catalog	117093	117093_ORF.1	7a886624e9db1f9eb9ba412bbaa210d5	412	Pfam	PF00418	Tau and MAP protein, tubulin-binding repeat	277	307	1.5e-11	T	17-10-2024	IPR001084	Microtubule associated protein, tubulin-binding repeat	-	-
MAPT	novel_not_in_catalog	117093	117093_ORF.1	7a886624e9db1f9eb9ba412bbaa210d5	412	Pfam	PF00418	Tau and MAP protein, tubulin-binding repeat	308	339	3.9e-12	T	17-10-2024	IPR001084	Microtubule associated protein, tubulin-binding repeat	-	-
MAPT	novel_not_in_catalog	117093	117093_ORF.1	7a886624e9db1f9eb9ba412bbaa210d5	412	Pfam	PF00418	Tau and MAP protein, tubulin-binding repeat	220	245	2.1e-08	T	17-10-2024	IPR001084	Microtubule associated protein, tubulin-binding repeat	-	-
MAPT	novel_not_in_catalog	117093	117093_ORF.1	7a886624e9db1f9eb9ba412bbaa210d5	412	ProSitePatterns	PS00229	Tau and MAP proteins tubulin-binding repeat signature.	326	338	-	T	17-10-2024	IPR001084	Microtubule associated protein, tubulin-binding repeat	-	-
MAPT	novel_not_in_catalog	117093	117093_ORF.1	7a886624e9db1f9eb9ba412bbaa210d5	412	ProSitePatterns	PS00229	Tau and MAP proteins tubulin-binding repeat signature.	263	275	-	T	17-10-2024	IPR001084	Microtubule associated protein, tubulin-binding repeat	-	-
MAPT	novel_not_in_catalog	117093	117093_ORF.1	7a886624e9db1f9eb9ba412bbaa210d5	412	ProSiteProfiles	PS51491	Tau and MAP proteins tubulin-binding repeat profile.	277	307	11.9681	T	17-10-2024	IPR001084	Microtubule associated protein, tubulin-binding repeat	-	-
MAPT	novel_not_in_catalog	117093	117093_ORF.1	7a886624e9db1f9eb9ba412bbaa210d5	412	ProSiteProfiles	PS51491	Tau and MAP proteins tubulin-binding repeat profile.	215	245	13.5867	T	17-10-2024	IPR001084	Microtubule associated protein, tubulin-binding repeat	-	-
MAPT	novel_not_in_catalog	117093	117093_ORF.1	7a886624e9db1f9eb9ba412bbaa210d5	412	ProSiteProfiles	PS51491	Tau and MAP proteins tubulin-binding repeat profile.	308	339	14.3431	T	17-10-2024	IPR001084	Microtubule associated protein, tubulin-binding repeat	-	-
MAPT	novel_not_in_catalog	117093	117093_ORF.1	7a886624e9db1f9eb9ba412bbaa210d5	412	MobiDBLite	mobidb-lite	mobidb-lite	369	388	-	T	17-10-2024	-	-	-	-
MAPT	novel_not_in_catalog	117093	117093_ORF.1	7a886624e9db1f9eb9ba412bbaa210d5	412	MobiDBLite	mobidb-lite	mobidb-lite	101	120	-	T	17-10-2024	-	-	-	-
MAPT	novel_not_in_catalog	117093	117093_ORF.1	7a886624e9db1f9eb9ba412bbaa210d5	412	MobiDBLite	mobidb-lite	mobidb-lite	158	185	-	T	17-10-2024	-	-	-	-
MAPT	novel_not_in_catalog	117093	117093_ORF.1	7a886624e9db1f9eb9ba412bbaa210d5	412	MobiDBLite	mobidb-lite	mobidb-lite	1	244	-	T	17-10-2024	-	-	-	-
MAPT	novel_not_in_catalog	117093	117093_ORF.1	7a886624e9db1f9eb9ba412bbaa210d5	412	MobiDBLite	mobidb-lite	mobidb-lite	372	387	-	T	17-10-2024	-	-	-	-
MAPT	novel_not_in_catalog	117093	117093_ORF.1	7a886624e9db1f9eb9ba412bbaa210d5	412	MobiDBLite	mobidb-lite	mobidb-lite	1	26	-	T	17-10-2024	-	-	-	-
MAPT	novel_not_in_catalog	117093	117093_ORF.1	7a886624e9db1f9eb9ba412bbaa210d5	412	MobiDBLite	mobidb-lite	mobidb-lite	61	71	-	T	17-10-2024	-	-	-	-
MAPT	novel_not_in_catalog	117093	117093_ORF.1	7a886624e9db1f9eb9ba412bbaa210d5	412	MobiDBLite	mobidb-lite	mobidb-lite	145	157	-	T	17-10-2024	-	-	-	-
MAPT	novel_not_in_catalog	117093	117093_ORF.1	7a886624e9db1f9eb9ba412bbaa210d5	412	MobiDBLite	mobidb-lite	mobidb-lite	73	88	-	T	17-10-2024	-	-	-	-
BIN1	novel_not_in_catalog	104659	104659_ORF.2	e568ddb37cf89dd7512f175d38fcff3f	140	CDD	cd12139	SH3_Bin1	68	139	1.16656e-52	T	17-10-2024	IPR035471	Amphiphysin 2, SH3 domain	-	-
BIN1	novel_not_in_catalog	104659	104659_ORF.2	e568ddb37cf89dd7512f175d38fcff3f	140	MobiDBLite	mobidb-lite	mobidb-lite	1	69	-	T	17-10-2024	-	-	-	-
BIN1	novel_not_in_catalog	104659	104659_ORF.2	e568ddb37cf89dd7512f175d38fcff3f	140	MobiDBLite	mobidb-lite	mobidb-lite	7	28	-	T	17-10-2024	-	-	-	-
BIN1	novel_not_in_catalog	104659	104659_ORF.2	e568ddb37cf89dd7512f175d38fcff3f	140	ProSiteProfiles	PS50002	Src homology 3 (SH3) domain profile.	67	140	20.1673	T	17-10-2024	IPR001452	SH3 domain	-	-
BIN1	novel_not_in_catalog	104659	104659_ORF.2	e568ddb37cf89dd7512f175d38fcff3f	140	PANTHER	PTHR46514	AMPHIPHYSIN	47	138	9.6e-30	T	17-10-2024	IPR003005	Amphiphysin	-	-
BIN1	novel_not_in_catalog	104659	104659_ORF.2	e568ddb37cf89dd7512f175d38fcff3f	140	SUPERFAMILY	SSF50044	SH3-domain	61	139	1.84e-20	T	17-10-2024	IPR036028	SH3-like domain superfamily	-	-
BIN1	novel_not_in_catalog	104659	104659_ORF.2	e568ddb37cf89dd7512f175d38fcff3f	140	FunFam	G3DSA:2.30.30.40:FF:000029	myc box-dependent-interacting protein 1 isoform X2	59	140	1.5e-48	T	17-10-2024	-	-	-	-
BIN1	novel_not_in_catalog	104659	104659_ORF.2	e568ddb37cf89dd7512f175d38fcff3f	140	SMART	SM00326	SH3_2	70	140	6.7e-13	T	17-10-2024	IPR001452	SH3 domain	-	-
BIN1	novel_not_in_catalog	104659	104659_ORF.2	e568ddb37cf89dd7512f175d38fcff3f	140	PRINTS	PR00452	SH3 domain signature	127	139	2.2e-07	T	17-10-2024	IPR001452	SH3 domain	-	-
BIN1	novel_not_in_catalog	104659	104659_ORF.2	e568ddb37cf89dd7512f175d38fcff3f	140	PRINTS	PR00452	SH3 domain signature	106	115	2.2e-07	T	17-10-2024	IPR001452	SH3 domain	-	-
BIN1	novel_not_in_catalog	104659	104659_ORF.2	e568ddb37cf89dd7512f175d38fcff3f	140	PRINTS	PR00452	SH3 domain signature	84	99	2.2e-07	T	17-10-2024	IPR001452	SH3 domain	-	-
BIN1	novel_not_in_catalog	104659	104659_ORF.2	e568ddb37cf89dd7512f175d38fcff3f	140	PRINTS	PR00452	SH3 domain signature	70	80	2.2e-07	T	17-10-2024	IPR001452	SH3 domain	-	-
BIN1	novel_not_in_catalog	104659	104659_ORF.2	e568ddb37cf89dd7512f175d38fcff3f	140	Gene3D	G3DSA:2.30.30.40	SH3 Domains	62	140	1e-41	T	17-10-2024	-	-	-	-
BIN1	novel_not_in_catalog	104659	104659_ORF.2	e568ddb37cf89dd7512f175d38fcff3f	140	Pfam	PF14604	Variant SH3 domain	74	137	6.1e-06	T	17-10-2024	IPR001452	SH3 domain	-	-
CLU	novel_not_in_catalog	145965	145965_ORF.1	2d2ad7915cab0b3babf054f43854e9fb	141	Coils	Coil	Coil	53	94	-	T	17-10-2024	-	-	-	-
CLU	novel_not_in_catalog	145965	145965_ORF.1	2d2ad7915cab0b3babf054f43854e9fb	141	ProSitePatterns	PS00492	Clusterin signature 1.	113	121	-	T	17-10-2024	IPR033986	Clusterin, conserved site	-	-
CLU	novel_not_in_catalog	145965	145965_ORF.1	2d2ad7915cab0b3babf054f43854e9fb	141	Pfam	PF01093	Clusterin	30	124	5.2e-39	T	17-10-2024	IPR000753	Clusterin-like	-	-
CLU	novel_not_in_catalog	145965	145965_ORF.1	2d2ad7915cab0b3babf054f43854e9fb	141	PANTHER	PTHR10970	CLUSTERIN	2	124	2e-49	T	17-10-2024	IPR000753	Clusterin-like	-	-
CLU	novel_not_in_catalog	145965	145965_ORF.1	2d2ad7915cab0b3babf054f43854e9fb	141	SMART	SM00030	clus1b	23	139	9.4e-32	T	17-10-2024	IPR016014	Clusterin, N-terminal	-	-
APBB1	novel_not_in_catalog	79757	79757_ORF.9	b8cf7a9a5269f242c84ed5da82c7ff57	524	PANTHER	PTHR14058	AMYLOID BETA A4 PRECURSOR PROTEIN-BINDING FAMILY B	300	518	6.1e-201	T	17-10-2024	IPR039576	Amyloid beta precursor protein binding family B member 1/2/3	-	-
APBB1	novel_not_in_catalog	79757	79757_ORF.9	b8cf7a9a5269f242c84ed5da82c7ff57	524	FunFam	G3DSA:2.20.70.10:FF:000003	amyloid beta A4 precursor protein-binding family B member 2	258	280	2.7e-13	T	17-10-2024	-	-	-	-
APBB1	novel_not_in_catalog	79757	79757_ORF.9	b8cf7a9a5269f242c84ed5da82c7ff57	524	SMART	SM00456	ww_5	254	285	0.0001	T	17-10-2024	IPR001202	WW domain	-	-
APBB1	novel_not_in_catalog	79757	79757_ORF.9	b8cf7a9a5269f242c84ed5da82c7ff57	524	FunFam	G3DSA:2.30.29.30:FF:000034	amyloid beta A4 precursor protein-binding family B member 2	342	478	1.9e-69	T	17-10-2024	-	-	-	-
APBB1	novel_not_in_catalog	79757	79757_ORF.9	b8cf7a9a5269f242c84ed5da82c7ff57	524	ProSiteProfiles	PS01179	Phosphotyrosine interaction domain (PID) profile.	356	513	29.3581	T	17-10-2024	IPR006020	PTB/PI domain	-	-
APBB1	novel_not_in_catalog	79757	79757_ORF.9	b8cf7a9a5269f242c84ed5da82c7ff57	524	Gene3D	G3DSA:2.20.70.10	-	258	280	1e-12	T	17-10-2024	-	-	-	-
APBB1	novel_not_in_catalog	79757	79757_ORF.9	b8cf7a9a5269f242c84ed5da82c7ff57	524	MobiDBLite	mobidb-lite	mobidb-lite	274	303	-	T	17-10-2024	-	-	-	-
APBB1	novel_not_in_catalog	79757	79757_ORF.9	b8cf7a9a5269f242c84ed5da82c7ff57	524	MobiDBLite	mobidb-lite	mobidb-lite	286	301	-	T	17-10-2024	-	-	-	-
APBB1	novel_not_in_catalog	79757	79757_ORF.9	b8cf7a9a5269f242c84ed5da82c7ff57	524	MobiDBLite	mobidb-lite	mobidb-lite	1	24	-	T	17-10-2024	-	-	-	-
APBB1	novel_not_in_catalog	79757	79757_ORF.9	b8cf7a9a5269f242c84ed5da82c7ff57	524	MobiDBLite	mobidb-lite	mobidb-lite	131	204	-	T	17-10-2024	-	-	-	-
APBB1	novel_not_in_catalog	79757	79757_ORF.9	b8cf7a9a5269f242c84ed5da82c7ff57	524	MobiDBLite	mobidb-lite	mobidb-lite	220	255	-	T	17-10-2024	-	-	-	-
APBB1	novel_not_in_catalog	79757	79757_ORF.9	b8cf7a9a5269f242c84ed5da82c7ff57	524	MobiDBLite	mobidb-lite	mobidb-lite	223	234	-	T	17-10-2024	-	-	-	-
APBB1	novel_not_in_catalog	79757	79757_ORF.9	b8cf7a9a5269f242c84ed5da82c7ff57	524	MobiDBLite	mobidb-lite	mobidb-lite	145	173	-	T	17-10-2024	-	-	-	-
APBB1	novel_not_in_catalog	79757	79757_ORF.9	b8cf7a9a5269f242c84ed5da82c7ff57	524	MobiDBLite	mobidb-lite	mobidb-lite	1	15	-	T	17-10-2024	-	-	-	-
APBB1	novel_not_in_catalog	79757	79757_ORF.9	b8cf7a9a5269f242c84ed5da82c7ff57	524	Pfam	PF00640	Phosphotyrosine interaction domain (PTB/PID)	357	477	0.029	T	17-10-2024	IPR006020	PTB/PI domain	-	-
APBB1	novel_not_in_catalog	79757	79757_ORF.9	b8cf7a9a5269f242c84ed5da82c7ff57	524	SMART	SM00462	PTB_9	352	481	2.6e-36	T	17-10-2024	IPR006020	PTB/PI domain	-	-
APBB1	novel_not_in_catalog	79757	79757_ORF.9	b8cf7a9a5269f242c84ed5da82c7ff57	524	Coils	Coil	Coil	150	170	-	T	17-10-2024	-	-	-	-
APBB1	novel_not_in_catalog	79757	79757_ORF.9	b8cf7a9a5269f242c84ed5da82c7ff57	524	Gene3D	G3DSA:2.30.29.30	-	342	478	1.5e-43	T	17-10-2024	IPR011993	PH-like domain superfamily	-	-
APBB1	novel_not_in_catalog	79757	79757_ORF.9	b8cf7a9a5269f242c84ed5da82c7ff57	524	CDD	cd00201	WW	256	283	5.10369e-07	T	17-10-2024	IPR001202	WW domain	-	-
APBB1	novel_not_in_catalog	79757	79757_ORF.9	b8cf7a9a5269f242c84ed5da82c7ff57	524	ProSitePatterns	PS01159	WW/rsp5/WWP domain signature.	259	283	-	T	17-10-2024	IPR001202	WW domain	-	-
APBB1	novel_not_in_catalog	79757	79757_ORF.9	b8cf7a9a5269f242c84ed5da82c7ff57	524	SUPERFAMILY	SSF51045	WW domain	243	284	8.31e-11	T	17-10-2024	IPR036020	WW domain superfamily	-	-
APBB1	novel_not_in_catalog	79757	79757_ORF.9	b8cf7a9a5269f242c84ed5da82c7ff57	524	Pfam	PF00397	WW domain	255	283	0.0022	T	17-10-2024	IPR001202	WW domain	-	-
APBB1	novel_not_in_catalog	79757	79757_ORF.9	b8cf7a9a5269f242c84ed5da82c7ff57	524	CDD	cd01271	PTB2_Fe65	349	474	2.56149e-77	T	17-10-2024	-	-	-	-
APBB1	novel_not_in_catalog	79757	79757_ORF.9	b8cf7a9a5269f242c84ed5da82c7ff57	524	SUPERFAMILY	SSF50729	PH domain-like	342	474	1.01e-35	T	17-10-2024	-	-	-	-
APBB1	novel_not_in_catalog	79757	79757_ORF.9	b8cf7a9a5269f242c84ed5da82c7ff57	524	ProSiteProfiles	PS50020	WW/rsp5/WWP domain profile.	253	285	13.4372	T	17-10-2024	IPR001202	WW domain	-	-
TBK1	novel_in_catalog	183687	183687_ORF.1	7b54326eee870bb2dab06cde4ad7887b	168	Gene3D	G3DSA:1.10.510.10	Transferase(Phosphotransferase) domain 1	1	132	3.3e-26	T	17-10-2024	-	-	-	-
TBK1	novel_in_catalog	183687	183687_ORF.1	7b54326eee870bb2dab06cde4ad7887b	168	SUPERFAMILY	SSF56112	Protein kinase-like (PK-like)	12	115	6.78e-08	T	17-10-2024	IPR011009	Protein kinase-like domain superfamily	-	-
TBK1	novel_in_catalog	183687	183687_ORF.1	7b54326eee870bb2dab06cde4ad7887b	168	PANTHER	PTHR22969	IKB KINASE	1	126	2.7e-41	T	17-10-2024	IPR051180	Inhibitor of nuclear factor kappa-B kinase	-	-
TBK1	novel_in_catalog	183687	183687_ORF.1	7b54326eee870bb2dab06cde4ad7887b	168	ProSiteProfiles	PS50011	Protein kinase domain profile.	1	123	8.89525	T	17-10-2024	IPR000719	Protein kinase domain	-	-
TBK1	novel_in_catalog	183687	183687_ORF.1	7b54326eee870bb2dab06cde4ad7887b	168	FunFam	G3DSA:1.10.510.10:FF:001551	TANK-binding kinase 1 transcript variant X1	1	129	1.4e-70	T	17-10-2024	-	-	-	-
BIN1	genic	17647	17647_ORF.1	293da99bfa3a013428d12562bfb4cb11	144	SUPERFAMILY	SSF103657	BAR/IMD domain-like	72	111	8.89e-09	T	17-10-2024	IPR027267	AH/BAR domain superfamily	-	-
BIN1	genic	17647	17647_ORF.1	293da99bfa3a013428d12562bfb4cb11	144	MobiDBLite	mobidb-lite	mobidb-lite	111	144	-	T	17-10-2024	-	-	-	-
BIN1	genic	17647	17647_ORF.1	293da99bfa3a013428d12562bfb4cb11	144	Pfam	PF03114	BAR domain	46	105	0.0036	T	17-10-2024	IPR004148	BAR domain	-	-
BIN1	genic	17647	17647_ORF.1	293da99bfa3a013428d12562bfb4cb11	144	PANTHER	PTHR46514	AMPHIPHYSIN	74	109	1.1e-16	T	17-10-2024	IPR003005	Amphiphysin	-	-
BIN1	genic	17647	17647_ORF.1	293da99bfa3a013428d12562bfb4cb11	144	Gene3D	G3DSA:1.20.1270.60	Arfaptin homology (AH) domain/BAR domain	47	125	1.4e-13	T	17-10-2024	IPR027267	AH/BAR domain superfamily	-	-
MAPT	genic	139977	139977_ORF.3	e65a8c480e094fcc69d8ff8b853700a2	36	MobiDBLite	mobidb-lite	mobidb-lite	26	36	-	T	17-10-2024	-	-	-	-
MAPT	genic	139977	139977_ORF.3	e65a8c480e094fcc69d8ff8b853700a2	36	MobiDBLite	mobidb-lite	mobidb-lite	11	36	-	T	17-10-2024	-	-	-	-
TBK1	incomplete-splice_match	137840	137840_ORF.3	9a68bc7a260ef2cd125bb4e46f2f366f	92	Pfam	PF18394	TANK-binding kinase 1 coiled-coil domain 1	1	58	1.2e-16	T	17-10-2024	IPR041309	TANK-binding kinase 1, coiled-coil domain 1	-	-
TBK1	incomplete-splice_match	137840	137840_ORF.3	9a68bc7a260ef2cd125bb4e46f2f366f	92	Gene3D	G3DSA:1.20.1270.420	-	1	60	8.8e-17	T	17-10-2024	-	-	-	-
TBK1	incomplete-splice_match	174891	174891_ORF.4	9a68bc7a260ef2cd125bb4e46f2f366f	92	Pfam	PF18394	TANK-binding kinase 1 coiled-coil domain 1	1	58	1.2e-16	T	17-10-2024	IPR041309	TANK-binding kinase 1, coiled-coil domain 1	-	-
TBK1	incomplete-splice_match	174891	174891_ORF.4	9a68bc7a260ef2cd125bb4e46f2f366f	92	Gene3D	G3DSA:1.20.1270.420	-	1	60	8.8e-17	T	17-10-2024	-	-	-	-
TBK1	incomplete-splice_match	6951	6951_ORF.18	9a68bc7a260ef2cd125bb4e46f2f366f	92	Pfam	PF18394	TANK-binding kinase 1 coiled-coil domain 1	1	58	1.2e-16	T	17-10-2024	IPR041309	TANK-binding kinase 1, coiled-coil domain 1	-	-
TBK1	incomplete-splice_match	6951	6951_ORF.18	9a68bc7a260ef2cd125bb4e46f2f366f	92	Gene3D	G3DSA:1.20.1270.420	-	1	60	8.8e-17	T	17-10-2024	-	-	-	-
TBK1	incomplete-splice_match	6960	6960_ORF.9	9a68bc7a260ef2cd125bb4e46f2f366f	92	Pfam	PF18394	TANK-binding kinase 1 coiled-coil domain 1	1	58	1.2e-16	T	17-10-2024	IPR041309	TANK-binding kinase 1, coiled-coil domain 1	-	-
TBK1	incomplete-splice_match	6960	6960_ORF.9	9a68bc7a260ef2cd125bb4e46f2f366f	92	Gene3D	G3DSA:1.20.1270.420	-	1	60	8.8e-17	T	17-10-2024	-	-	-	-
TBK1	incomplete-splice_match	53461	53461_ORF.4	9a68bc7a260ef2cd125bb4e46f2f366f	92	Pfam	PF18394	TANK-binding kinase 1 coiled-coil domain 1	1	58	1.2e-16	T	17-10-2024	IPR041309	TANK-binding kinase 1, coiled-coil domain 1	-	-
TBK1	incomplete-splice_match	53461	53461_ORF.4	9a68bc7a260ef2cd125bb4e46f2f366f	92	Gene3D	G3DSA:1.20.1270.420	-	1	60	8.8e-17	T	17-10-2024	-	-	-	-
TBK1	novel_in_catalog	137839	137839_ORF.4	9a68bc7a260ef2cd125bb4e46f2f366f	92	Pfam	PF18394	TANK-binding kinase 1 coiled-coil domain 1	1	58	1.2e-16	T	17-10-2024	IPR041309	TANK-binding kinase 1, coiled-coil domain 1	-	-
TBK1	novel_in_catalog	137839	137839_ORF.4	9a68bc7a260ef2cd125bb4e46f2f366f	92	Gene3D	G3DSA:1.20.1270.420	-	1	60	8.8e-17	T	17-10-2024	-	-	-	-
TBK1	incomplete-splice_match	81270	81270_ORF.8	9a68bc7a260ef2cd125bb4e46f2f366f	92	Pfam	PF18394	TANK-binding kinase 1 coiled-coil domain 1	1	58	1.2e-16	T	17-10-2024	IPR041309	TANK-binding kinase 1, coiled-coil domain 1	-	-
TBK1	incomplete-splice_match	81270	81270_ORF.8	9a68bc7a260ef2cd125bb4e46f2f366f	92	Gene3D	G3DSA:1.20.1270.420	-	1	60	8.8e-17	T	17-10-2024	-	-	-	-
TBK1	novel_not_in_catalog	65686	65686_ORF.5	9a68bc7a260ef2cd125bb4e46f2f366f	92	Pfam	PF18394	TANK-binding kinase 1 coiled-coil domain 1	1	58	1.2e-16	T	17-10-2024	IPR041309	TANK-binding kinase 1, coiled-coil domain 1	-	-
TBK1	novel_not_in_catalog	65686	65686_ORF.5	9a68bc7a260ef2cd125bb4e46f2f366f	92	Gene3D	G3DSA:1.20.1270.420	-	1	60	8.8e-17	T	17-10-2024	-	-	-	-
TBK1	novel_in_catalog	6959	6959_ORF.17	9a68bc7a260ef2cd125bb4e46f2f366f	92	Pfam	PF18394	TANK-binding kinase 1 coiled-coil domain 1	1	58	1.2e-16	T	17-10-2024	IPR041309	TANK-binding kinase 1, coiled-coil domain 1	-	-
TBK1	novel_in_catalog	6959	6959_ORF.17	9a68bc7a260ef2cd125bb4e46f2f366f	92	Gene3D	G3DSA:1.20.1270.420	-	1	60	8.8e-17	T	17-10-2024	-	-	-	-
OCIAD1	novel_not_in_catalog	59189	59189_ORF.1	dfb771a1d4c4918b5bc349fdade0c27c	215	PANTHER	PTHR13336	OVARIAN CARCINOMA IMMUNOREACTIVE ANTIGEN	6	183	2.9e-69	T	17-10-2024	IPR040187	OCIA domain-containing protein 1/2	-	-
OCIAD1	novel_not_in_catalog	59189	59189_ORF.1	dfb771a1d4c4918b5bc349fdade0c27c	215	MobiDBLite	mobidb-lite	mobidb-lite	113	141	-	T	17-10-2024	-	-	-	-
OCIAD1	novel_not_in_catalog	59189	59189_ORF.1	dfb771a1d4c4918b5bc349fdade0c27c	215	Pfam	PF07051	Ovarian carcinoma immunoreactive antigen (OCIA)	24	109	6.4e-36	T	17-10-2024	IPR009764	Ovarian carcinoma immunoreactive antigen domain	-	-
OCIAD1	novel_not_in_catalog	45748	45748_ORF.1	dfb771a1d4c4918b5bc349fdade0c27c	215	PANTHER	PTHR13336	OVARIAN CARCINOMA IMMUNOREACTIVE ANTIGEN	6	183	2.9e-69	T	17-10-2024	IPR040187	OCIA domain-containing protein 1/2	-	-
OCIAD1	novel_not_in_catalog	45748	45748_ORF.1	dfb771a1d4c4918b5bc349fdade0c27c	215	MobiDBLite	mobidb-lite	mobidb-lite	113	141	-	T	17-10-2024	-	-	-	-
OCIAD1	novel_not_in_catalog	45748	45748_ORF.1	dfb771a1d4c4918b5bc349fdade0c27c	215	Pfam	PF07051	Ovarian carcinoma immunoreactive antigen (OCIA)	24	109	6.4e-36	T	17-10-2024	IPR009764	Ovarian carcinoma immunoreactive antigen domain	-	-
OCIAD1	novel_not_in_catalog	132327	132327_ORF.1	dfb771a1d4c4918b5bc349fdade0c27c	215	PANTHER	PTHR13336	OVARIAN CARCINOMA IMMUNOREACTIVE ANTIGEN	6	183	2.9e-69	T	17-10-2024	IPR040187	OCIA domain-containing protein 1/2	-	-
OCIAD1	novel_not_in_catalog	132327	132327_ORF.1	dfb771a1d4c4918b5bc349fdade0c27c	215	MobiDBLite	mobidb-lite	mobidb-lite	113	141	-	T	17-10-2024	-	-	-	-
OCIAD1	novel_not_in_catalog	132327	132327_ORF.1	dfb771a1d4c4918b5bc349fdade0c27c	215	Pfam	PF07051	Ovarian carcinoma immunoreactive antigen (OCIA)	24	109	6.4e-36	T	17-10-2024	IPR009764	Ovarian carcinoma immunoreactive antigen domain	-	-
OCIAD1	novel_not_in_catalog	23520	23520_ORF.9	dfb771a1d4c4918b5bc349fdade0c27c	215	PANTHER	PTHR13336	OVARIAN CARCINOMA IMMUNOREACTIVE ANTIGEN	6	183	2.9e-69	T	17-10-2024	IPR040187	OCIA domain-containing protein 1/2	-	-
OCIAD1	novel_not_in_catalog	23520	23520_ORF.9	dfb771a1d4c4918b5bc349fdade0c27c	215	MobiDBLite	mobidb-lite	mobidb-lite	113	141	-	T	17-10-2024	-	-	-	-
OCIAD1	novel_not_in_catalog	23520	23520_ORF.9	dfb771a1d4c4918b5bc349fdade0c27c	215	Pfam	PF07051	Ovarian carcinoma immunoreactive antigen (OCIA)	24	109	6.4e-36	T	17-10-2024	IPR009764	Ovarian carcinoma immunoreactive antigen domain	-	-
OCIAD1	novel_not_in_catalog	23585	23585_ORF.1	dfb771a1d4c4918b5bc349fdade0c27c	215	PANTHER	PTHR13336	OVARIAN CARCINOMA IMMUNOREACTIVE ANTIGEN	6	183	2.9e-69	T	17-10-2024	IPR040187	OCIA domain-containing protein 1/2	-	-
OCIAD1	novel_not_in_catalog	23585	23585_ORF.1	dfb771a1d4c4918b5bc349fdade0c27c	215	MobiDBLite	mobidb-lite	mobidb-lite	113	141	-	T	17-10-2024	-	-	-	-
OCIAD1	novel_not_in_catalog	23585	23585_ORF.1	dfb771a1d4c4918b5bc349fdade0c27c	215	Pfam	PF07051	Ovarian carcinoma immunoreactive antigen (OCIA)	24	109	6.4e-36	T	17-10-2024	IPR009764	Ovarian carcinoma immunoreactive antigen domain	-	-
OCIAD1	novel_not_in_catalog	143785	143785_ORF.6	dfb771a1d4c4918b5bc349fdade0c27c	215	PANTHER	PTHR13336	OVARIAN CARCINOMA IMMUNOREACTIVE ANTIGEN	6	183	2.9e-69	T	17-10-2024	IPR040187	OCIA domain-containing protein 1/2	-	-
OCIAD1	novel_not_in_catalog	143785	143785_ORF.6	dfb771a1d4c4918b5bc349fdade0c27c	215	MobiDBLite	mobidb-lite	mobidb-lite	113	141	-	T	17-10-2024	-	-	-	-
OCIAD1	novel_not_in_catalog	143785	143785_ORF.6	dfb771a1d4c4918b5bc349fdade0c27c	215	Pfam	PF07051	Ovarian carcinoma immunoreactive antigen (OCIA)	24	109	6.4e-36	T	17-10-2024	IPR009764	Ovarian carcinoma immunoreactive antigen domain	-	-
RORB	incomplete-splice_match	30846	30846_ORF.6	5db11924580a91f0d83855258c08f49f	334	ProSitePatterns	PS00031	Nuclear hormones receptors DNA-binding region signature.	10	36	-	T	17-10-2024	IPR001628	Zinc finger, nuclear hormone receptor-type	-	-
RORB	incomplete-splice_match	30846	30846_ORF.6	5db11924580a91f0d83855258c08f49f	334	ProSiteProfiles	PS51030	Nuclear hormone receptors DNA-binding domain profile.	7	82	19.7514	T	17-10-2024	IPR001628	Zinc finger, nuclear hormone receptor-type	-	-
RORB	incomplete-splice_match	30846	30846_ORF.6	5db11924580a91f0d83855258c08f49f	334	CDD	cd06968	NR_DBD_ROR	3	97	1.29984e-68	T	17-10-2024	IPR044101	Retinoid-related orphan receptors, DNA-binding domain	-	-
RORB	incomplete-splice_match	30846	30846_ORF.6	5db11924580a91f0d83855258c08f49f	334	SMART	SM00399	c4gold	7	78	1.7e-39	T	17-10-2024	IPR001628	Zinc finger, nuclear hormone receptor-type	-	-
RORB	incomplete-splice_match	30846	30846_ORF.6	5db11924580a91f0d83855258c08f49f	334	FunFam	G3DSA:3.30.50.10:FF:000003	Nuclear orphan receptor ROR-beta	2	112	2.8e-63	T	17-10-2024	-	-	-	-
RORB	incomplete-splice_match	30846	30846_ORF.6	5db11924580a91f0d83855258c08f49f	334	Pfam	PF00105	Zinc finger, C4 type (two domains)	9	77	9.3e-30	T	17-10-2024	IPR001628	Zinc finger, nuclear hormone receptor-type	-	-
RORB	incomplete-splice_match	30846	30846_ORF.6	5db11924580a91f0d83855258c08f49f	334	SUPERFAMILY	SSF57716	Glucocorticoid receptor-like (DNA-binding domain)	7	92	1.63e-31	T	17-10-2024	-	-	-	-
RORB	incomplete-splice_match	30846	30846_ORF.6	5db11924580a91f0d83855258c08f49f	334	PRINTS	PR01293	Nuclear receptor ROR family signature	197	218	8.2e-18	T	17-10-2024	IPR003079	Nuclear receptor ROR	-	-
RORB	incomplete-splice_match	30846	30846_ORF.6	5db11924580a91f0d83855258c08f49f	334	PRINTS	PR01293	Nuclear receptor ROR family signature	221	234	8.2e-18	T	17-10-2024	IPR003079	Nuclear receptor ROR	-	-
RORB	incomplete-splice_match	30846	30846_ORF.6	5db11924580a91f0d83855258c08f49f	334	PRINTS	PR01293	Nuclear receptor ROR family signature	242	259	8.2e-18	T	17-10-2024	IPR003079	Nuclear receptor ROR	-	-
RORB	incomplete-splice_match	30846	30846_ORF.6	5db11924580a91f0d83855258c08f49f	334	Gene3D	G3DSA:3.30.50.10	-	2	113	2e-35	T	17-10-2024	IPR013088	Zinc finger, NHR/GATA-type	-	-
RORB	incomplete-splice_match	30846	30846_ORF.6	5db11924580a91f0d83855258c08f49f	334	Gene3D	G3DSA:1.10.565.10	Retinoid X Receptor	205	283	1.6e-06	T	17-10-2024	IPR035500	Nuclear hormone receptor-like domain superfamily	-	-
RORB	incomplete-splice_match	30846	30846_ORF.6	5db11924580a91f0d83855258c08f49f	334	PRINTS	PR00047	C4-type steroid receptor zinc finger signature	10	26	2.8e-19	T	17-10-2024	IPR001628	Zinc finger, nuclear hormone receptor-type	-	-
RORB	incomplete-splice_match	30846	30846_ORF.6	5db11924580a91f0d83855258c08f49f	334	PRINTS	PR00047	C4-type steroid receptor zinc finger signature	59	67	2.8e-19	T	17-10-2024	IPR001628	Zinc finger, nuclear hormone receptor-type	-	-
RORB	incomplete-splice_match	30846	30846_ORF.6	5db11924580a91f0d83855258c08f49f	334	PRINTS	PR00047	C4-type steroid receptor zinc finger signature	26	41	2.8e-19	T	17-10-2024	IPR001628	Zinc finger, nuclear hormone receptor-type	-	-
RORB	incomplete-splice_match	30846	30846_ORF.6	5db11924580a91f0d83855258c08f49f	334	PRINTS	PR00047	C4-type steroid receptor zinc finger signature	67	75	2.8e-19	T	17-10-2024	IPR001628	Zinc finger, nuclear hormone receptor-type	-	-
RORB	incomplete-splice_match	30846	30846_ORF.6	5db11924580a91f0d83855258c08f49f	334	MobiDBLite	mobidb-lite	mobidb-lite	91	116	-	T	17-10-2024	-	-	-	-
RORB	incomplete-splice_match	30846	30846_ORF.6	5db11924580a91f0d83855258c08f49f	334	MobiDBLite	mobidb-lite	mobidb-lite	91	106	-	T	17-10-2024	-	-	-	-
RORB	incomplete-splice_match	30846	30846_ORF.6	5db11924580a91f0d83855258c08f49f	334	Coils	Coil	Coil	90	114	-	T	17-10-2024	-	-	-	-
RORB	incomplete-splice_match	30846	30846_ORF.6	5db11924580a91f0d83855258c08f49f	334	PANTHER	PTHR45805	NUCLEAR HORMONE RECEPTOR HR3-RELATED	2	264	4.1e-102	T	17-10-2024	-	-	-	-
TBK1	incomplete-splice_match	150895	150895_ORF.2	d4b8925891187ddb87c7d994b32c76c2	147	Gene3D	G3DSA:1.20.1270.420	-	1	99	1.3e-40	T	17-10-2024	-	-	-	-
TBK1	incomplete-splice_match	150895	150895_ORF.2	d4b8925891187ddb87c7d994b32c76c2	147	Pfam	PF18394	TANK-binding kinase 1 coiled-coil domain 1	1	97	2e-41	T	17-10-2024	IPR041309	TANK-binding kinase 1, coiled-coil domain 1	-	-
TBK1	incomplete-splice_match	150895	150895_ORF.2	d4b8925891187ddb87c7d994b32c76c2	147	PANTHER	PTHR22969	IKB KINASE	1	108	2.3e-13	T	17-10-2024	IPR051180	Inhibitor of nuclear factor kappa-B kinase	-	-
TBK1	incomplete-splice_match	166012	166012_ORF.3	d4b8925891187ddb87c7d994b32c76c2	147	Gene3D	G3DSA:1.20.1270.420	-	1	99	1.3e-40	T	17-10-2024	-	-	-	-
TBK1	incomplete-splice_match	166012	166012_ORF.3	d4b8925891187ddb87c7d994b32c76c2	147	Pfam	PF18394	TANK-binding kinase 1 coiled-coil domain 1	1	97	2e-41	T	17-10-2024	IPR041309	TANK-binding kinase 1, coiled-coil domain 1	-	-
TBK1	incomplete-splice_match	166012	166012_ORF.3	d4b8925891187ddb87c7d994b32c76c2	147	PANTHER	PTHR22969	IKB KINASE	1	108	2.3e-13	T	17-10-2024	IPR051180	Inhibitor of nuclear factor kappa-B kinase	-	-
SNRNP70	novel_not_in_catalog	103795	103795_ORF.6	2f7e56df1f30fa08ed323764000721aa	241	Coils	Coil	Coil	93	113	-	T	17-10-2024	-	-	-	-
SNRNP70	novel_not_in_catalog	103795	103795_ORF.6	2f7e56df1f30fa08ed323764000721aa	241	MobiDBLite	mobidb-lite	mobidb-lite	1	241	-	T	17-10-2024	-	-	-	-
SNRNP70	novel_not_in_catalog	103795	103795_ORF.6	2f7e56df1f30fa08ed323764000721aa	241	MobiDBLite	mobidb-lite	mobidb-lite	73	90	-	T	17-10-2024	-	-	-	-
SNRNP70	novel_not_in_catalog	103795	103795_ORF.6	2f7e56df1f30fa08ed323764000721aa	241	MobiDBLite	mobidb-lite	mobidb-lite	147	197	-	T	17-10-2024	-	-	-	-
SNRNP70	novel_not_in_catalog	103795	103795_ORF.6	2f7e56df1f30fa08ed323764000721aa	241	MobiDBLite	mobidb-lite	mobidb-lite	98	114	-	T	17-10-2024	-	-	-	-
SNRNP70	novel_not_in_catalog	103795	103795_ORF.6	2f7e56df1f30fa08ed323764000721aa	241	MobiDBLite	mobidb-lite	mobidb-lite	59	72	-	T	17-10-2024	-	-	-	-
SNRNP70	novel_not_in_catalog	103795	103795_ORF.6	2f7e56df1f30fa08ed323764000721aa	241	MobiDBLite	mobidb-lite	mobidb-lite	20	58	-	T	17-10-2024	-	-	-	-
PTK2B	novel_in_catalog	171968	171968_ORF.1	a546b9843258a3b0e571075784a8c753	653	Gene3D	G3DSA:3.30.200.20	Phosphorylase Kinase; domain 1	57	148	1.8e-36	T	17-10-2024	-	-	-	-
PTK2B	novel_in_catalog	171968	171968_ORF.1	a546b9843258a3b0e571075784a8c753	653	FunFam	G3DSA:3.30.200.20:FF:000194	protein-tyrosine kinase 2-beta isoform X1	58	148	1.3e-46	T	17-10-2024	-	-	-	-
PTK2B	novel_in_catalog	171968	171968_ORF.1	a546b9843258a3b0e571075784a8c753	653	ProSiteProfiles	PS50011	Protein kinase domain profile.	69	327	38.3081	T	17-10-2024	IPR000719	Protein kinase domain	-	-
PTK2B	novel_in_catalog	171968	171968_ORF.1	a546b9843258a3b0e571075784a8c753	653	ProSitePatterns	PS00109	Tyrosine protein kinases specific active-site signature.	189	201	-	T	17-10-2024	IPR008266	Tyrosine-protein kinase, active site	-	-
PTK2B	novel_in_catalog	171968	171968_ORF.1	a546b9843258a3b0e571075784a8c753	653	SUPERFAMILY	SSF56112	Protein kinase-like (PK-like)	61	338	6.93e-79	T	17-10-2024	IPR011009	Protein kinase-like domain superfamily	-	-
PTK2B	novel_in_catalog	171968	171968_ORF.1	a546b9843258a3b0e571075784a8c753	653	ProSitePatterns	PS00107	Protein kinases ATP-binding region signature.	75	101	-	T	17-10-2024	IPR017441	Protein kinase, ATP binding site	-	-
PTK2B	novel_in_catalog	171968	171968_ORF.1	a546b9843258a3b0e571075784a8c753	653	PRINTS	PR00109	Tyrosine kinase catalytic domain signature	146	159	5.8e-28	T	17-10-2024	IPR001245	Serine-threonine/tyrosine-protein kinase, catalytic domain	-	-
PTK2B	novel_in_catalog	171968	171968_ORF.1	a546b9843258a3b0e571075784a8c753	653	PRINTS	PR00109	Tyrosine kinase catalytic domain signature	231	241	5.8e-28	T	17-10-2024	IPR001245	Serine-threonine/tyrosine-protein kinase, catalytic domain	-	-
PTK2B	novel_in_catalog	171968	171968_ORF.1	a546b9843258a3b0e571075784a8c753	653	PRINTS	PR00109	Tyrosine kinase catalytic domain signature	183	201	5.8e-28	T	17-10-2024	IPR001245	Serine-threonine/tyrosine-protein kinase, catalytic domain	-	-
PTK2B	novel_in_catalog	171968	171968_ORF.1	a546b9843258a3b0e571075784a8c753	653	PRINTS	PR00109	Tyrosine kinase catalytic domain signature	250	272	5.8e-28	T	17-10-2024	IPR001245	Serine-threonine/tyrosine-protein kinase, catalytic domain	-	-
PTK2B	novel_in_catalog	171968	171968_ORF.1	a546b9843258a3b0e571075784a8c753	653	PRINTS	PR00109	Tyrosine kinase catalytic domain signature	294	316	5.8e-28	T	17-10-2024	IPR001245	Serine-threonine/tyrosine-protein kinase, catalytic domain	-	-
PTK2B	novel_in_catalog	171968	171968_ORF.1	a546b9843258a3b0e571075784a8c753	653	Gene3D	G3DSA:1.10.510.10	Transferase(Phosphotransferase) domain 1	149	331	1.6e-54	T	17-10-2024	-	-	-	-
PTK2B	novel_in_catalog	171968	171968_ORF.1	a546b9843258a3b0e571075784a8c753	653	Coils	Coil	Coil	587	607	-	T	17-10-2024	-	-	-	-
PTK2B	novel_in_catalog	171968	171968_ORF.1	a546b9843258a3b0e571075784a8c753	653	Pfam	PF03623	Focal adhesion targeting region	514	644	2.9e-54	T	17-10-2024	IPR005189	Focal adhesion kinase, targeting (FAT) domain	-	-
PTK2B	novel_in_catalog	171968	171968_ORF.1	a546b9843258a3b0e571075784a8c753	653	FunFam	G3DSA:1.10.510.10:FF:000230	protein-tyrosine kinase 2-beta isoform X2	149	331	1.9e-127	T	17-10-2024	-	-	-	-
PTK2B	novel_in_catalog	171968	171968_ORF.1	a546b9843258a3b0e571075784a8c753	653	CDD	cd05056	PTKc_FAK	62	331	0	T	17-10-2024	-	-	-	-
PTK2B	novel_in_catalog	171968	171968_ORF.1	a546b9843258a3b0e571075784a8c753	653	PANTHER	PTHR24418	TYROSINE-PROTEIN KINASE	34	336	3.5e-100	T	17-10-2024	IPR050198	Non-receptor tyrosine kinases involved in cell signaling	-	-
PTK2B	novel_in_catalog	171968	171968_ORF.1	a546b9843258a3b0e571075784a8c753	653	Pfam	PF07714	Protein tyrosine and serine/threonine kinase	71	323	3.1e-92	T	17-10-2024	IPR001245	Serine-threonine/tyrosine-protein kinase, catalytic domain	-	-
PTK2B	novel_in_catalog	171968	171968_ORF.1	a546b9843258a3b0e571075784a8c753	653	SUPERFAMILY	SSF68993	FAT domain of focal adhesion kinase	508	650	4.71e-58	T	17-10-2024	IPR036137	Focal adhesion kinase, targeting (FAT) domain superfamily	-	-
PTK2B	novel_in_catalog	171968	171968_ORF.1	a546b9843258a3b0e571075784a8c753	653	Gene3D	G3DSA:1.20.120.330	Nucleotidyltransferases domain 2	503	653	4e-62	T	17-10-2024	-	-	-	-
PTK2B	novel_in_catalog	171968	171968_ORF.1	a546b9843258a3b0e571075784a8c753	653	SMART	SM00219	tyrkin_6	69	323	1.2e-138	T	17-10-2024	IPR020635	Tyrosine-protein kinase, catalytic domain	-	-
PTK2B	novel_in_catalog	171968	171968_ORF.1	a546b9843258a3b0e571075784a8c753	653	FunFam	G3DSA:1.20.120.330:FF:000007	protein-tyrosine kinase 2-beta isoform X1	503	653	3.3e-93	T	17-10-2024	-	-	-	-
PTK2B	novel_in_catalog	171968	171968_ORF.1	a546b9843258a3b0e571075784a8c753	653	MobiDBLite	mobidb-lite	mobidb-lite	356	369	-	T	17-10-2024	-	-	-	-
PTK2B	novel_in_catalog	171968	171968_ORF.1	a546b9843258a3b0e571075784a8c753	653	MobiDBLite	mobidb-lite	mobidb-lite	345	369	-	T	17-10-2024	-	-	-	-
CTSD	novel_not_in_catalog	64451	64451_ORF.1	fd44b77feef1a00a39ec5b6f6ed57e60	337	ProSitePatterns	PS00141	Eukaryotic and viral aspartyl proteases active site.	94	105	-	T	17-10-2024	IPR001969	Aspartic peptidase, active site	-	-
CTSD	novel_not_in_catalog	64451	64451_ORF.1	fd44b77feef1a00a39ec5b6f6ed57e60	337	Gene3D	G3DSA:2.40.70.10	Acid Proteases	79	222	1.8e-95	T	17-10-2024	IPR021109	Aspartic peptidase domain superfamily	-	-
CTSD	novel_not_in_catalog	64451	64451_ORF.1	fd44b77feef1a00a39ec5b6f6ed57e60	337	FunFam	G3DSA:2.40.70.10:FF:000115	Lysosomal aspartic protease	67	318	3.1e-70	T	17-10-2024	-	-	-	-
CTSD	novel_not_in_catalog	64451	64451_ORF.1	fd44b77feef1a00a39ec5b6f6ed57e60	337	Pfam	PF00026	Eukaryotic aspartyl protease	78	322	4.7e-85	T	17-10-2024	IPR033121	Peptidase family A1 domain	-	-
CTSD	novel_not_in_catalog	64451	64451_ORF.1	fd44b77feef1a00a39ec5b6f6ed57e60	337	Gene3D	G3DSA:2.40.70.10	Acid Proteases	269	322	1.8e-95	T	17-10-2024	IPR021109	Aspartic peptidase domain superfamily	-	-
CTSD	novel_not_in_catalog	64451	64451_ORF.1	fd44b77feef1a00a39ec5b6f6ed57e60	337	ProSiteProfiles	PS51767	Peptidase family A1 domain profile.	79	337	54.6908	T	17-10-2024	IPR033121	Peptidase family A1 domain	-	-
CTSD	novel_not_in_catalog	64451	64451_ORF.1	fd44b77feef1a00a39ec5b6f6ed57e60	337	Gene3D	G3DSA:2.60.40.1960	-	76	268	1.8e-95	T	17-10-2024	-	-	-	-
CTSD	novel_not_in_catalog	64451	64451_ORF.1	fd44b77feef1a00a39ec5b6f6ed57e60	337	PRINTS	PR00792	Pepsin (A1) aspartic protease family signature	85	105	9.4e-20	T	17-10-2024	IPR001461	Aspartic peptidase A1	-	-
CTSD	novel_not_in_catalog	64451	64451_ORF.1	fd44b77feef1a00a39ec5b6f6ed57e60	337	PRINTS	PR00792	Pepsin (A1) aspartic protease family signature	243	256	9.4e-20	T	17-10-2024	IPR001461	Aspartic peptidase A1	-	-
CTSD	novel_not_in_catalog	64451	64451_ORF.1	fd44b77feef1a00a39ec5b6f6ed57e60	337	PRINTS	PR00792	Pepsin (A1) aspartic protease family signature	292	303	9.4e-20	T	17-10-2024	IPR001461	Aspartic peptidase A1	-	-
CTSD	novel_not_in_catalog	64451	64451_ORF.1	fd44b77feef1a00a39ec5b6f6ed57e60	337	PANTHER	PTHR47966	BETA-SITE APP-CLEAVING ENZYME, ISOFORM A-RELATED	19	324	2.5e-106	T	17-10-2024	IPR001461	Aspartic peptidase A1	-	-
CTSD	novel_not_in_catalog	64451	64451_ORF.1	fd44b77feef1a00a39ec5b6f6ed57e60	337	Pfam	PF07966	A1 Propeptide	23	49	4.1e-05	T	17-10-2024	IPR012848	Aspartic peptidase, N-terminal	-	-
CTSD	novel_not_in_catalog	64451	64451_ORF.1	fd44b77feef1a00a39ec5b6f6ed57e60	337	ProSitePatterns	PS00141	Eukaryotic and viral aspartyl proteases active site.	292	303	-	T	17-10-2024	IPR001969	Aspartic peptidase, active site	-	-
CTSD	novel_not_in_catalog	64451	64451_ORF.1	fd44b77feef1a00a39ec5b6f6ed57e60	337	SUPERFAMILY	SSF50630	Acid proteases	9	329	3.03e-95	T	17-10-2024	IPR021109	Aspartic peptidase domain superfamily	-	-
CTSD	novel_not_in_catalog	64451	64451_ORF.1	fd44b77feef1a00a39ec5b6f6ed57e60	337	FunFam	G3DSA:2.60.40.1960:FF:000001	Cathepsin D	220	281	1.2e-20	T	17-10-2024	-	-	-	-
TTYH1	incomplete-splice_match	69581	69581_ORF.4	c38b3af5c439e9c2f25962952aae7290	205	Pfam	PF04906	Tweety	1	179	3.2e-74	T	17-10-2024	IPR006990	Tweety	-	-
TTYH1	incomplete-splice_match	69581	69581_ORF.4	c38b3af5c439e9c2f25962952aae7290	205	PANTHER	PTHR12424	TWEETY-RELATED	1	203	4.8e-79	T	17-10-2024	IPR006990	Tweety	-	-
TTYH1	novel_in_catalog	185759	185759_ORF.1	c38b3af5c439e9c2f25962952aae7290	205	Pfam	PF04906	Tweety	1	179	3.2e-74	T	17-10-2024	IPR006990	Tweety	-	-
TTYH1	novel_in_catalog	185759	185759_ORF.1	c38b3af5c439e9c2f25962952aae7290	205	PANTHER	PTHR12424	TWEETY-RELATED	1	203	4.8e-79	T	17-10-2024	IPR006990	Tweety	-	-
TTYH1	incomplete-splice_match	118107	118107_ORF.4	c38b3af5c439e9c2f25962952aae7290	205	Pfam	PF04906	Tweety	1	179	3.2e-74	T	17-10-2024	IPR006990	Tweety	-	-
TTYH1	incomplete-splice_match	118107	118107_ORF.4	c38b3af5c439e9c2f25962952aae7290	205	PANTHER	PTHR12424	TWEETY-RELATED	1	203	4.8e-79	T	17-10-2024	IPR006990	Tweety	-	-
TTYH1	novel_in_catalog	86172	86172_ORF.7	c38b3af5c439e9c2f25962952aae7290	205	Pfam	PF04906	Tweety	1	179	3.2e-74	T	17-10-2024	IPR006990	Tweety	-	-
TTYH1	novel_in_catalog	86172	86172_ORF.7	c38b3af5c439e9c2f25962952aae7290	205	PANTHER	PTHR12424	TWEETY-RELATED	1	203	4.8e-79	T	17-10-2024	IPR006990	Tweety	-	-
TTYH1	incomplete-splice_match	69570	69570_ORF.1	c38b3af5c439e9c2f25962952aae7290	205	Pfam	PF04906	Tweety	1	179	3.2e-74	T	17-10-2024	IPR006990	Tweety	-	-
TTYH1	incomplete-splice_match	69570	69570_ORF.1	c38b3af5c439e9c2f25962952aae7290	205	PANTHER	PTHR12424	TWEETY-RELATED	1	203	4.8e-79	T	17-10-2024	IPR006990	Tweety	-	-
TTYH1	incomplete-splice_match	69590	69590_ORF.4	c38b3af5c439e9c2f25962952aae7290	205	Pfam	PF04906	Tweety	1	179	3.2e-74	T	17-10-2024	IPR006990	Tweety	-	-
TTYH1	incomplete-splice_match	69590	69590_ORF.4	c38b3af5c439e9c2f25962952aae7290	205	PANTHER	PTHR12424	TWEETY-RELATED	1	203	4.8e-79	T	17-10-2024	IPR006990	Tweety	-	-
TTYH1	novel_in_catalog	130056	130056_ORF.4	c38b3af5c439e9c2f25962952aae7290	205	Pfam	PF04906	Tweety	1	179	3.2e-74	T	17-10-2024	IPR006990	Tweety	-	-
TTYH1	novel_in_catalog	130056	130056_ORF.4	c38b3af5c439e9c2f25962952aae7290	205	PANTHER	PTHR12424	TWEETY-RELATED	1	203	4.8e-79	T	17-10-2024	IPR006990	Tweety	-	-
TTYH1	novel_in_catalog	41845	41845_ORF.4	c38b3af5c439e9c2f25962952aae7290	205	Pfam	PF04906	Tweety	1	179	3.2e-74	T	17-10-2024	IPR006990	Tweety	-	-
TTYH1	novel_in_catalog	41845	41845_ORF.4	c38b3af5c439e9c2f25962952aae7290	205	PANTHER	PTHR12424	TWEETY-RELATED	1	203	4.8e-79	T	17-10-2024	IPR006990	Tweety	-	-
TTYH1	incomplete-splice_match	86203	86203_ORF.5	c38b3af5c439e9c2f25962952aae7290	205	Pfam	PF04906	Tweety	1	179	3.2e-74	T	17-10-2024	IPR006990	Tweety	-	-
TTYH1	incomplete-splice_match	86203	86203_ORF.5	c38b3af5c439e9c2f25962952aae7290	205	PANTHER	PTHR12424	TWEETY-RELATED	1	203	4.8e-79	T	17-10-2024	IPR006990	Tweety	-	-
TTYH1	novel_in_catalog	177143	177143_ORF.1	c38b3af5c439e9c2f25962952aae7290	205	Pfam	PF04906	Tweety	1	179	3.2e-74	T	17-10-2024	IPR006990	Tweety	-	-
TTYH1	novel_in_catalog	177143	177143_ORF.1	c38b3af5c439e9c2f25962952aae7290	205	PANTHER	PTHR12424	TWEETY-RELATED	1	203	4.8e-79	T	17-10-2024	IPR006990	Tweety	-	-
TTYH1	novel_in_catalog	140971	140971_ORF.6	c38b3af5c439e9c2f25962952aae7290	205	Pfam	PF04906	Tweety	1	179	3.2e-74	T	17-10-2024	IPR006990	Tweety	-	-
TTYH1	novel_in_catalog	140971	140971_ORF.6	c38b3af5c439e9c2f25962952aae7290	205	PANTHER	PTHR12424	TWEETY-RELATED	1	203	4.8e-79	T	17-10-2024	IPR006990	Tweety	-	-
THRA	novel_not_in_catalog	167500	167500_ORF.4	ee730efaf18b53bd4f113ddc7fb534a6	515	Pfam	PF00105	Zinc finger, C4 type (two domains)	52	121	1.8e-25	T	17-10-2024	IPR001628	Zinc finger, nuclear hormone receptor-type	-	-
THRA	novel_not_in_catalog	167500	167500_ORF.4	ee730efaf18b53bd4f113ddc7fb534a6	515	CDD	cd06961	NR_DBD_TR	52	138	6.54597e-56	T	17-10-2024	-	-	-	-
THRA	novel_not_in_catalog	167500	167500_ORF.4	ee730efaf18b53bd4f113ddc7fb534a6	515	SUPERFAMILY	SSF57716	Glucocorticoid receptor-like (DNA-binding domain)	52	141	2.34e-27	T	17-10-2024	-	-	-	-
THRA	novel_not_in_catalog	167500	167500_ORF.4	ee730efaf18b53bd4f113ddc7fb534a6	515	SMART	SM00399	c4gold	50	123	3.5e-36	T	17-10-2024	IPR001628	Zinc finger, nuclear hormone receptor-type	-	-
THRA	novel_not_in_catalog	167500	167500_ORF.4	ee730efaf18b53bd4f113ddc7fb534a6	515	ProSiteProfiles	PS51030	Nuclear hormone receptors DNA-binding domain profile.	50	127	19.2827	T	17-10-2024	IPR001628	Zinc finger, nuclear hormone receptor-type	-	-
THRA	novel_not_in_catalog	167500	167500_ORF.4	ee730efaf18b53bd4f113ddc7fb534a6	515	Gene3D	G3DSA:3.30.50.10	-	50	148	7.2e-33	T	17-10-2024	IPR013088	Zinc finger, NHR/GATA-type	-	-
THRA	novel_not_in_catalog	167500	167500_ORF.4	ee730efaf18b53bd4f113ddc7fb534a6	515	ProSiteProfiles	PS51843	Nuclear receptor (NR) ligand-binding (LBD) domain profile.	163	432	38.6941	T	17-10-2024	IPR000536	Nuclear hormone receptor, ligand-binding domain	-	-
THRA	novel_not_in_catalog	167500	167500_ORF.4	ee730efaf18b53bd4f113ddc7fb534a6	515	Pfam	PF00104	Ligand-binding domain of nuclear hormone receptor	266	401	1.3e-06	T	17-10-2024	IPR000536	Nuclear hormone receptor, ligand-binding domain	-	-
THRA	novel_not_in_catalog	167500	167500_ORF.4	ee730efaf18b53bd4f113ddc7fb534a6	515	CDD	cd06935	NR_LBD_TR	162	395	9.12783e-139	T	17-10-2024	-	-	-	-
THRA	novel_not_in_catalog	167500	167500_ORF.4	ee730efaf18b53bd4f113ddc7fb534a6	515	Gene3D	G3DSA:1.10.565.10	Retinoid X Receptor	149	402	2.7e-79	T	17-10-2024	IPR035500	Nuclear hormone receptor-like domain superfamily	-	-
THRA	novel_not_in_catalog	167500	167500_ORF.4	ee730efaf18b53bd4f113ddc7fb534a6	515	PRINTS	PR00398	Steroid hormone receptor signature	221	242	7.2e-14	T	17-10-2024	IPR001723	Nuclear hormone receptor	-	-
THRA	novel_not_in_catalog	167500	167500_ORF.4	ee730efaf18b53bd4f113ddc7fb534a6	515	PRINTS	PR00398	Steroid hormone receptor signature	116	126	7.2e-14	T	17-10-2024	IPR001723	Nuclear hormone receptor	-	-
THRA	novel_not_in_catalog	167500	167500_ORF.4	ee730efaf18b53bd4f113ddc7fb534a6	515	PRINTS	PR00398	Steroid hormone receptor signature	334	349	7.2e-14	T	17-10-2024	IPR001723	Nuclear hormone receptor	-	-
THRA	novel_not_in_catalog	167500	167500_ORF.4	ee730efaf18b53bd4f113ddc7fb534a6	515	SMART	SM00430	holi	220	403	6.6e-20	T	17-10-2024	IPR000536	Nuclear hormone receptor, ligand-binding domain	-	-
THRA	novel_not_in_catalog	167500	167500_ORF.4	ee730efaf18b53bd4f113ddc7fb534a6	515	FunFam	G3DSA:3.30.50.10:FF:000011	Thyroid hormone receptor beta isoform	50	148	2.9e-61	T	17-10-2024	-	-	-	-
THRA	novel_not_in_catalog	167500	167500_ORF.4	ee730efaf18b53bd4f113ddc7fb534a6	515	Coils	Coil	Coil	130	157	-	T	17-10-2024	-	-	-	-
THRA	novel_not_in_catalog	167500	167500_ORF.4	ee730efaf18b53bd4f113ddc7fb534a6	515	ProSitePatterns	PS00031	Nuclear hormones receptors DNA-binding region signature.	53	79	-	T	17-10-2024	IPR001628	Zinc finger, nuclear hormone receptor-type	-	-
THRA	novel_not_in_catalog	167500	167500_ORF.4	ee730efaf18b53bd4f113ddc7fb534a6	515	PANTHER	PTHR24082	NUCLEAR HORMONE RECEPTOR	34	467	4.7e-114	T	17-10-2024	IPR050234	Nuclear hormone receptor family NR1 subfamily	-	-
THRA	novel_not_in_catalog	167500	167500_ORF.4	ee730efaf18b53bd4f113ddc7fb534a6	515	PRINTS	PR00047	C4-type steroid receptor zinc finger signature	53	69	9e-19	T	17-10-2024	IPR001628	Zinc finger, nuclear hormone receptor-type	-	-
THRA	novel_not_in_catalog	167500	167500_ORF.4	ee730efaf18b53bd4f113ddc7fb534a6	515	PRINTS	PR00047	C4-type steroid receptor zinc finger signature	69	84	9e-19	T	17-10-2024	IPR001628	Zinc finger, nuclear hormone receptor-type	-	-
THRA	novel_not_in_catalog	167500	167500_ORF.4	ee730efaf18b53bd4f113ddc7fb534a6	515	PRINTS	PR00047	C4-type steroid receptor zinc finger signature	104	112	9e-19	T	17-10-2024	IPR001628	Zinc finger, nuclear hormone receptor-type	-	-
THRA	novel_not_in_catalog	167500	167500_ORF.4	ee730efaf18b53bd4f113ddc7fb534a6	515	PRINTS	PR00047	C4-type steroid receptor zinc finger signature	112	120	9e-19	T	17-10-2024	IPR001628	Zinc finger, nuclear hormone receptor-type	-	-
THRA	novel_not_in_catalog	167500	167500_ORF.4	ee730efaf18b53bd4f113ddc7fb534a6	515	PRINTS	PR00546	Thyroid hormone receptor (1D nuclear receptor) signature	218	239	2e-70	T	17-10-2024	IPR001728	Thyroid hormone receptor	-	-
THRA	novel_not_in_catalog	167500	167500_ORF.4	ee730efaf18b53bd4f113ddc7fb534a6	515	PRINTS	PR00546	Thyroid hormone receptor (1D nuclear receptor) signature	135	153	2e-70	T	17-10-2024	IPR001728	Thyroid hormone receptor	-	-
THRA	novel_not_in_catalog	167500	167500_ORF.4	ee730efaf18b53bd4f113ddc7fb534a6	515	PRINTS	PR00546	Thyroid hormone receptor (1D nuclear receptor) signature	118	134	2e-70	T	17-10-2024	IPR001728	Thyroid hormone receptor	-	-
THRA	novel_not_in_catalog	167500	167500_ORF.4	ee730efaf18b53bd4f113ddc7fb534a6	515	PRINTS	PR00546	Thyroid hormone receptor (1D nuclear receptor) signature	41	55	2e-70	T	17-10-2024	IPR001728	Thyroid hormone receptor	-	-
THRA	novel_not_in_catalog	167500	167500_ORF.4	ee730efaf18b53bd4f113ddc7fb534a6	515	PRINTS	PR00546	Thyroid hormone receptor (1D nuclear receptor) signature	181	200	2e-70	T	17-10-2024	IPR001728	Thyroid hormone receptor	-	-
THRA	novel_not_in_catalog	167500	167500_ORF.4	ee730efaf18b53bd4f113ddc7fb534a6	515	PRINTS	PR00546	Thyroid hormone receptor (1D nuclear receptor) signature	79	90	2e-70	T	17-10-2024	IPR001728	Thyroid hormone receptor	-	-
THRA	novel_not_in_catalog	167500	167500_ORF.4	ee730efaf18b53bd4f113ddc7fb534a6	515	PRINTS	PR00546	Thyroid hormone receptor (1D nuclear receptor) signature	158	175	2e-70	T	17-10-2024	IPR001728	Thyroid hormone receptor	-	-
THRA	novel_not_in_catalog	167500	167500_ORF.4	ee730efaf18b53bd4f113ddc7fb534a6	515	MobiDBLite	mobidb-lite	mobidb-lite	482	515	-	T	17-10-2024	-	-	-	-
THRA	novel_not_in_catalog	167500	167500_ORF.4	ee730efaf18b53bd4f113ddc7fb534a6	515	MobiDBLite	mobidb-lite	mobidb-lite	144	163	-	T	17-10-2024	-	-	-	-
THRA	novel_not_in_catalog	167500	167500_ORF.4	ee730efaf18b53bd4f113ddc7fb534a6	515	MobiDBLite	mobidb-lite	mobidb-lite	1	32	-	T	17-10-2024	-	-	-	-
THRA	novel_not_in_catalog	167500	167500_ORF.4	ee730efaf18b53bd4f113ddc7fb534a6	515	SUPERFAMILY	SSF48508	Nuclear receptor ligand-binding domain	134	401	1.5e-44	T	17-10-2024	IPR035500	Nuclear hormone receptor-like domain superfamily	-	-
SNAP25	novel_not_in_catalog	57648	57648_ORF.2	5e3990b16ef95ffe39241e24d7406e61	134	PANTHER	PTHR19305	SYNAPTOSOMAL ASSOCIATED PROTEIN	9	109	1.1e-36	T	17-10-2024	-	-	-	-
SNAP25	novel_not_in_catalog	57648	57648_ORF.2	5e3990b16ef95ffe39241e24d7406e61	134	Coils	Coil	Coil	4	31	-	T	17-10-2024	-	-	-	-
SNAP25	novel_not_in_catalog	57648	57648_ORF.2	5e3990b16ef95ffe39241e24d7406e61	134	ProSiteProfiles	PS50192	t-SNARE coiled-coil homology domain profile.	19	81	15.5173	T	17-10-2024	IPR000727	Target SNARE coiled-coil homology domain	-	-
SNAP25	novel_not_in_catalog	57648	57648_ORF.2	5e3990b16ef95ffe39241e24d7406e61	134	SMART	SM00397	tSNARE_6	14	81	3.1e-12	T	17-10-2024	IPR000727	Target SNARE coiled-coil homology domain	-	-
SNAP25	novel_not_in_catalog	57648	57648_ORF.2	5e3990b16ef95ffe39241e24d7406e61	134	FunFam	G3DSA:1.20.5.110:FF:000007	Synaptosomal-associated protein	4	83	7.3e-43	T	17-10-2024	-	-	-	-
SNAP25	novel_not_in_catalog	57648	57648_ORF.2	5e3990b16ef95ffe39241e24d7406e61	134	Coils	Coil	Coil	50	77	-	T	17-10-2024	-	-	-	-
SNAP25	novel_not_in_catalog	57648	57648_ORF.2	5e3990b16ef95ffe39241e24d7406e61	134	Gene3D	G3DSA:1.20.5.110	-	1	82	7.6e-35	T	17-10-2024	-	-	-	-
SNAP25	novel_not_in_catalog	57648	57648_ORF.2	5e3990b16ef95ffe39241e24d7406e61	134	MobiDBLite	mobidb-lite	mobidb-lite	1	20	-	T	17-10-2024	-	-	-	-
SNAP25	novel_not_in_catalog	57648	57648_ORF.2	5e3990b16ef95ffe39241e24d7406e61	134	MobiDBLite	mobidb-lite	mobidb-lite	1	25	-	T	17-10-2024	-	-	-	-
SNAP25	novel_not_in_catalog	57648	57648_ORF.2	5e3990b16ef95ffe39241e24d7406e61	134	CDD	cd15894	SNARE_SNAP25N	10	82	2.89435e-37	T	17-10-2024	IPR039077	SNAP25, N-terminal SNARE motif, chordates	-	-
SNAP25	novel_not_in_catalog	57648	57648_ORF.2	5e3990b16ef95ffe39241e24d7406e61	134	SUPERFAMILY	SSF58038	SNARE fusion complex	9	79	1.93e-22	T	17-10-2024	-	-	-	-
PTK2B	incomplete-splice_match	61285	61285_ORF.1	35f0675d9f8bbab26f80d922e6242109	395	Pfam	PF07714	Protein tyrosine and serine/threonine kinase	1	65	1e-13	T	17-10-2024	IPR001245	Serine-threonine/tyrosine-protein kinase, catalytic domain	-	-
PTK2B	incomplete-splice_match	61285	61285_ORF.1	35f0675d9f8bbab26f80d922e6242109	395	Gene3D	G3DSA:1.10.510.10	Transferase(Phosphotransferase) domain 1	1	73	6e-15	T	17-10-2024	-	-	-	-
PTK2B	incomplete-splice_match	61285	61285_ORF.1	35f0675d9f8bbab26f80d922e6242109	395	MobiDBLite	mobidb-lite	mobidb-lite	86	111	-	T	17-10-2024	-	-	-	-
PTK2B	incomplete-splice_match	61285	61285_ORF.1	35f0675d9f8bbab26f80d922e6242109	395	MobiDBLite	mobidb-lite	mobidb-lite	98	111	-	T	17-10-2024	-	-	-	-
PTK2B	incomplete-splice_match	61285	61285_ORF.1	35f0675d9f8bbab26f80d922e6242109	395	SUPERFAMILY	SSF68993	FAT domain of focal adhesion kinase	250	392	1.83e-58	T	17-10-2024	IPR036137	Focal adhesion kinase, targeting (FAT) domain superfamily	-	-
PTK2B	incomplete-splice_match	61285	61285_ORF.1	35f0675d9f8bbab26f80d922e6242109	395	Coils	Coil	Coil	329	349	-	T	17-10-2024	-	-	-	-
PTK2B	incomplete-splice_match	61285	61285_ORF.1	35f0675d9f8bbab26f80d922e6242109	395	PANTHER	PTHR46221	FERM AND PDZ DOMAIN-CONTAINING PROTEIN FAMILY MEMBER	2	226	1.6e-41	T	17-10-2024	-	-	-	-
PTK2B	incomplete-splice_match	61285	61285_ORF.1	35f0675d9f8bbab26f80d922e6242109	395	FunFam	G3DSA:1.20.120.330:FF:000007	protein-tyrosine kinase 2-beta isoform X1	245	395	1.2e-93	T	17-10-2024	-	-	-	-
PTK2B	incomplete-splice_match	61285	61285_ORF.1	35f0675d9f8bbab26f80d922e6242109	395	SUPERFAMILY	SSF56112	Protein kinase-like (PK-like)	1	81	7.83e-13	T	17-10-2024	IPR011009	Protein kinase-like domain superfamily	-	-
PTK2B	incomplete-splice_match	61285	61285_ORF.1	35f0675d9f8bbab26f80d922e6242109	395	Pfam	PF03623	Focal adhesion targeting region	256	386	1.2e-54	T	17-10-2024	IPR005189	Focal adhesion kinase, targeting (FAT) domain	-	-
PTK2B	incomplete-splice_match	61285	61285_ORF.1	35f0675d9f8bbab26f80d922e6242109	395	Gene3D	G3DSA:1.20.120.330	Nucleotidyltransferases domain 2	245	395	1.5e-62	T	17-10-2024	-	-	-	-
PSAP	novel_not_in_catalog	182775	182775_ORF.1	d092aa0b973dfabcb3ccf63e34851c2e	284	SMART	SM00741	sapb_4	196	279	2.9e-07	T	17-10-2024	IPR008139	Saposin B type domain	-	-
PSAP	novel_not_in_catalog	182775	182775_ORF.1	d092aa0b973dfabcb3ccf63e34851c2e	284	SMART	SM00741	sapb_4	61	138	5e-28	T	17-10-2024	IPR008139	Saposin B type domain	-	-
PSAP	novel_not_in_catalog	182775	182775_ORF.1	d092aa0b973dfabcb3ccf63e34851c2e	284	PRINTS	PR01797	Saposin signature	47	67	1.3e-86	T	17-10-2024	IPR008373	Saposin	-	-
PSAP	novel_not_in_catalog	182775	182775_ORF.1	d092aa0b973dfabcb3ccf63e34851c2e	284	PRINTS	PR01797	Saposin signature	77	94	1.3e-86	T	17-10-2024	IPR008373	Saposin	-	-
PSAP	novel_not_in_catalog	182775	182775_ORF.1	d092aa0b973dfabcb3ccf63e34851c2e	284	PRINTS	PR01797	Saposin signature	197	218	1.3e-86	T	17-10-2024	IPR008373	Saposin	-	-
PSAP	novel_not_in_catalog	182775	182775_ORF.1	d092aa0b973dfabcb3ccf63e34851c2e	284	PRINTS	PR01797	Saposin signature	128	146	1.3e-86	T	17-10-2024	IPR008373	Saposin	-	-
PSAP	novel_not_in_catalog	182775	182775_ORF.1	d092aa0b973dfabcb3ccf63e34851c2e	284	PRINTS	PR01797	Saposin signature	156	181	1.3e-86	T	17-10-2024	IPR008373	Saposin	-	-
PSAP	novel_not_in_catalog	182775	182775_ORF.1	d092aa0b973dfabcb3ccf63e34851c2e	284	PRINTS	PR01797	Saposin signature	18	42	1.3e-86	T	17-10-2024	IPR008373	Saposin	-	-
PSAP	novel_not_in_catalog	182775	182775_ORF.1	d092aa0b973dfabcb3ccf63e34851c2e	284	PRINTS	PR01797	Saposin signature	233	254	1.3e-86	T	17-10-2024	IPR008373	Saposin	-	-
PSAP	novel_not_in_catalog	182775	182775_ORF.1	d092aa0b973dfabcb3ccf63e34851c2e	284	PANTHER	PTHR11480	SAPOSIN-RELATED	21	256	7.6e-51	T	17-10-2024	IPR051428	Sphingolipid Activators and Surfactant Proteins	-	-
PSAP	novel_not_in_catalog	182775	182775_ORF.1	d092aa0b973dfabcb3ccf63e34851c2e	284	Pfam	PF05184	Saposin-like type B, region 1	62	98	1.2e-10	T	17-10-2024	IPR007856	Saposin-like type B, region 1	-	-
PSAP	novel_not_in_catalog	182775	182775_ORF.1	d092aa0b973dfabcb3ccf63e34851c2e	284	Gene3D	G3DSA:1.10.225.10	-	58	142	1.9e-25	T	17-10-2024	-	-	-	-
PSAP	novel_not_in_catalog	182775	182775_ORF.1	d092aa0b973dfabcb3ccf63e34851c2e	284	ProSiteProfiles	PS50015	Saposin B type domain profile.	59	142	23.074	T	17-10-2024	IPR008139	Saposin B type domain	-	-
PSAP	novel_not_in_catalog	182775	182775_ORF.1	d092aa0b973dfabcb3ccf63e34851c2e	284	SMART	SM00162	sapA_2	21	54	1.4e-21	T	17-10-2024	IPR003119	Saposin A-type domain	-	-
PSAP	novel_not_in_catalog	182775	182775_ORF.1	d092aa0b973dfabcb3ccf63e34851c2e	284	FunFam	G3DSA:1.10.225.10:FF:000002	prosaposin isoform X2	58	141	4.6e-36	T	17-10-2024	-	-	-	-
PSAP	novel_not_in_catalog	182775	182775_ORF.1	d092aa0b973dfabcb3ccf63e34851c2e	284	Coils	Coil	Coil	138	158	-	T	17-10-2024	-	-	-	-
PSAP	novel_not_in_catalog	182775	182775_ORF.1	d092aa0b973dfabcb3ccf63e34851c2e	284	Pfam	PF02199	Saposin A-type domain	23	54	4e-12	T	17-10-2024	IPR003119	Saposin A-type domain	-	-
PSAP	novel_not_in_catalog	182775	182775_ORF.1	d092aa0b973dfabcb3ccf63e34851c2e	284	ProSiteProfiles	PS51110	Saposin A-type domain profile.	18	58	19.3317	T	17-10-2024	IPR003119	Saposin A-type domain	-	-
PSAP	novel_not_in_catalog	182775	182775_ORF.1	d092aa0b973dfabcb3ccf63e34851c2e	284	Gene3D	G3DSA:1.10.225.10	-	193	280	1.7e-16	T	17-10-2024	-	-	-	-
PSAP	novel_not_in_catalog	182775	182775_ORF.1	d092aa0b973dfabcb3ccf63e34851c2e	284	Pfam	PF03489	Saposin-like type B, region 2	106	138	1.4e-06	T	17-10-2024	IPR008138	Saposin B type, region 2	-	-
PSAP	novel_not_in_catalog	182775	182775_ORF.1	d092aa0b973dfabcb3ccf63e34851c2e	284	SUPERFAMILY	SSF47862	Saposin	196	259	1.57e-11	T	17-10-2024	IPR011001	Saposin-like	-	-
PSAP	novel_not_in_catalog	182775	182775_ORF.1	d092aa0b973dfabcb3ccf63e34851c2e	284	ProSiteProfiles	PS50015	Saposin B type domain profile.	194	283	14.0884	T	17-10-2024	IPR008139	Saposin B type domain	-	-
PSAP	novel_not_in_catalog	182775	182775_ORF.1	d092aa0b973dfabcb3ccf63e34851c2e	284	FunFam	G3DSA:1.10.225.10:FF:000004	prosaposin isoform X2	193	270	2.6e-41	T	17-10-2024	-	-	-	-
PSAP	novel_not_in_catalog	182775	182775_ORF.1	d092aa0b973dfabcb3ccf63e34851c2e	284	SUPERFAMILY	SSF47862	Saposin	60	141	4.6e-20	T	17-10-2024	IPR011001	Saposin-like	-	-
TBK1	novel_in_catalog	53441	53441_ORF.1	a1b7f66171a27b3e1789d692e29e71c5	503	Pfam	PF18394	TANK-binding kinase 1 coiled-coil domain 1	174	429	1.4e-119	T	17-10-2024	IPR041309	TANK-binding kinase 1, coiled-coil domain 1	-	-
TBK1	novel_in_catalog	53441	53441_ORF.1	a1b7f66171a27b3e1789d692e29e71c5	503	Gene3D	G3DSA:1.10.510.10	Transferase(Phosphotransferase) domain 1	2	86	1.5e-07	T	17-10-2024	-	-	-	-
TBK1	novel_in_catalog	53441	53441_ORF.1	a1b7f66171a27b3e1789d692e29e71c5	503	PANTHER	PTHR22969	IKB KINASE	9	490	1.9e-91	T	17-10-2024	IPR051180	Inhibitor of nuclear factor kappa-B kinase	-	-
TBK1	novel_in_catalog	53441	53441_ORF.1	a1b7f66171a27b3e1789d692e29e71c5	503	CDD	cd17127	Ubl_TBK1	82	159	1.51328e-50	T	17-10-2024	-	-	-	-
TBK1	novel_in_catalog	53441	53441_ORF.1	a1b7f66171a27b3e1789d692e29e71c5	503	Gene3D	G3DSA:1.20.1270.420	-	180	431	8.6e-103	T	17-10-2024	-	-	-	-
TBK1	novel_in_catalog	53441	53441_ORF.1	a1b7f66171a27b3e1789d692e29e71c5	503	FunFam	G3DSA:3.10.20.90:FF:000112	TANK binding kinase TBK1	87	163	1.1e-46	T	17-10-2024	-	-	-	-
TBK1	novel_in_catalog	53441	53441_ORF.1	a1b7f66171a27b3e1789d692e29e71c5	503	Gene3D	G3DSA:3.10.20.90	-	87	163	1.5e-32	T	17-10-2024	-	-	-	-
TBK1	novel_in_catalog	53441	53441_ORF.1	a1b7f66171a27b3e1789d692e29e71c5	503	CDD	cd21954	TBK1_C	452	498	2.69903e-25	T	17-10-2024	-	-	-	-
TBK1	novel_in_catalog	53441	53441_ORF.1	a1b7f66171a27b3e1789d692e29e71c5	503	Pfam	PF18396	TANK binding kinase 1 ubiquitin-like domain	82	169	2.8e-34	T	17-10-2024	IPR041087	TANK binding kinase 1, ubiquitin-like domain	-	-
TBK1	novel_in_catalog	53441	53441_ORF.1	a1b7f66171a27b3e1789d692e29e71c5	503	FunFam	G3DSA:1.20.1270.420:FF:000001	Serine/threonine-protein kinase TBK1	180	431	8.7e-139	T	17-10-2024	-	-	-	-
TTYH1	novel_not_in_catalog	140982	140982_ORF.1	32e513eace811b4f0e1b01af41d21f65	178	MobiDBLite	mobidb-lite	mobidb-lite	152	162	-	T	17-10-2024	-	-	-	-
TTYH1	novel_not_in_catalog	140982	140982_ORF.1	32e513eace811b4f0e1b01af41d21f65	178	MobiDBLite	mobidb-lite	mobidb-lite	150	178	-	T	17-10-2024	-	-	-	-
TTYH1	novel_not_in_catalog	140982	140982_ORF.1	32e513eace811b4f0e1b01af41d21f65	178	PANTHER	PTHR12424	TWEETY-RELATED	1	102	1.6e-45	T	17-10-2024	IPR006990	Tweety	-	-
TTYH1	novel_not_in_catalog	140982	140982_ORF.1	32e513eace811b4f0e1b01af41d21f65	178	Pfam	PF04906	Tweety	1	101	1e-34	T	17-10-2024	IPR006990	Tweety	-	-
BIN1	novel_not_in_catalog	156248	156248_ORF.6	7237ea2be16cfe198bdeaf15883a42e1	339	SMART	SM00326	SH3_2	269	339	6.7e-13	T	17-10-2024	IPR001452	SH3 domain	-	-
BIN1	novel_not_in_catalog	156248	156248_ORF.6	7237ea2be16cfe198bdeaf15883a42e1	339	Pfam	PF14604	Variant SH3 domain	273	336	3.4e-05	T	17-10-2024	IPR001452	SH3 domain	-	-
BIN1	novel_not_in_catalog	156248	156248_ORF.6	7237ea2be16cfe198bdeaf15883a42e1	339	SUPERFAMILY	SSF50044	SH3-domain	261	338	2.1e-19	T	17-10-2024	IPR036028	SH3-like domain superfamily	-	-
BIN1	novel_not_in_catalog	156248	156248_ORF.6	7237ea2be16cfe198bdeaf15883a42e1	339	FunFam	G3DSA:2.30.30.40:FF:000029	myc box-dependent-interacting protein 1 isoform X2	257	339	4e-51	T	17-10-2024	-	-	-	-
BIN1	novel_not_in_catalog	156248	156248_ORF.6	7237ea2be16cfe198bdeaf15883a42e1	339	Coils	Coil	Coil	35	55	-	T	17-10-2024	-	-	-	-
BIN1	novel_not_in_catalog	156248	156248_ORF.6	7237ea2be16cfe198bdeaf15883a42e1	339	PRINTS	PR01251	Amphiphysin signature	4	14	3.6e-17	T	17-10-2024	-	-	-	-
BIN1	novel_not_in_catalog	156248	156248_ORF.6	7237ea2be16cfe198bdeaf15883a42e1	339	PRINTS	PR01251	Amphiphysin signature	262	271	3.6e-17	T	17-10-2024	-	-	-	-
BIN1	novel_not_in_catalog	156248	156248_ORF.6	7237ea2be16cfe198bdeaf15883a42e1	339	PRINTS	PR01251	Amphiphysin signature	283	297	3.6e-17	T	17-10-2024	-	-	-	-
BIN1	novel_not_in_catalog	156248	156248_ORF.6	7237ea2be16cfe198bdeaf15883a42e1	339	Gene3D	G3DSA:1.20.1270.60	Arfaptin homology (AH) domain/BAR domain	1	58	1e-12	T	17-10-2024	IPR027267	AH/BAR domain superfamily	-	-
BIN1	novel_not_in_catalog	156248	156248_ORF.6	7237ea2be16cfe198bdeaf15883a42e1	339	SUPERFAMILY	SSF103657	BAR/IMD domain-like	2	126	3.35e-08	T	17-10-2024	IPR027267	AH/BAR domain superfamily	-	-
BIN1	novel_not_in_catalog	156248	156248_ORF.6	7237ea2be16cfe198bdeaf15883a42e1	339	MobiDBLite	mobidb-lite	mobidb-lite	62	136	-	T	17-10-2024	-	-	-	-
BIN1	novel_not_in_catalog	156248	156248_ORF.6	7237ea2be16cfe198bdeaf15883a42e1	339	MobiDBLite	mobidb-lite	mobidb-lite	207	234	-	T	17-10-2024	-	-	-	-
BIN1	novel_not_in_catalog	156248	156248_ORF.6	7237ea2be16cfe198bdeaf15883a42e1	339	CDD	cd12139	SH3_Bin1	267	338	1.59299e-48	T	17-10-2024	IPR035471	Amphiphysin 2, SH3 domain	-	-
BIN1	novel_not_in_catalog	156248	156248_ORF.6	7237ea2be16cfe198bdeaf15883a42e1	339	PANTHER	PTHR46514	AMPHIPHYSIN	1	195	7.3e-129	T	17-10-2024	IPR003005	Amphiphysin	-	-
BIN1	novel_not_in_catalog	156248	156248_ORF.6	7237ea2be16cfe198bdeaf15883a42e1	339	PRINTS	PR00452	SH3 domain signature	326	338	2.3e-05	T	17-10-2024	IPR001452	SH3 domain	-	-
BIN1	novel_not_in_catalog	156248	156248_ORF.6	7237ea2be16cfe198bdeaf15883a42e1	339	PRINTS	PR00452	SH3 domain signature	269	279	2.3e-05	T	17-10-2024	IPR001452	SH3 domain	-	-
BIN1	novel_not_in_catalog	156248	156248_ORF.6	7237ea2be16cfe198bdeaf15883a42e1	339	PRINTS	PR00452	SH3 domain signature	283	298	2.3e-05	T	17-10-2024	IPR001452	SH3 domain	-	-
BIN1	novel_not_in_catalog	156248	156248_ORF.6	7237ea2be16cfe198bdeaf15883a42e1	339	PRINTS	PR01253	Amphiphysin isoform 2 signature	87	103	2e-35	T	17-10-2024	IPR003023	Amphiphysin 2	-	-
BIN1	novel_not_in_catalog	156248	156248_ORF.6	7237ea2be16cfe198bdeaf15883a42e1	339	PRINTS	PR01253	Amphiphysin isoform 2 signature	70	78	2e-35	T	17-10-2024	IPR003023	Amphiphysin 2	-	-
BIN1	novel_not_in_catalog	156248	156248_ORF.6	7237ea2be16cfe198bdeaf15883a42e1	339	PRINTS	PR01253	Amphiphysin isoform 2 signature	236	249	2e-35	T	17-10-2024	IPR003023	Amphiphysin 2	-	-
BIN1	novel_not_in_catalog	156248	156248_ORF.6	7237ea2be16cfe198bdeaf15883a42e1	339	PRINTS	PR01253	Amphiphysin isoform 2 signature	318	327	2e-35	T	17-10-2024	IPR003023	Amphiphysin 2	-	-
BIN1	novel_not_in_catalog	156248	156248_ORF.6	7237ea2be16cfe198bdeaf15883a42e1	339	PRINTS	PR01253	Amphiphysin isoform 2 signature	53	66	2e-35	T	17-10-2024	IPR003023	Amphiphysin 2	-	-
BIN1	novel_not_in_catalog	156248	156248_ORF.6	7237ea2be16cfe198bdeaf15883a42e1	339	Gene3D	G3DSA:2.30.30.40	SH3 Domains	257	339	3.3e-44	T	17-10-2024	-	-	-	-
BIN1	novel_not_in_catalog	156248	156248_ORF.6	7237ea2be16cfe198bdeaf15883a42e1	339	ProSiteProfiles	PS50002	Src homology 3 (SH3) domain profile.	266	339	20.0009	T	17-10-2024	IPR001452	SH3 domain	-	-
BIN1	novel_in_catalog	186256	186256_ORF.6	7237ea2be16cfe198bdeaf15883a42e1	339	SMART	SM00326	SH3_2	269	339	6.7e-13	T	17-10-2024	IPR001452	SH3 domain	-	-
BIN1	novel_in_catalog	186256	186256_ORF.6	7237ea2be16cfe198bdeaf15883a42e1	339	Pfam	PF14604	Variant SH3 domain	273	336	3.4e-05	T	17-10-2024	IPR001452	SH3 domain	-	-
BIN1	novel_in_catalog	186256	186256_ORF.6	7237ea2be16cfe198bdeaf15883a42e1	339	SUPERFAMILY	SSF50044	SH3-domain	261	338	2.1e-19	T	17-10-2024	IPR036028	SH3-like domain superfamily	-	-
BIN1	novel_in_catalog	186256	186256_ORF.6	7237ea2be16cfe198bdeaf15883a42e1	339	FunFam	G3DSA:2.30.30.40:FF:000029	myc box-dependent-interacting protein 1 isoform X2	257	339	4e-51	T	17-10-2024	-	-	-	-
BIN1	novel_in_catalog	186256	186256_ORF.6	7237ea2be16cfe198bdeaf15883a42e1	339	Coils	Coil	Coil	35	55	-	T	17-10-2024	-	-	-	-
BIN1	novel_in_catalog	186256	186256_ORF.6	7237ea2be16cfe198bdeaf15883a42e1	339	PRINTS	PR01251	Amphiphysin signature	4	14	3.6e-17	T	17-10-2024	-	-	-	-
BIN1	novel_in_catalog	186256	186256_ORF.6	7237ea2be16cfe198bdeaf15883a42e1	339	PRINTS	PR01251	Amphiphysin signature	262	271	3.6e-17	T	17-10-2024	-	-	-	-
BIN1	novel_in_catalog	186256	186256_ORF.6	7237ea2be16cfe198bdeaf15883a42e1	339	PRINTS	PR01251	Amphiphysin signature	283	297	3.6e-17	T	17-10-2024	-	-	-	-
BIN1	novel_in_catalog	186256	186256_ORF.6	7237ea2be16cfe198bdeaf15883a42e1	339	Gene3D	G3DSA:1.20.1270.60	Arfaptin homology (AH) domain/BAR domain	1	58	1e-12	T	17-10-2024	IPR027267	AH/BAR domain superfamily	-	-
BIN1	novel_in_catalog	186256	186256_ORF.6	7237ea2be16cfe198bdeaf15883a42e1	339	SUPERFAMILY	SSF103657	BAR/IMD domain-like	2	126	3.35e-08	T	17-10-2024	IPR027267	AH/BAR domain superfamily	-	-
BIN1	novel_in_catalog	186256	186256_ORF.6	7237ea2be16cfe198bdeaf15883a42e1	339	MobiDBLite	mobidb-lite	mobidb-lite	62	136	-	T	17-10-2024	-	-	-	-
BIN1	novel_in_catalog	186256	186256_ORF.6	7237ea2be16cfe198bdeaf15883a42e1	339	MobiDBLite	mobidb-lite	mobidb-lite	207	234	-	T	17-10-2024	-	-	-	-
BIN1	novel_in_catalog	186256	186256_ORF.6	7237ea2be16cfe198bdeaf15883a42e1	339	CDD	cd12139	SH3_Bin1	267	338	1.59299e-48	T	17-10-2024	IPR035471	Amphiphysin 2, SH3 domain	-	-
BIN1	novel_in_catalog	186256	186256_ORF.6	7237ea2be16cfe198bdeaf15883a42e1	339	PANTHER	PTHR46514	AMPHIPHYSIN	1	195	7.3e-129	T	17-10-2024	IPR003005	Amphiphysin	-	-
BIN1	novel_in_catalog	186256	186256_ORF.6	7237ea2be16cfe198bdeaf15883a42e1	339	PRINTS	PR00452	SH3 domain signature	326	338	2.3e-05	T	17-10-2024	IPR001452	SH3 domain	-	-
BIN1	novel_in_catalog	186256	186256_ORF.6	7237ea2be16cfe198bdeaf15883a42e1	339	PRINTS	PR00452	SH3 domain signature	269	279	2.3e-05	T	17-10-2024	IPR001452	SH3 domain	-	-
BIN1	novel_in_catalog	186256	186256_ORF.6	7237ea2be16cfe198bdeaf15883a42e1	339	PRINTS	PR00452	SH3 domain signature	283	298	2.3e-05	T	17-10-2024	IPR001452	SH3 domain	-	-
BIN1	novel_in_catalog	186256	186256_ORF.6	7237ea2be16cfe198bdeaf15883a42e1	339	PRINTS	PR01253	Amphiphysin isoform 2 signature	87	103	2e-35	T	17-10-2024	IPR003023	Amphiphysin 2	-	-
BIN1	novel_in_catalog	186256	186256_ORF.6	7237ea2be16cfe198bdeaf15883a42e1	339	PRINTS	PR01253	Amphiphysin isoform 2 signature	70	78	2e-35	T	17-10-2024	IPR003023	Amphiphysin 2	-	-
BIN1	novel_in_catalog	186256	186256_ORF.6	7237ea2be16cfe198bdeaf15883a42e1	339	PRINTS	PR01253	Amphiphysin isoform 2 signature	236	249	2e-35	T	17-10-2024	IPR003023	Amphiphysin 2	-	-
BIN1	novel_in_catalog	186256	186256_ORF.6	7237ea2be16cfe198bdeaf15883a42e1	339	PRINTS	PR01253	Amphiphysin isoform 2 signature	318	327	2e-35	T	17-10-2024	IPR003023	Amphiphysin 2	-	-
BIN1	novel_in_catalog	186256	186256_ORF.6	7237ea2be16cfe198bdeaf15883a42e1	339	PRINTS	PR01253	Amphiphysin isoform 2 signature	53	66	2e-35	T	17-10-2024	IPR003023	Amphiphysin 2	-	-
BIN1	novel_in_catalog	186256	186256_ORF.6	7237ea2be16cfe198bdeaf15883a42e1	339	Gene3D	G3DSA:2.30.30.40	SH3 Domains	257	339	3.3e-44	T	17-10-2024	-	-	-	-
BIN1	novel_in_catalog	186256	186256_ORF.6	7237ea2be16cfe198bdeaf15883a42e1	339	ProSiteProfiles	PS50002	Src homology 3 (SH3) domain profile.	266	339	20.0009	T	17-10-2024	IPR001452	SH3 domain	-	-
PSAP	novel_not_in_catalog	136457	136457_ORF.1	0eb39443c5504bdf3cec3d314252afcb	82	SMART	SM00162	sapA_2	21	54	1.4e-21	T	17-10-2024	IPR003119	Saposin A-type domain	-	-
PSAP	novel_not_in_catalog	136457	136457_ORF.1	0eb39443c5504bdf3cec3d314252afcb	82	ProSiteProfiles	PS51110	Saposin A-type domain profile.	18	58	19.3317	T	17-10-2024	IPR003119	Saposin A-type domain	-	-
PSAP	novel_not_in_catalog	136457	136457_ORF.1	0eb39443c5504bdf3cec3d314252afcb	82	PRINTS	PR01797	Saposin signature	47	67	4.5e-16	T	17-10-2024	IPR008373	Saposin	-	-
PSAP	novel_not_in_catalog	136457	136457_ORF.1	0eb39443c5504bdf3cec3d314252afcb	82	PRINTS	PR01797	Saposin signature	18	42	4.5e-16	T	17-10-2024	IPR008373	Saposin	-	-
PSAP	novel_not_in_catalog	136457	136457_ORF.1	0eb39443c5504bdf3cec3d314252afcb	82	Pfam	PF02199	Saposin A-type domain	23	54	4.7e-13	T	17-10-2024	IPR003119	Saposin A-type domain	-	-
BIN1	novel_not_in_catalog	118875	118875_ORF.3	ac80d760de11d72751a304a8b060717c	188	SUPERFAMILY	SSF50044	SH3-domain	110	187	6.17e-20	T	17-10-2024	IPR036028	SH3-like domain superfamily	-	-
BIN1	novel_not_in_catalog	118875	118875_ORF.3	ac80d760de11d72751a304a8b060717c	188	ProSiteProfiles	PS50002	Src homology 3 (SH3) domain profile.	115	188	20.0009	T	17-10-2024	IPR001452	SH3 domain	-	-
BIN1	novel_not_in_catalog	118875	118875_ORF.3	ac80d760de11d72751a304a8b060717c	188	FunFam	G3DSA:2.30.30.40:FF:000029	myc box-dependent-interacting protein 1 isoform X2	106	188	1.2e-51	T	17-10-2024	-	-	-	-
BIN1	novel_not_in_catalog	118875	118875_ORF.3	ac80d760de11d72751a304a8b060717c	188	PRINTS	PR00452	SH3 domain signature	118	128	5.9e-06	T	17-10-2024	IPR001452	SH3 domain	-	-
BIN1	novel_not_in_catalog	118875	118875_ORF.3	ac80d760de11d72751a304a8b060717c	188	PRINTS	PR00452	SH3 domain signature	132	147	5.9e-06	T	17-10-2024	IPR001452	SH3 domain	-	-
BIN1	novel_not_in_catalog	118875	118875_ORF.3	ac80d760de11d72751a304a8b060717c	188	PRINTS	PR00452	SH3 domain signature	175	187	5.9e-06	T	17-10-2024	IPR001452	SH3 domain	-	-
BIN1	novel_not_in_catalog	118875	118875_ORF.3	ac80d760de11d72751a304a8b060717c	188	PRINTS	PR01253	Amphiphysin isoform 2 signature	46	62	3.4e-11	T	17-10-2024	IPR003023	Amphiphysin 2	-	-
BIN1	novel_not_in_catalog	118875	118875_ORF.3	ac80d760de11d72751a304a8b060717c	188	PRINTS	PR01253	Amphiphysin isoform 2 signature	167	176	3.4e-11	T	17-10-2024	IPR003023	Amphiphysin 2	-	-
BIN1	novel_not_in_catalog	118875	118875_ORF.3	ac80d760de11d72751a304a8b060717c	188	PRINTS	PR01253	Amphiphysin isoform 2 signature	85	98	3.4e-11	T	17-10-2024	IPR003023	Amphiphysin 2	-	-
BIN1	novel_not_in_catalog	118875	118875_ORF.3	ac80d760de11d72751a304a8b060717c	188	CDD	cd12139	SH3_Bin1	116	187	4.09462e-51	T	17-10-2024	IPR035471	Amphiphysin 2, SH3 domain	-	-
BIN1	novel_not_in_catalog	118875	118875_ORF.3	ac80d760de11d72751a304a8b060717c	188	Gene3D	G3DSA:2.30.30.40	SH3 Domains	106	188	9.8e-45	T	17-10-2024	-	-	-	-
BIN1	novel_not_in_catalog	118875	118875_ORF.3	ac80d760de11d72751a304a8b060717c	188	Pfam	PF14604	Variant SH3 domain	122	185	1.2e-05	T	17-10-2024	IPR001452	SH3 domain	-	-
BIN1	novel_not_in_catalog	118875	118875_ORF.3	ac80d760de11d72751a304a8b060717c	188	PRINTS	PR01251	Amphiphysin signature	111	120	1e-11	T	17-10-2024	-	-	-	-
BIN1	novel_not_in_catalog	118875	118875_ORF.3	ac80d760de11d72751a304a8b060717c	188	PRINTS	PR01251	Amphiphysin signature	132	146	1e-11	T	17-10-2024	-	-	-	-
BIN1	novel_not_in_catalog	118875	118875_ORF.3	ac80d760de11d72751a304a8b060717c	188	PANTHER	PTHR46514	AMPHIPHYSIN	50	186	3.1e-45	T	17-10-2024	IPR003005	Amphiphysin	-	-
BIN1	novel_not_in_catalog	118875	118875_ORF.3	ac80d760de11d72751a304a8b060717c	188	SMART	SM00326	SH3_2	118	188	6.7e-13	T	17-10-2024	IPR001452	SH3 domain	-	-
BIN1	novel_not_in_catalog	118875	118875_ORF.3	ac80d760de11d72751a304a8b060717c	188	MobiDBLite	mobidb-lite	mobidb-lite	46	82	-	T	17-10-2024	-	-	-	-
ASTN2	incomplete-splice_match	50140	50140_ORF.1	addab5b752f24599313350c9b224eb6d	363	Pfam	PF19441	Astrotactin 1/2 N-terminal	13	356	4.1e-86	T	17-10-2024	IPR045575	Astrotactin-1/2, N-terminal	-	-
ASTN2	incomplete-splice_match	50140	50140_ORF.1	addab5b752f24599313350c9b224eb6d	363	PANTHER	PTHR16592	ASTROTACTIN-1-LIKE	1	356	3.1e-187	T	17-10-2024	IPR026995	Astrotactin	-	-
ASTN2	incomplete-splice_match	50140	50140_ORF.1	addab5b752f24599313350c9b224eb6d	363	MobiDBLite	mobidb-lite	mobidb-lite	121	140	-	T	17-10-2024	-	-	-	-
ASTN2	incomplete-splice_match	50140	50140_ORF.1	addab5b752f24599313350c9b224eb6d	363	MobiDBLite	mobidb-lite	mobidb-lite	187	232	-	T	17-10-2024	-	-	-	-
PRKN	incomplete-splice_match	145265	145265_ORF.14	4529af188eb07b9113636bdcd471a510	323	ProSiteProfiles	PS51873	TRIAD supradomain profile.	234	323	11.6447	T	17-10-2024	IPR044066	TRIAD supradomain	-	-
PRKN	incomplete-splice_match	145265	145265_ORF.14	4529af188eb07b9113636bdcd471a510	323	SUPERFAMILY	SSF54236	Ubiquitin-like	1	76	1.37e-19	T	17-10-2024	IPR029071	Ubiquitin-like domain superfamily	-	-
PRKN	incomplete-splice_match	145265	145265_ORF.14	4529af188eb07b9113636bdcd471a510	323	Pfam	PF17978	RING/Ubox like zinc-binding domain	228	313	1.2e-38	T	17-10-2024	IPR041170	RING/Ubox-like zinc-binding domain	-	-
PRKN	incomplete-splice_match	145265	145265_ORF.14	4529af188eb07b9113636bdcd471a510	323	ProSiteProfiles	PS50053	Ubiquitin domain profile.	1	72	18.6281	T	17-10-2024	IPR000626	Ubiquitin-like domain	-	-
PRKN	incomplete-splice_match	145265	145265_ORF.14	4529af188eb07b9113636bdcd471a510	323	PANTHER	PTHR10677	UBIQUILIN	2	283	6.3e-39	T	17-10-2024	IPR015496	Ubiquilin	-	-
PRKN	incomplete-splice_match	145265	145265_ORF.14	4529af188eb07b9113636bdcd471a510	323	CDD	cd16627	RING-HC_RBR_parkin	236	294	2.53114e-34	T	17-10-2024	IPR047535	E3 ubiquitin-protein ligase parkin, RING finger, HC subclass	-	-
PRKN	incomplete-splice_match	145265	145265_ORF.14	4529af188eb07b9113636bdcd471a510	323	Gene3D	G3DSA:3.10.20.90	-	1	76	1.1e-18	T	17-10-2024	-	-	-	-
PRKN	incomplete-splice_match	145265	145265_ORF.14	4529af188eb07b9113636bdcd471a510	323	FunFam	G3DSA:3.10.20.90:FF:000142	E3 ubiquitin-protein ligase parkin	1	76	1.3e-48	T	17-10-2024	-	-	-	-
PRKN	incomplete-splice_match	145265	145265_ORF.14	4529af188eb07b9113636bdcd471a510	323	SMART	SM00213	ubq_7	1	72	4e-16	T	17-10-2024	IPR000626	Ubiquitin-like domain	-	-
PRKN	incomplete-splice_match	145265	145265_ORF.14	4529af188eb07b9113636bdcd471a510	323	PRINTS	PR01475	Parkin signature	249	265	7e-67	T	17-10-2024	IPR003977	E3 ubiquitin-protein ligase parkin	-	-
PRKN	incomplete-splice_match	145265	145265_ORF.14	4529af188eb07b9113636bdcd471a510	323	PRINTS	PR01475	Parkin signature	221	241	7e-67	T	17-10-2024	IPR003977	E3 ubiquitin-protein ligase parkin	-	-
PRKN	incomplete-splice_match	145265	145265_ORF.14	4529af188eb07b9113636bdcd471a510	323	PRINTS	PR01475	Parkin signature	205	215	7e-67	T	17-10-2024	IPR003977	E3 ubiquitin-protein ligase parkin	-	-
PRKN	incomplete-splice_match	145265	145265_ORF.14	4529af188eb07b9113636bdcd471a510	323	PRINTS	PR01475	Parkin signature	300	321	7e-67	T	17-10-2024	IPR003977	E3 ubiquitin-protein ligase parkin	-	-
PRKN	incomplete-splice_match	145265	145265_ORF.14	4529af188eb07b9113636bdcd471a510	323	PRINTS	PR01475	Parkin signature	30	50	7e-67	T	17-10-2024	IPR003977	E3 ubiquitin-protein ligase parkin	-	-
PRKN	incomplete-splice_match	145265	145265_ORF.14	4529af188eb07b9113636bdcd471a510	323	PRINTS	PR01475	Parkin signature	154	169	7e-67	T	17-10-2024	IPR003977	E3 ubiquitin-protein ligase parkin	-	-
PRKN	incomplete-splice_match	145265	145265_ORF.14	4529af188eb07b9113636bdcd471a510	323	PRINTS	PR01475	Parkin signature	175	198	7e-67	T	17-10-2024	IPR003977	E3 ubiquitin-protein ligase parkin	-	-
PRKN	incomplete-splice_match	145265	145265_ORF.14	4529af188eb07b9113636bdcd471a510	323	CDD	cd21382	RING0_parkin	146	229	3.11305e-55	T	17-10-2024	-	-	-	-
PRKN	incomplete-splice_match	145265	145265_ORF.14	4529af188eb07b9113636bdcd471a510	323	Pfam	PF00240	Ubiquitin family	3	72	2.1e-15	T	17-10-2024	IPR000626	Ubiquitin-like domain	-	-
PRKN	incomplete-splice_match	145265	145265_ORF.14	4529af188eb07b9113636bdcd471a510	323	Pfam	PF17976	RING/Ubox like zinc-binding domain	145	217	6.1e-36	T	17-10-2024	IPR041565	Parkin, RING/Ubox like zinc-binding domain	-	-
PRKN	incomplete-splice_match	145265	145265_ORF.14	4529af188eb07b9113636bdcd471a510	323	MobiDBLite	mobidb-lite	mobidb-lite	77	99	-	T	17-10-2024	-	-	-	-
PRKN	incomplete-splice_match	145265	145265_ORF.14	4529af188eb07b9113636bdcd471a510	323	CDD	cd01798	Ubl_parkin	3	76	1.90363e-45	T	17-10-2024	-	-	-	-
VAMP2	novel_not_in_catalog	55261	55261_ORF.1	e071d2b5b233ecdc960252c786645da5	130	Pfam	PF00957	Synaptobrevin	29	111	9e-30	T	17-10-2024	IPR042855	v-SNARE, coiled-coil homology domain	-	-
VAMP2	novel_not_in_catalog	55261	55261_ORF.1	e071d2b5b233ecdc960252c786645da5	130	SUPERFAMILY	SSF58038	SNARE fusion complex	27	92	1.57e-21	T	17-10-2024	-	-	-	-
VAMP2	novel_not_in_catalog	55261	55261_ORF.1	e071d2b5b233ecdc960252c786645da5	130	MobiDBLite	mobidb-lite	mobidb-lite	26	35	-	T	17-10-2024	-	-	-	-
VAMP2	novel_not_in_catalog	55261	55261_ORF.1	e071d2b5b233ecdc960252c786645da5	130	MobiDBLite	mobidb-lite	mobidb-lite	1	35	-	T	17-10-2024	-	-	-	-
VAMP2	novel_not_in_catalog	55261	55261_ORF.1	e071d2b5b233ecdc960252c786645da5	130	FunFam	G3DSA:1.20.5.110:FF:000013	Vesicle-associated membrane protein 2	2	115	2.7e-65	T	17-10-2024	-	-	-	-
VAMP2	novel_not_in_catalog	55261	55261_ORF.1	e071d2b5b233ecdc960252c786645da5	130	PRINTS	PR00219	Synaptobrevin signature	36	55	2.1e-34	T	17-10-2024	IPR001388	Synaptobrevin-like	-	-
VAMP2	novel_not_in_catalog	55261	55261_ORF.1	e071d2b5b233ecdc960252c786645da5	130	PRINTS	PR00219	Synaptobrevin signature	56	75	2.1e-34	T	17-10-2024	IPR001388	Synaptobrevin-like	-	-
VAMP2	novel_not_in_catalog	55261	55261_ORF.1	e071d2b5b233ecdc960252c786645da5	130	PRINTS	PR00219	Synaptobrevin signature	92	111	2.1e-34	T	17-10-2024	IPR001388	Synaptobrevin-like	-	-
VAMP2	novel_not_in_catalog	55261	55261_ORF.1	e071d2b5b233ecdc960252c786645da5	130	ProSitePatterns	PS00417	Synaptobrevin signature.	49	68	-	T	17-10-2024	IPR001388	Synaptobrevin-like	-	-
VAMP2	novel_not_in_catalog	55261	55261_ORF.1	e071d2b5b233ecdc960252c786645da5	130	ProSiteProfiles	PS50892	v-SNARE coiled-coil homology domain profile.	31	91	18.7377	T	17-10-2024	IPR042855	v-SNARE, coiled-coil homology domain	-	-
VAMP2	novel_not_in_catalog	55261	55261_ORF.1	e071d2b5b233ecdc960252c786645da5	130	PANTHER	PTHR45701	SYNAPTOBREVIN FAMILY MEMBER	12	111	4e-55	T	17-10-2024	IPR016444	Synaptobrevin/Vesicle-associated membrane protein	-	-
VAMP2	novel_not_in_catalog	55261	55261_ORF.1	e071d2b5b233ecdc960252c786645da5	130	CDD	cd15870	R-SNARE_VAMP2	30	92	1.46923e-49	T	17-10-2024	-	-	-	-
VAMP2	novel_not_in_catalog	55261	55261_ORF.1	e071d2b5b233ecdc960252c786645da5	130	PIRSF	PIRSF005409	VAMP-5_synaptobrevin	4	112	1.2e-41	T	17-10-2024	IPR016444	Synaptobrevin/Vesicle-associated membrane protein	-	-
VAMP2	novel_not_in_catalog	55261	55261_ORF.1	e071d2b5b233ecdc960252c786645da5	130	Gene3D	G3DSA:1.20.5.110	-	1	112	5.2e-50	T	17-10-2024	-	-	-	-
AIG1	novel_not_in_catalog	145183	145183_ORF.3	313c5dedd645cca4e300fb81b043b33a	62	PANTHER	PTHR46254	PROTEIN GVQW1-RELATED	1	61	2.2e-21	T	17-10-2024	-	-	-	-
OCIAD1	novel_not_in_catalog	90415	90415_ORF.6	191993a6e93356a76473354720ff4e19	81	PANTHER	PTHR13336	OVARIAN CARCINOMA IMMUNOREACTIVE ANTIGEN	6	65	5.8e-20	T	17-10-2024	IPR040187	OCIA domain-containing protein 1/2	-	-
OCIAD1	novel_not_in_catalog	90415	90415_ORF.6	191993a6e93356a76473354720ff4e19	81	MobiDBLite	mobidb-lite	mobidb-lite	1	23	-	T	17-10-2024	-	-	-	-
OCIAD1	novel_not_in_catalog	90415	90415_ORF.6	191993a6e93356a76473354720ff4e19	81	MobiDBLite	mobidb-lite	mobidb-lite	1	11	-	T	17-10-2024	-	-	-	-
OCIAD1	novel_not_in_catalog	90415	90415_ORF.6	191993a6e93356a76473354720ff4e19	81	Pfam	PF07051	Ovarian carcinoma immunoreactive antigen (OCIA)	24	64	2.3e-11	T	17-10-2024	IPR009764	Ovarian carcinoma immunoreactive antigen domain	-	-
OCIAD1	novel_not_in_catalog	90427	90427_ORF.7	191993a6e93356a76473354720ff4e19	81	PANTHER	PTHR13336	OVARIAN CARCINOMA IMMUNOREACTIVE ANTIGEN	6	65	5.8e-20	T	17-10-2024	IPR040187	OCIA domain-containing protein 1/2	-	-
OCIAD1	novel_not_in_catalog	90427	90427_ORF.7	191993a6e93356a76473354720ff4e19	81	MobiDBLite	mobidb-lite	mobidb-lite	1	23	-	T	17-10-2024	-	-	-	-
OCIAD1	novel_not_in_catalog	90427	90427_ORF.7	191993a6e93356a76473354720ff4e19	81	MobiDBLite	mobidb-lite	mobidb-lite	1	11	-	T	17-10-2024	-	-	-	-
OCIAD1	novel_not_in_catalog	90427	90427_ORF.7	191993a6e93356a76473354720ff4e19	81	Pfam	PF07051	Ovarian carcinoma immunoreactive antigen (OCIA)	24	64	2.3e-11	T	17-10-2024	IPR009764	Ovarian carcinoma immunoreactive antigen domain	-	-
TTYH1	novel_not_in_catalog	130055	130055_ORF.5	546f7ce6a4afeab0af559c8993e16d54	246	PANTHER	PTHR12424	TWEETY-RELATED	1	131	9.9e-52	T	17-10-2024	IPR006990	Tweety	-	-
TTYH1	novel_not_in_catalog	130055	130055_ORF.5	546f7ce6a4afeab0af559c8993e16d54	246	Pfam	PF04906	Tweety	1	130	1.3e-49	T	17-10-2024	IPR006990	Tweety	-	-
TTYH1	novel_not_in_catalog	177127	177127_ORF.5	546f7ce6a4afeab0af559c8993e16d54	246	PANTHER	PTHR12424	TWEETY-RELATED	1	131	9.9e-52	T	17-10-2024	IPR006990	Tweety	-	-
TTYH1	novel_not_in_catalog	177127	177127_ORF.5	546f7ce6a4afeab0af559c8993e16d54	246	Pfam	PF04906	Tweety	1	130	1.3e-49	T	17-10-2024	IPR006990	Tweety	-	-
TTYH1	novel_not_in_catalog	177158	177158_ORF.3	546f7ce6a4afeab0af559c8993e16d54	246	PANTHER	PTHR12424	TWEETY-RELATED	1	131	9.9e-52	T	17-10-2024	IPR006990	Tweety	-	-
TTYH1	novel_not_in_catalog	177158	177158_ORF.3	546f7ce6a4afeab0af559c8993e16d54	246	Pfam	PF04906	Tweety	1	130	1.3e-49	T	17-10-2024	IPR006990	Tweety	-	-
ASTN2	incomplete-splice_match	61958	61958_ORF.1	27da2facb3a1ac37c06671bd5c9e3b59	277	FunFam	G3DSA:2.10.25.10:FF:000288	Astrotactin 2	16	73	1.4e-39	T	17-10-2024	-	-	-	-
ASTN2	incomplete-splice_match	61958	61958_ORF.1	27da2facb3a1ac37c06671bd5c9e3b59	277	Pfam	PF01823	MAC/Perforin domain	169	242	0.0023	T	17-10-2024	IPR020864	Membrane attack complex component/perforin (MACPF) domain	-	-
ASTN2	incomplete-splice_match	61958	61958_ORF.1	27da2facb3a1ac37c06671bd5c9e3b59	277	Gene3D	G3DSA:2.10.25.10	Laminin	14	68	1.6e-07	T	17-10-2024	-	-	-	-
ASTN2	incomplete-splice_match	61958	61958_ORF.1	27da2facb3a1ac37c06671bd5c9e3b59	277	PANTHER	PTHR16592	ASTROTACTIN-1-LIKE	1	250	6.3e-144	T	17-10-2024	IPR026995	Astrotactin	-	-
ASTN2	incomplete-splice_match	61958	61958_ORF.1	27da2facb3a1ac37c06671bd5c9e3b59	277	MobiDBLite	mobidb-lite	mobidb-lite	257	277	-	T	17-10-2024	-	-	-	-
ASTN2	incomplete-splice_match	61958	61958_ORF.1	27da2facb3a1ac37c06671bd5c9e3b59	277	MobiDBLite	mobidb-lite	mobidb-lite	257	268	-	T	17-10-2024	-	-	-	-
ASTN2	incomplete-splice_match	61958	61958_ORF.1	27da2facb3a1ac37c06671bd5c9e3b59	277	Pfam	PF14670	Coagulation Factor Xa inhibitory site	16	63	7e-05	T	17-10-2024	-	-	-	-
RGS7	novel_not_in_catalog	135860	135860_ORF.2	7737d01ec09a50fb6d20b5fe1df49c84	133	SMART	SM00049	DEP_3	37	112	2.1e-26	T	17-10-2024	IPR000591	DEP domain	-	-
RGS7	novel_not_in_catalog	135860	135860_ORF.2	7737d01ec09a50fb6d20b5fe1df49c84	133	ProSiteProfiles	PS50186	DEP domain profile.	37	112	19.7276	T	17-10-2024	IPR000591	DEP domain	-	-
RGS7	novel_not_in_catalog	135860	135860_ORF.2	7737d01ec09a50fb6d20b5fe1df49c84	133	SUPERFAMILY	SSF46785	Winged helix DNA-binding domain	18	121	6.53e-34	T	17-10-2024	IPR036390	Winged helix DNA-binding domain superfamily	-	-
RGS7	novel_not_in_catalog	135860	135860_ORF.2	7737d01ec09a50fb6d20b5fe1df49c84	133	CDD	cd04450	DEP_RGS7-like	29	116	2.0906e-43	T	17-10-2024	-	-	-	-
RGS7	novel_not_in_catalog	135860	135860_ORF.2	7737d01ec09a50fb6d20b5fe1df49c84	133	Gene3D	G3DSA:1.10.10.10	-	9	117	6.7e-41	T	17-10-2024	IPR036388	Winged helix-like DNA-binding domain superfamily	-	-
RGS7	novel_not_in_catalog	135860	135860_ORF.2	7737d01ec09a50fb6d20b5fe1df49c84	133	PANTHER	PTHR45746	LP21163P	11	129	6.9e-60	T	17-10-2024	IPR047016	Regulator of G protein signaling 6/7/9/11	-	-
RGS7	novel_not_in_catalog	135860	135860_ORF.2	7737d01ec09a50fb6d20b5fe1df49c84	133	FunFam	G3DSA:1.10.10.10:FF:000162	Regulator of G-protein signaling 6	9	117	6.3e-62	T	17-10-2024	-	-	-	-
RGS7	novel_not_in_catalog	135860	135860_ORF.2	7737d01ec09a50fb6d20b5fe1df49c84	133	Pfam	PF00610	Domain found in Dishevelled, Egl-10, and Pleckstrin (DEP)	40	110	1.2e-17	T	17-10-2024	IPR000591	DEP domain	-	-
RGS7	novel_not_in_catalog	1991	1991_ORF.5	7737d01ec09a50fb6d20b5fe1df49c84	133	SMART	SM00049	DEP_3	37	112	2.1e-26	T	17-10-2024	IPR000591	DEP domain	-	-
RGS7	novel_not_in_catalog	1991	1991_ORF.5	7737d01ec09a50fb6d20b5fe1df49c84	133	ProSiteProfiles	PS50186	DEP domain profile.	37	112	19.7276	T	17-10-2024	IPR000591	DEP domain	-	-
RGS7	novel_not_in_catalog	1991	1991_ORF.5	7737d01ec09a50fb6d20b5fe1df49c84	133	SUPERFAMILY	SSF46785	Winged helix DNA-binding domain	18	121	6.53e-34	T	17-10-2024	IPR036390	Winged helix DNA-binding domain superfamily	-	-
RGS7	novel_not_in_catalog	1991	1991_ORF.5	7737d01ec09a50fb6d20b5fe1df49c84	133	CDD	cd04450	DEP_RGS7-like	29	116	2.0906e-43	T	17-10-2024	-	-	-	-
RGS7	novel_not_in_catalog	1991	1991_ORF.5	7737d01ec09a50fb6d20b5fe1df49c84	133	Gene3D	G3DSA:1.10.10.10	-	9	117	6.7e-41	T	17-10-2024	IPR036388	Winged helix-like DNA-binding domain superfamily	-	-
RGS7	novel_not_in_catalog	1991	1991_ORF.5	7737d01ec09a50fb6d20b5fe1df49c84	133	PANTHER	PTHR45746	LP21163P	11	129	6.9e-60	T	17-10-2024	IPR047016	Regulator of G protein signaling 6/7/9/11	-	-
RGS7	novel_not_in_catalog	1991	1991_ORF.5	7737d01ec09a50fb6d20b5fe1df49c84	133	FunFam	G3DSA:1.10.10.10:FF:000162	Regulator of G-protein signaling 6	9	117	6.3e-62	T	17-10-2024	-	-	-	-
RGS7	novel_not_in_catalog	1991	1991_ORF.5	7737d01ec09a50fb6d20b5fe1df49c84	133	Pfam	PF00610	Domain found in Dishevelled, Egl-10, and Pleckstrin (DEP)	40	110	1.2e-17	T	17-10-2024	IPR000591	DEP domain	-	-
THRA	novel_not_in_catalog	185023	185023_ORF.9	9127a1fa110791af98ac5be9036d6b1d	297	PANTHER	PTHR24082	NUCLEAR HORMONE RECEPTOR	42	155	5.7e-15	T	17-10-2024	IPR050234	Nuclear hormone receptor family NR1 subfamily	-	-
THRA	novel_not_in_catalog	185023	185023_ORF.9	9127a1fa110791af98ac5be9036d6b1d	297	PRINTS	PR00546	Thyroid hormone receptor (1D nuclear receptor) signature	93	112	5.2e-48	T	17-10-2024	IPR001728	Thyroid hormone receptor	-	-
THRA	novel_not_in_catalog	185023	185023_ORF.9	9127a1fa110791af98ac5be9036d6b1d	297	PRINTS	PR00546	Thyroid hormone receptor (1D nuclear receptor) signature	130	151	5.2e-48	T	17-10-2024	IPR001728	Thyroid hormone receptor	-	-
THRA	novel_not_in_catalog	185023	185023_ORF.9	9127a1fa110791af98ac5be9036d6b1d	297	PRINTS	PR00546	Thyroid hormone receptor (1D nuclear receptor) signature	70	87	5.2e-48	T	17-10-2024	IPR001728	Thyroid hormone receptor	-	-
THRA	novel_not_in_catalog	185023	185023_ORF.9	9127a1fa110791af98ac5be9036d6b1d	297	PRINTS	PR00546	Thyroid hormone receptor (1D nuclear receptor) signature	30	46	5.2e-48	T	17-10-2024	IPR001728	Thyroid hormone receptor	-	-
THRA	novel_not_in_catalog	185023	185023_ORF.9	9127a1fa110791af98ac5be9036d6b1d	297	PRINTS	PR00546	Thyroid hormone receptor (1D nuclear receptor) signature	47	65	5.2e-48	T	17-10-2024	IPR001728	Thyroid hormone receptor	-	-
THRA	novel_not_in_catalog	185023	185023_ORF.9	9127a1fa110791af98ac5be9036d6b1d	297	Coils	Coil	Coil	42	69	-	T	17-10-2024	-	-	-	-
THRA	novel_not_in_catalog	185023	185023_ORF.9	9127a1fa110791af98ac5be9036d6b1d	297	Gene3D	G3DSA:1.10.565.10	Retinoid X Receptor	56	156	5.1e-30	T	17-10-2024	IPR035500	Nuclear hormone receptor-like domain superfamily	-	-
THRA	novel_not_in_catalog	185023	185023_ORF.9	9127a1fa110791af98ac5be9036d6b1d	297	SUPERFAMILY	SSF48508	Nuclear receptor ligand-binding domain	59	155	1.06e-16	T	17-10-2024	IPR035500	Nuclear hormone receptor-like domain superfamily	-	-
THRA	novel_not_in_catalog	185023	185023_ORF.9	9127a1fa110791af98ac5be9036d6b1d	297	MobiDBLite	mobidb-lite	mobidb-lite	286	297	-	T	17-10-2024	-	-	-	-
THRA	novel_not_in_catalog	185023	185023_ORF.9	9127a1fa110791af98ac5be9036d6b1d	297	MobiDBLite	mobidb-lite	mobidb-lite	242	256	-	T	17-10-2024	-	-	-	-
THRA	novel_not_in_catalog	185023	185023_ORF.9	9127a1fa110791af98ac5be9036d6b1d	297	MobiDBLite	mobidb-lite	mobidb-lite	257	279	-	T	17-10-2024	-	-	-	-
THRA	novel_not_in_catalog	185023	185023_ORF.9	9127a1fa110791af98ac5be9036d6b1d	297	MobiDBLite	mobidb-lite	mobidb-lite	242	297	-	T	17-10-2024	-	-	-	-
TTYH1	novel_not_in_catalog	185827	185827_ORF.1	d8fb257b668cf79d5c751edd6b788fbb	119	PANTHER	PTHR12424	TWEETY-RELATED	32	115	1e-16	T	17-10-2024	IPR006990	Tweety	-	-
TTYH1	novel_not_in_catalog	185827	185827_ORF.1	d8fb257b668cf79d5c751edd6b788fbb	119	Pfam	PF04906	Tweety	29	83	8.7e-14	T	17-10-2024	IPR006990	Tweety	-	-
TTYH1	novel_not_in_catalog	185827	185827_ORF.1	d8fb257b668cf79d5c751edd6b788fbb	119	MobiDBLite	mobidb-lite	mobidb-lite	99	119	-	T	17-10-2024	-	-	-	-
CLU	novel_not_in_catalog	194887	194887_ORF.3	6c47d2303ff2253679ec25a2f82f7a9b	58	Coils	Coil	Coil	25	52	-	T	17-10-2024	-	-	-	-
CLU	novel_not_in_catalog	194887	194887_ORF.3	6c47d2303ff2253679ec25a2f82f7a9b	58	PANTHER	PTHR10970	CLUSTERIN	4	55	8.9e-16	T	17-10-2024	IPR000753	Clusterin-like	-	-
CLU	novel_not_in_catalog	194887	194887_ORF.3	6c47d2303ff2253679ec25a2f82f7a9b	58	Pfam	PF01093	Clusterin	4	55	6.3e-16	T	17-10-2024	IPR000753	Clusterin-like	-	-
CLU	novel_not_in_catalog	194910	194910_ORF.4	6c47d2303ff2253679ec25a2f82f7a9b	58	Coils	Coil	Coil	25	52	-	T	17-10-2024	-	-	-	-
CLU	novel_not_in_catalog	194910	194910_ORF.4	6c47d2303ff2253679ec25a2f82f7a9b	58	PANTHER	PTHR10970	CLUSTERIN	4	55	8.9e-16	T	17-10-2024	IPR000753	Clusterin-like	-	-
CLU	novel_not_in_catalog	194910	194910_ORF.4	6c47d2303ff2253679ec25a2f82f7a9b	58	Pfam	PF01093	Clusterin	4	55	6.3e-16	T	17-10-2024	IPR000753	Clusterin-like	-	-
TMBIM6	novel_not_in_catalog	53347	53347_ORF.4	1ed5d0838ab9cc895602bbc64aa61347	71	Pfam	PF01027	Inhibitor of apoptosis-promoting Bax1	1	49	2.4e-05	T	17-10-2024	IPR006214	Bax inhibitor 1-related	-	-
EPHA6	novel_not_in_catalog	142909	142909_ORF.4	ee55fcbf42174adae042cb7a59a46ec2	222	ProSitePatterns	PS00791	Receptor tyrosine kinase class V signature 2.	188	208	-	T	17-10-2024	IPR001426	Tyrosine-protein kinase, receptor class V, conserved site	-	-
EPHA6	novel_not_in_catalog	142909	142909_ORF.4	ee55fcbf42174adae042cb7a59a46ec2	222	FunFam	G3DSA:2.60.40.1770:FF:000001	Ephrin type-A receptor 5	148	202	5.2e-29	T	17-10-2024	-	-	-	-
EPHA6	novel_not_in_catalog	142909	142909_ORF.4	ee55fcbf42174adae042cb7a59a46ec2	222	FunFam	G3DSA:2.60.120.260:FF:000001	Ephrin type-A receptor 7	1	147	2.7e-88	T	17-10-2024	-	-	-	-
EPHA6	novel_not_in_catalog	142909	142909_ORF.4	ee55fcbf42174adae042cb7a59a46ec2	222	Pfam	PF01404	Ephrin receptor ligand binding domain	1	145	3.3e-58	T	17-10-2024	IPR001090	Ephrin receptor ligand binding domain	-	-
EPHA6	novel_not_in_catalog	142909	142909_ORF.4	ee55fcbf42174adae042cb7a59a46ec2	222	SUPERFAMILY	SSF49785	Galactose-binding domain-like	1	144	2.04e-64	T	17-10-2024	IPR008979	Galactose-binding-like domain superfamily	-	-
EPHA6	novel_not_in_catalog	142909	142909_ORF.4	ee55fcbf42174adae042cb7a59a46ec2	222	SMART	SM00615	eph	1	145	1.2e-92	T	17-10-2024	IPR001090	Ephrin receptor ligand binding domain	-	-
EPHA6	novel_not_in_catalog	142909	142909_ORF.4	ee55fcbf42174adae042cb7a59a46ec2	222	PANTHER	PTHR46877	EPH RECEPTOR A5	1	219	4e-100	T	17-10-2024	IPR050449	Ephrin receptor tyrosine kinases	-	-
EPHA6	novel_not_in_catalog	142909	142909_ORF.4	ee55fcbf42174adae042cb7a59a46ec2	222	Gene3D	G3DSA:2.60.120.260	-	1	147	3.4e-68	T	17-10-2024	-	-	-	-
EPHA6	novel_not_in_catalog	142909	142909_ORF.4	ee55fcbf42174adae042cb7a59a46ec2	222	ProSitePatterns	PS00790	Receptor tyrosine kinase class V signature 1.	126	146	-	T	17-10-2024	IPR001426	Tyrosine-protein kinase, receptor class V, conserved site	-	-
EPHA6	novel_not_in_catalog	142909	142909_ORF.4	ee55fcbf42174adae042cb7a59a46ec2	222	Gene3D	G3DSA:2.60.40.1770	ephrin a2 ectodomain	148	202	5e-24	T	17-10-2024	-	-	-	-
EPHA6	novel_not_in_catalog	142909	142909_ORF.4	ee55fcbf42174adae042cb7a59a46ec2	222	ProSiteProfiles	PS51550	Eph receptor ligand-binding domain profile.	1	150	52.6828	T	17-10-2024	IPR001090	Ephrin receptor ligand binding domain	-	-
EPHA6	novel_not_in_catalog	21462	21462_ORF.1	ee55fcbf42174adae042cb7a59a46ec2	222	ProSitePatterns	PS00791	Receptor tyrosine kinase class V signature 2.	188	208	-	T	17-10-2024	IPR001426	Tyrosine-protein kinase, receptor class V, conserved site	-	-
EPHA6	novel_not_in_catalog	21462	21462_ORF.1	ee55fcbf42174adae042cb7a59a46ec2	222	FunFam	G3DSA:2.60.40.1770:FF:000001	Ephrin type-A receptor 5	148	202	5.2e-29	T	17-10-2024	-	-	-	-
EPHA6	novel_not_in_catalog	21462	21462_ORF.1	ee55fcbf42174adae042cb7a59a46ec2	222	FunFam	G3DSA:2.60.120.260:FF:000001	Ephrin type-A receptor 7	1	147	2.7e-88	T	17-10-2024	-	-	-	-
EPHA6	novel_not_in_catalog	21462	21462_ORF.1	ee55fcbf42174adae042cb7a59a46ec2	222	Pfam	PF01404	Ephrin receptor ligand binding domain	1	145	3.3e-58	T	17-10-2024	IPR001090	Ephrin receptor ligand binding domain	-	-
EPHA6	novel_not_in_catalog	21462	21462_ORF.1	ee55fcbf42174adae042cb7a59a46ec2	222	SUPERFAMILY	SSF49785	Galactose-binding domain-like	1	144	2.04e-64	T	17-10-2024	IPR008979	Galactose-binding-like domain superfamily	-	-
EPHA6	novel_not_in_catalog	21462	21462_ORF.1	ee55fcbf42174adae042cb7a59a46ec2	222	SMART	SM00615	eph	1	145	1.2e-92	T	17-10-2024	IPR001090	Ephrin receptor ligand binding domain	-	-
EPHA6	novel_not_in_catalog	21462	21462_ORF.1	ee55fcbf42174adae042cb7a59a46ec2	222	PANTHER	PTHR46877	EPH RECEPTOR A5	1	219	4e-100	T	17-10-2024	IPR050449	Ephrin receptor tyrosine kinases	-	-
EPHA6	novel_not_in_catalog	21462	21462_ORF.1	ee55fcbf42174adae042cb7a59a46ec2	222	Gene3D	G3DSA:2.60.120.260	-	1	147	3.4e-68	T	17-10-2024	-	-	-	-
EPHA6	novel_not_in_catalog	21462	21462_ORF.1	ee55fcbf42174adae042cb7a59a46ec2	222	ProSitePatterns	PS00790	Receptor tyrosine kinase class V signature 1.	126	146	-	T	17-10-2024	IPR001426	Tyrosine-protein kinase, receptor class V, conserved site	-	-
EPHA6	novel_not_in_catalog	21462	21462_ORF.1	ee55fcbf42174adae042cb7a59a46ec2	222	Gene3D	G3DSA:2.60.40.1770	ephrin a2 ectodomain	148	202	5e-24	T	17-10-2024	-	-	-	-
EPHA6	novel_not_in_catalog	21462	21462_ORF.1	ee55fcbf42174adae042cb7a59a46ec2	222	ProSiteProfiles	PS51550	Eph receptor ligand-binding domain profile.	1	150	52.6828	T	17-10-2024	IPR001090	Ephrin receptor ligand binding domain	-	-
EPHA6	novel_not_in_catalog	21451	21451_ORF.7	ee55fcbf42174adae042cb7a59a46ec2	222	ProSitePatterns	PS00791	Receptor tyrosine kinase class V signature 2.	188	208	-	T	17-10-2024	IPR001426	Tyrosine-protein kinase, receptor class V, conserved site	-	-
EPHA6	novel_not_in_catalog	21451	21451_ORF.7	ee55fcbf42174adae042cb7a59a46ec2	222	FunFam	G3DSA:2.60.40.1770:FF:000001	Ephrin type-A receptor 5	148	202	5.2e-29	T	17-10-2024	-	-	-	-
EPHA6	novel_not_in_catalog	21451	21451_ORF.7	ee55fcbf42174adae042cb7a59a46ec2	222	FunFam	G3DSA:2.60.120.260:FF:000001	Ephrin type-A receptor 7	1	147	2.7e-88	T	17-10-2024	-	-	-	-
EPHA6	novel_not_in_catalog	21451	21451_ORF.7	ee55fcbf42174adae042cb7a59a46ec2	222	Pfam	PF01404	Ephrin receptor ligand binding domain	1	145	3.3e-58	T	17-10-2024	IPR001090	Ephrin receptor ligand binding domain	-	-
EPHA6	novel_not_in_catalog	21451	21451_ORF.7	ee55fcbf42174adae042cb7a59a46ec2	222	SUPERFAMILY	SSF49785	Galactose-binding domain-like	1	144	2.04e-64	T	17-10-2024	IPR008979	Galactose-binding-like domain superfamily	-	-
EPHA6	novel_not_in_catalog	21451	21451_ORF.7	ee55fcbf42174adae042cb7a59a46ec2	222	SMART	SM00615	eph	1	145	1.2e-92	T	17-10-2024	IPR001090	Ephrin receptor ligand binding domain	-	-
EPHA6	novel_not_in_catalog	21451	21451_ORF.7	ee55fcbf42174adae042cb7a59a46ec2	222	PANTHER	PTHR46877	EPH RECEPTOR A5	1	219	4e-100	T	17-10-2024	IPR050449	Ephrin receptor tyrosine kinases	-	-
EPHA6	novel_not_in_catalog	21451	21451_ORF.7	ee55fcbf42174adae042cb7a59a46ec2	222	Gene3D	G3DSA:2.60.120.260	-	1	147	3.4e-68	T	17-10-2024	-	-	-	-
EPHA6	novel_not_in_catalog	21451	21451_ORF.7	ee55fcbf42174adae042cb7a59a46ec2	222	ProSitePatterns	PS00790	Receptor tyrosine kinase class V signature 1.	126	146	-	T	17-10-2024	IPR001426	Tyrosine-protein kinase, receptor class V, conserved site	-	-
EPHA6	novel_not_in_catalog	21451	21451_ORF.7	ee55fcbf42174adae042cb7a59a46ec2	222	Gene3D	G3DSA:2.60.40.1770	ephrin a2 ectodomain	148	202	5e-24	T	17-10-2024	-	-	-	-
EPHA6	novel_not_in_catalog	21451	21451_ORF.7	ee55fcbf42174adae042cb7a59a46ec2	222	ProSiteProfiles	PS51550	Eph receptor ligand-binding domain profile.	1	150	52.6828	T	17-10-2024	IPR001090	Ephrin receptor ligand binding domain	-	-
EPHA6	novel_not_in_catalog	58712	58712_ORF.3	ee55fcbf42174adae042cb7a59a46ec2	222	ProSitePatterns	PS00791	Receptor tyrosine kinase class V signature 2.	188	208	-	T	17-10-2024	IPR001426	Tyrosine-protein kinase, receptor class V, conserved site	-	-
EPHA6	novel_not_in_catalog	58712	58712_ORF.3	ee55fcbf42174adae042cb7a59a46ec2	222	FunFam	G3DSA:2.60.40.1770:FF:000001	Ephrin type-A receptor 5	148	202	5.2e-29	T	17-10-2024	-	-	-	-
EPHA6	novel_not_in_catalog	58712	58712_ORF.3	ee55fcbf42174adae042cb7a59a46ec2	222	FunFam	G3DSA:2.60.120.260:FF:000001	Ephrin type-A receptor 7	1	147	2.7e-88	T	17-10-2024	-	-	-	-
EPHA6	novel_not_in_catalog	58712	58712_ORF.3	ee55fcbf42174adae042cb7a59a46ec2	222	Pfam	PF01404	Ephrin receptor ligand binding domain	1	145	3.3e-58	T	17-10-2024	IPR001090	Ephrin receptor ligand binding domain	-	-
EPHA6	novel_not_in_catalog	58712	58712_ORF.3	ee55fcbf42174adae042cb7a59a46ec2	222	SUPERFAMILY	SSF49785	Galactose-binding domain-like	1	144	2.04e-64	T	17-10-2024	IPR008979	Galactose-binding-like domain superfamily	-	-
EPHA6	novel_not_in_catalog	58712	58712_ORF.3	ee55fcbf42174adae042cb7a59a46ec2	222	SMART	SM00615	eph	1	145	1.2e-92	T	17-10-2024	IPR001090	Ephrin receptor ligand binding domain	-	-
EPHA6	novel_not_in_catalog	58712	58712_ORF.3	ee55fcbf42174adae042cb7a59a46ec2	222	PANTHER	PTHR46877	EPH RECEPTOR A5	1	219	4e-100	T	17-10-2024	IPR050449	Ephrin receptor tyrosine kinases	-	-
EPHA6	novel_not_in_catalog	58712	58712_ORF.3	ee55fcbf42174adae042cb7a59a46ec2	222	Gene3D	G3DSA:2.60.120.260	-	1	147	3.4e-68	T	17-10-2024	-	-	-	-
EPHA6	novel_not_in_catalog	58712	58712_ORF.3	ee55fcbf42174adae042cb7a59a46ec2	222	ProSitePatterns	PS00790	Receptor tyrosine kinase class V signature 1.	126	146	-	T	17-10-2024	IPR001426	Tyrosine-protein kinase, receptor class V, conserved site	-	-
EPHA6	novel_not_in_catalog	58712	58712_ORF.3	ee55fcbf42174adae042cb7a59a46ec2	222	Gene3D	G3DSA:2.60.40.1770	ephrin a2 ectodomain	148	202	5e-24	T	17-10-2024	-	-	-	-
EPHA6	novel_not_in_catalog	58712	58712_ORF.3	ee55fcbf42174adae042cb7a59a46ec2	222	ProSiteProfiles	PS51550	Eph receptor ligand-binding domain profile.	1	150	52.6828	T	17-10-2024	IPR001090	Ephrin receptor ligand binding domain	-	-
EPHA6	novel_not_in_catalog	193334	193334_ORF.2	ee55fcbf42174adae042cb7a59a46ec2	222	ProSitePatterns	PS00791	Receptor tyrosine kinase class V signature 2.	188	208	-	T	17-10-2024	IPR001426	Tyrosine-protein kinase, receptor class V, conserved site	-	-
EPHA6	novel_not_in_catalog	193334	193334_ORF.2	ee55fcbf42174adae042cb7a59a46ec2	222	FunFam	G3DSA:2.60.40.1770:FF:000001	Ephrin type-A receptor 5	148	202	5.2e-29	T	17-10-2024	-	-	-	-
EPHA6	novel_not_in_catalog	193334	193334_ORF.2	ee55fcbf42174adae042cb7a59a46ec2	222	FunFam	G3DSA:2.60.120.260:FF:000001	Ephrin type-A receptor 7	1	147	2.7e-88	T	17-10-2024	-	-	-	-
EPHA6	novel_not_in_catalog	193334	193334_ORF.2	ee55fcbf42174adae042cb7a59a46ec2	222	Pfam	PF01404	Ephrin receptor ligand binding domain	1	145	3.3e-58	T	17-10-2024	IPR001090	Ephrin receptor ligand binding domain	-	-
EPHA6	novel_not_in_catalog	193334	193334_ORF.2	ee55fcbf42174adae042cb7a59a46ec2	222	SUPERFAMILY	SSF49785	Galactose-binding domain-like	1	144	2.04e-64	T	17-10-2024	IPR008979	Galactose-binding-like domain superfamily	-	-
EPHA6	novel_not_in_catalog	193334	193334_ORF.2	ee55fcbf42174adae042cb7a59a46ec2	222	SMART	SM00615	eph	1	145	1.2e-92	T	17-10-2024	IPR001090	Ephrin receptor ligand binding domain	-	-
EPHA6	novel_not_in_catalog	193334	193334_ORF.2	ee55fcbf42174adae042cb7a59a46ec2	222	PANTHER	PTHR46877	EPH RECEPTOR A5	1	219	4e-100	T	17-10-2024	IPR050449	Ephrin receptor tyrosine kinases	-	-
EPHA6	novel_not_in_catalog	193334	193334_ORF.2	ee55fcbf42174adae042cb7a59a46ec2	222	Gene3D	G3DSA:2.60.120.260	-	1	147	3.4e-68	T	17-10-2024	-	-	-	-
EPHA6	novel_not_in_catalog	193334	193334_ORF.2	ee55fcbf42174adae042cb7a59a46ec2	222	ProSitePatterns	PS00790	Receptor tyrosine kinase class V signature 1.	126	146	-	T	17-10-2024	IPR001426	Tyrosine-protein kinase, receptor class V, conserved site	-	-
EPHA6	novel_not_in_catalog	193334	193334_ORF.2	ee55fcbf42174adae042cb7a59a46ec2	222	Gene3D	G3DSA:2.60.40.1770	ephrin a2 ectodomain	148	202	5e-24	T	17-10-2024	-	-	-	-
EPHA6	novel_not_in_catalog	193334	193334_ORF.2	ee55fcbf42174adae042cb7a59a46ec2	222	ProSiteProfiles	PS51550	Eph receptor ligand-binding domain profile.	1	150	52.6828	T	17-10-2024	IPR001090	Ephrin receptor ligand binding domain	-	-
EPHA6	novel_not_in_catalog	187258	187258_ORF.6	ee55fcbf42174adae042cb7a59a46ec2	222	ProSitePatterns	PS00791	Receptor tyrosine kinase class V signature 2.	188	208	-	T	17-10-2024	IPR001426	Tyrosine-protein kinase, receptor class V, conserved site	-	-
EPHA6	novel_not_in_catalog	187258	187258_ORF.6	ee55fcbf42174adae042cb7a59a46ec2	222	FunFam	G3DSA:2.60.40.1770:FF:000001	Ephrin type-A receptor 5	148	202	5.2e-29	T	17-10-2024	-	-	-	-
EPHA6	novel_not_in_catalog	187258	187258_ORF.6	ee55fcbf42174adae042cb7a59a46ec2	222	FunFam	G3DSA:2.60.120.260:FF:000001	Ephrin type-A receptor 7	1	147	2.7e-88	T	17-10-2024	-	-	-	-
EPHA6	novel_not_in_catalog	187258	187258_ORF.6	ee55fcbf42174adae042cb7a59a46ec2	222	Pfam	PF01404	Ephrin receptor ligand binding domain	1	145	3.3e-58	T	17-10-2024	IPR001090	Ephrin receptor ligand binding domain	-	-
EPHA6	novel_not_in_catalog	187258	187258_ORF.6	ee55fcbf42174adae042cb7a59a46ec2	222	SUPERFAMILY	SSF49785	Galactose-binding domain-like	1	144	2.04e-64	T	17-10-2024	IPR008979	Galactose-binding-like domain superfamily	-	-
EPHA6	novel_not_in_catalog	187258	187258_ORF.6	ee55fcbf42174adae042cb7a59a46ec2	222	SMART	SM00615	eph	1	145	1.2e-92	T	17-10-2024	IPR001090	Ephrin receptor ligand binding domain	-	-
EPHA6	novel_not_in_catalog	187258	187258_ORF.6	ee55fcbf42174adae042cb7a59a46ec2	222	PANTHER	PTHR46877	EPH RECEPTOR A5	1	219	4e-100	T	17-10-2024	IPR050449	Ephrin receptor tyrosine kinases	-	-
EPHA6	novel_not_in_catalog	187258	187258_ORF.6	ee55fcbf42174adae042cb7a59a46ec2	222	Gene3D	G3DSA:2.60.120.260	-	1	147	3.4e-68	T	17-10-2024	-	-	-	-
EPHA6	novel_not_in_catalog	187258	187258_ORF.6	ee55fcbf42174adae042cb7a59a46ec2	222	ProSitePatterns	PS00790	Receptor tyrosine kinase class V signature 1.	126	146	-	T	17-10-2024	IPR001426	Tyrosine-protein kinase, receptor class V, conserved site	-	-
EPHA6	novel_not_in_catalog	187258	187258_ORF.6	ee55fcbf42174adae042cb7a59a46ec2	222	Gene3D	G3DSA:2.60.40.1770	ephrin a2 ectodomain	148	202	5e-24	T	17-10-2024	-	-	-	-
EPHA6	novel_not_in_catalog	187258	187258_ORF.6	ee55fcbf42174adae042cb7a59a46ec2	222	ProSiteProfiles	PS51550	Eph receptor ligand-binding domain profile.	1	150	52.6828	T	17-10-2024	IPR001090	Ephrin receptor ligand binding domain	-	-
EPHA6	incomplete-splice_match	44843	44843_ORF.3	ee55fcbf42174adae042cb7a59a46ec2	222	ProSitePatterns	PS00791	Receptor tyrosine kinase class V signature 2.	188	208	-	T	17-10-2024	IPR001426	Tyrosine-protein kinase, receptor class V, conserved site	-	-
EPHA6	incomplete-splice_match	44843	44843_ORF.3	ee55fcbf42174adae042cb7a59a46ec2	222	FunFam	G3DSA:2.60.40.1770:FF:000001	Ephrin type-A receptor 5	148	202	5.2e-29	T	17-10-2024	-	-	-	-
EPHA6	incomplete-splice_match	44843	44843_ORF.3	ee55fcbf42174adae042cb7a59a46ec2	222	FunFam	G3DSA:2.60.120.260:FF:000001	Ephrin type-A receptor 7	1	147	2.7e-88	T	17-10-2024	-	-	-	-
EPHA6	incomplete-splice_match	44843	44843_ORF.3	ee55fcbf42174adae042cb7a59a46ec2	222	Pfam	PF01404	Ephrin receptor ligand binding domain	1	145	3.3e-58	T	17-10-2024	IPR001090	Ephrin receptor ligand binding domain	-	-
EPHA6	incomplete-splice_match	44843	44843_ORF.3	ee55fcbf42174adae042cb7a59a46ec2	222	SUPERFAMILY	SSF49785	Galactose-binding domain-like	1	144	2.04e-64	T	17-10-2024	IPR008979	Galactose-binding-like domain superfamily	-	-
EPHA6	incomplete-splice_match	44843	44843_ORF.3	ee55fcbf42174adae042cb7a59a46ec2	222	SMART	SM00615	eph	1	145	1.2e-92	T	17-10-2024	IPR001090	Ephrin receptor ligand binding domain	-	-
EPHA6	incomplete-splice_match	44843	44843_ORF.3	ee55fcbf42174adae042cb7a59a46ec2	222	PANTHER	PTHR46877	EPH RECEPTOR A5	1	219	4e-100	T	17-10-2024	IPR050449	Ephrin receptor tyrosine kinases	-	-
EPHA6	incomplete-splice_match	44843	44843_ORF.3	ee55fcbf42174adae042cb7a59a46ec2	222	Gene3D	G3DSA:2.60.120.260	-	1	147	3.4e-68	T	17-10-2024	-	-	-	-
EPHA6	incomplete-splice_match	44843	44843_ORF.3	ee55fcbf42174adae042cb7a59a46ec2	222	ProSitePatterns	PS00790	Receptor tyrosine kinase class V signature 1.	126	146	-	T	17-10-2024	IPR001426	Tyrosine-protein kinase, receptor class V, conserved site	-	-
EPHA6	incomplete-splice_match	44843	44843_ORF.3	ee55fcbf42174adae042cb7a59a46ec2	222	Gene3D	G3DSA:2.60.40.1770	ephrin a2 ectodomain	148	202	5e-24	T	17-10-2024	-	-	-	-
EPHA6	incomplete-splice_match	44843	44843_ORF.3	ee55fcbf42174adae042cb7a59a46ec2	222	ProSiteProfiles	PS51550	Eph receptor ligand-binding domain profile.	1	150	52.6828	T	17-10-2024	IPR001090	Ephrin receptor ligand binding domain	-	-
EPHA6	novel_not_in_catalog	58714	58714_ORF.2	ee55fcbf42174adae042cb7a59a46ec2	222	ProSitePatterns	PS00791	Receptor tyrosine kinase class V signature 2.	188	208	-	T	17-10-2024	IPR001426	Tyrosine-protein kinase, receptor class V, conserved site	-	-
EPHA6	novel_not_in_catalog	58714	58714_ORF.2	ee55fcbf42174adae042cb7a59a46ec2	222	FunFam	G3DSA:2.60.40.1770:FF:000001	Ephrin type-A receptor 5	148	202	5.2e-29	T	17-10-2024	-	-	-	-
EPHA6	novel_not_in_catalog	58714	58714_ORF.2	ee55fcbf42174adae042cb7a59a46ec2	222	FunFam	G3DSA:2.60.120.260:FF:000001	Ephrin type-A receptor 7	1	147	2.7e-88	T	17-10-2024	-	-	-	-
EPHA6	novel_not_in_catalog	58714	58714_ORF.2	ee55fcbf42174adae042cb7a59a46ec2	222	Pfam	PF01404	Ephrin receptor ligand binding domain	1	145	3.3e-58	T	17-10-2024	IPR001090	Ephrin receptor ligand binding domain	-	-
EPHA6	novel_not_in_catalog	58714	58714_ORF.2	ee55fcbf42174adae042cb7a59a46ec2	222	SUPERFAMILY	SSF49785	Galactose-binding domain-like	1	144	2.04e-64	T	17-10-2024	IPR008979	Galactose-binding-like domain superfamily	-	-
EPHA6	novel_not_in_catalog	58714	58714_ORF.2	ee55fcbf42174adae042cb7a59a46ec2	222	SMART	SM00615	eph	1	145	1.2e-92	T	17-10-2024	IPR001090	Ephrin receptor ligand binding domain	-	-
EPHA6	novel_not_in_catalog	58714	58714_ORF.2	ee55fcbf42174adae042cb7a59a46ec2	222	PANTHER	PTHR46877	EPH RECEPTOR A5	1	219	4e-100	T	17-10-2024	IPR050449	Ephrin receptor tyrosine kinases	-	-
EPHA6	novel_not_in_catalog	58714	58714_ORF.2	ee55fcbf42174adae042cb7a59a46ec2	222	Gene3D	G3DSA:2.60.120.260	-	1	147	3.4e-68	T	17-10-2024	-	-	-	-
EPHA6	novel_not_in_catalog	58714	58714_ORF.2	ee55fcbf42174adae042cb7a59a46ec2	222	ProSitePatterns	PS00790	Receptor tyrosine kinase class V signature 1.	126	146	-	T	17-10-2024	IPR001426	Tyrosine-protein kinase, receptor class V, conserved site	-	-
EPHA6	novel_not_in_catalog	58714	58714_ORF.2	ee55fcbf42174adae042cb7a59a46ec2	222	Gene3D	G3DSA:2.60.40.1770	ephrin a2 ectodomain	148	202	5e-24	T	17-10-2024	-	-	-	-
EPHA6	novel_not_in_catalog	58714	58714_ORF.2	ee55fcbf42174adae042cb7a59a46ec2	222	ProSiteProfiles	PS51550	Eph receptor ligand-binding domain profile.	1	150	52.6828	T	17-10-2024	IPR001090	Ephrin receptor ligand binding domain	-	-
EPHA6	novel_not_in_catalog	89594	89594_ORF.1	ee55fcbf42174adae042cb7a59a46ec2	222	ProSitePatterns	PS00791	Receptor tyrosine kinase class V signature 2.	188	208	-	T	17-10-2024	IPR001426	Tyrosine-protein kinase, receptor class V, conserved site	-	-
EPHA6	novel_not_in_catalog	89594	89594_ORF.1	ee55fcbf42174adae042cb7a59a46ec2	222	FunFam	G3DSA:2.60.40.1770:FF:000001	Ephrin type-A receptor 5	148	202	5.2e-29	T	17-10-2024	-	-	-	-
EPHA6	novel_not_in_catalog	89594	89594_ORF.1	ee55fcbf42174adae042cb7a59a46ec2	222	FunFam	G3DSA:2.60.120.260:FF:000001	Ephrin type-A receptor 7	1	147	2.7e-88	T	17-10-2024	-	-	-	-
EPHA6	novel_not_in_catalog	89594	89594_ORF.1	ee55fcbf42174adae042cb7a59a46ec2	222	Pfam	PF01404	Ephrin receptor ligand binding domain	1	145	3.3e-58	T	17-10-2024	IPR001090	Ephrin receptor ligand binding domain	-	-
EPHA6	novel_not_in_catalog	89594	89594_ORF.1	ee55fcbf42174adae042cb7a59a46ec2	222	SUPERFAMILY	SSF49785	Galactose-binding domain-like	1	144	2.04e-64	T	17-10-2024	IPR008979	Galactose-binding-like domain superfamily	-	-
EPHA6	novel_not_in_catalog	89594	89594_ORF.1	ee55fcbf42174adae042cb7a59a46ec2	222	SMART	SM00615	eph	1	145	1.2e-92	T	17-10-2024	IPR001090	Ephrin receptor ligand binding domain	-	-
EPHA6	novel_not_in_catalog	89594	89594_ORF.1	ee55fcbf42174adae042cb7a59a46ec2	222	PANTHER	PTHR46877	EPH RECEPTOR A5	1	219	4e-100	T	17-10-2024	IPR050449	Ephrin receptor tyrosine kinases	-	-
EPHA6	novel_not_in_catalog	89594	89594_ORF.1	ee55fcbf42174adae042cb7a59a46ec2	222	Gene3D	G3DSA:2.60.120.260	-	1	147	3.4e-68	T	17-10-2024	-	-	-	-
EPHA6	novel_not_in_catalog	89594	89594_ORF.1	ee55fcbf42174adae042cb7a59a46ec2	222	ProSitePatterns	PS00790	Receptor tyrosine kinase class V signature 1.	126	146	-	T	17-10-2024	IPR001426	Tyrosine-protein kinase, receptor class V, conserved site	-	-
EPHA6	novel_not_in_catalog	89594	89594_ORF.1	ee55fcbf42174adae042cb7a59a46ec2	222	Gene3D	G3DSA:2.60.40.1770	ephrin a2 ectodomain	148	202	5e-24	T	17-10-2024	-	-	-	-
EPHA6	novel_not_in_catalog	89594	89594_ORF.1	ee55fcbf42174adae042cb7a59a46ec2	222	ProSiteProfiles	PS51550	Eph receptor ligand-binding domain profile.	1	150	52.6828	T	17-10-2024	IPR001090	Ephrin receptor ligand binding domain	-	-
EPHA6	novel_not_in_catalog	187259	187259_ORF.1	ee55fcbf42174adae042cb7a59a46ec2	222	ProSitePatterns	PS00791	Receptor tyrosine kinase class V signature 2.	188	208	-	T	17-10-2024	IPR001426	Tyrosine-protein kinase, receptor class V, conserved site	-	-
EPHA6	novel_not_in_catalog	187259	187259_ORF.1	ee55fcbf42174adae042cb7a59a46ec2	222	FunFam	G3DSA:2.60.40.1770:FF:000001	Ephrin type-A receptor 5	148	202	5.2e-29	T	17-10-2024	-	-	-	-
EPHA6	novel_not_in_catalog	187259	187259_ORF.1	ee55fcbf42174adae042cb7a59a46ec2	222	FunFam	G3DSA:2.60.120.260:FF:000001	Ephrin type-A receptor 7	1	147	2.7e-88	T	17-10-2024	-	-	-	-
EPHA6	novel_not_in_catalog	187259	187259_ORF.1	ee55fcbf42174adae042cb7a59a46ec2	222	Pfam	PF01404	Ephrin receptor ligand binding domain	1	145	3.3e-58	T	17-10-2024	IPR001090	Ephrin receptor ligand binding domain	-	-
EPHA6	novel_not_in_catalog	187259	187259_ORF.1	ee55fcbf42174adae042cb7a59a46ec2	222	SUPERFAMILY	SSF49785	Galactose-binding domain-like	1	144	2.04e-64	T	17-10-2024	IPR008979	Galactose-binding-like domain superfamily	-	-
EPHA6	novel_not_in_catalog	187259	187259_ORF.1	ee55fcbf42174adae042cb7a59a46ec2	222	SMART	SM00615	eph	1	145	1.2e-92	T	17-10-2024	IPR001090	Ephrin receptor ligand binding domain	-	-
EPHA6	novel_not_in_catalog	187259	187259_ORF.1	ee55fcbf42174adae042cb7a59a46ec2	222	PANTHER	PTHR46877	EPH RECEPTOR A5	1	219	4e-100	T	17-10-2024	IPR050449	Ephrin receptor tyrosine kinases	-	-
EPHA6	novel_not_in_catalog	187259	187259_ORF.1	ee55fcbf42174adae042cb7a59a46ec2	222	Gene3D	G3DSA:2.60.120.260	-	1	147	3.4e-68	T	17-10-2024	-	-	-	-
EPHA6	novel_not_in_catalog	187259	187259_ORF.1	ee55fcbf42174adae042cb7a59a46ec2	222	ProSitePatterns	PS00790	Receptor tyrosine kinase class V signature 1.	126	146	-	T	17-10-2024	IPR001426	Tyrosine-protein kinase, receptor class V, conserved site	-	-
EPHA6	novel_not_in_catalog	187259	187259_ORF.1	ee55fcbf42174adae042cb7a59a46ec2	222	Gene3D	G3DSA:2.60.40.1770	ephrin a2 ectodomain	148	202	5e-24	T	17-10-2024	-	-	-	-
EPHA6	novel_not_in_catalog	187259	187259_ORF.1	ee55fcbf42174adae042cb7a59a46ec2	222	ProSiteProfiles	PS51550	Eph receptor ligand-binding domain profile.	1	150	52.6828	T	17-10-2024	IPR001090	Ephrin receptor ligand binding domain	-	-
EPHA6	novel_in_catalog	21486	21486_ORF.9	ee55fcbf42174adae042cb7a59a46ec2	222	ProSitePatterns	PS00791	Receptor tyrosine kinase class V signature 2.	188	208	-	T	17-10-2024	IPR001426	Tyrosine-protein kinase, receptor class V, conserved site	-	-
EPHA6	novel_in_catalog	21486	21486_ORF.9	ee55fcbf42174adae042cb7a59a46ec2	222	FunFam	G3DSA:2.60.40.1770:FF:000001	Ephrin type-A receptor 5	148	202	5.2e-29	T	17-10-2024	-	-	-	-
EPHA6	novel_in_catalog	21486	21486_ORF.9	ee55fcbf42174adae042cb7a59a46ec2	222	FunFam	G3DSA:2.60.120.260:FF:000001	Ephrin type-A receptor 7	1	147	2.7e-88	T	17-10-2024	-	-	-	-
EPHA6	novel_in_catalog	21486	21486_ORF.9	ee55fcbf42174adae042cb7a59a46ec2	222	Pfam	PF01404	Ephrin receptor ligand binding domain	1	145	3.3e-58	T	17-10-2024	IPR001090	Ephrin receptor ligand binding domain	-	-
EPHA6	novel_in_catalog	21486	21486_ORF.9	ee55fcbf42174adae042cb7a59a46ec2	222	SUPERFAMILY	SSF49785	Galactose-binding domain-like	1	144	2.04e-64	T	17-10-2024	IPR008979	Galactose-binding-like domain superfamily	-	-
EPHA6	novel_in_catalog	21486	21486_ORF.9	ee55fcbf42174adae042cb7a59a46ec2	222	SMART	SM00615	eph	1	145	1.2e-92	T	17-10-2024	IPR001090	Ephrin receptor ligand binding domain	-	-
EPHA6	novel_in_catalog	21486	21486_ORF.9	ee55fcbf42174adae042cb7a59a46ec2	222	PANTHER	PTHR46877	EPH RECEPTOR A5	1	219	4e-100	T	17-10-2024	IPR050449	Ephrin receptor tyrosine kinases	-	-
EPHA6	novel_in_catalog	21486	21486_ORF.9	ee55fcbf42174adae042cb7a59a46ec2	222	Gene3D	G3DSA:2.60.120.260	-	1	147	3.4e-68	T	17-10-2024	-	-	-	-
EPHA6	novel_in_catalog	21486	21486_ORF.9	ee55fcbf42174adae042cb7a59a46ec2	222	ProSitePatterns	PS00790	Receptor tyrosine kinase class V signature 1.	126	146	-	T	17-10-2024	IPR001426	Tyrosine-protein kinase, receptor class V, conserved site	-	-
EPHA6	novel_in_catalog	21486	21486_ORF.9	ee55fcbf42174adae042cb7a59a46ec2	222	Gene3D	G3DSA:2.60.40.1770	ephrin a2 ectodomain	148	202	5e-24	T	17-10-2024	-	-	-	-
EPHA6	novel_in_catalog	21486	21486_ORF.9	ee55fcbf42174adae042cb7a59a46ec2	222	ProSiteProfiles	PS51550	Eph receptor ligand-binding domain profile.	1	150	52.6828	T	17-10-2024	IPR001090	Ephrin receptor ligand binding domain	-	-
EPHA6	novel_not_in_catalog	44845	44845_ORF.4	ee55fcbf42174adae042cb7a59a46ec2	222	ProSitePatterns	PS00791	Receptor tyrosine kinase class V signature 2.	188	208	-	T	17-10-2024	IPR001426	Tyrosine-protein kinase, receptor class V, conserved site	-	-
EPHA6	novel_not_in_catalog	44845	44845_ORF.4	ee55fcbf42174adae042cb7a59a46ec2	222	FunFam	G3DSA:2.60.40.1770:FF:000001	Ephrin type-A receptor 5	148	202	5.2e-29	T	17-10-2024	-	-	-	-
EPHA6	novel_not_in_catalog	44845	44845_ORF.4	ee55fcbf42174adae042cb7a59a46ec2	222	FunFam	G3DSA:2.60.120.260:FF:000001	Ephrin type-A receptor 7	1	147	2.7e-88	T	17-10-2024	-	-	-	-
EPHA6	novel_not_in_catalog	44845	44845_ORF.4	ee55fcbf42174adae042cb7a59a46ec2	222	Pfam	PF01404	Ephrin receptor ligand binding domain	1	145	3.3e-58	T	17-10-2024	IPR001090	Ephrin receptor ligand binding domain	-	-
EPHA6	novel_not_in_catalog	44845	44845_ORF.4	ee55fcbf42174adae042cb7a59a46ec2	222	SUPERFAMILY	SSF49785	Galactose-binding domain-like	1	144	2.04e-64	T	17-10-2024	IPR008979	Galactose-binding-like domain superfamily	-	-
EPHA6	novel_not_in_catalog	44845	44845_ORF.4	ee55fcbf42174adae042cb7a59a46ec2	222	SMART	SM00615	eph	1	145	1.2e-92	T	17-10-2024	IPR001090	Ephrin receptor ligand binding domain	-	-
EPHA6	novel_not_in_catalog	44845	44845_ORF.4	ee55fcbf42174adae042cb7a59a46ec2	222	PANTHER	PTHR46877	EPH RECEPTOR A5	1	219	4e-100	T	17-10-2024	IPR050449	Ephrin receptor tyrosine kinases	-	-
EPHA6	novel_not_in_catalog	44845	44845_ORF.4	ee55fcbf42174adae042cb7a59a46ec2	222	Gene3D	G3DSA:2.60.120.260	-	1	147	3.4e-68	T	17-10-2024	-	-	-	-
EPHA6	novel_not_in_catalog	44845	44845_ORF.4	ee55fcbf42174adae042cb7a59a46ec2	222	ProSitePatterns	PS00790	Receptor tyrosine kinase class V signature 1.	126	146	-	T	17-10-2024	IPR001426	Tyrosine-protein kinase, receptor class V, conserved site	-	-
EPHA6	novel_not_in_catalog	44845	44845_ORF.4	ee55fcbf42174adae042cb7a59a46ec2	222	Gene3D	G3DSA:2.60.40.1770	ephrin a2 ectodomain	148	202	5e-24	T	17-10-2024	-	-	-	-
EPHA6	novel_not_in_catalog	44845	44845_ORF.4	ee55fcbf42174adae042cb7a59a46ec2	222	ProSiteProfiles	PS51550	Eph receptor ligand-binding domain profile.	1	150	52.6828	T	17-10-2024	IPR001090	Ephrin receptor ligand binding domain	-	-
DGKZ	novel_in_catalog	64660	64660_ORF.6	624121c4e5ede35f8b7ea05333b31922	169	MobiDBLite	mobidb-lite	mobidb-lite	38	47	-	T	17-10-2024	-	-	-	-
DGKZ	novel_in_catalog	64660	64660_ORF.6	624121c4e5ede35f8b7ea05333b31922	169	MobiDBLite	mobidb-lite	mobidb-lite	59	83	-	T	17-10-2024	-	-	-	-
DGKZ	novel_in_catalog	64660	64660_ORF.6	624121c4e5ede35f8b7ea05333b31922	169	MobiDBLite	mobidb-lite	mobidb-lite	15	24	-	T	17-10-2024	-	-	-	-
DGKZ	novel_in_catalog	64660	64660_ORF.6	624121c4e5ede35f8b7ea05333b31922	169	MobiDBLite	mobidb-lite	mobidb-lite	25	37	-	T	17-10-2024	-	-	-	-
DGKZ	novel_in_catalog	64660	64660_ORF.6	624121c4e5ede35f8b7ea05333b31922	169	MobiDBLite	mobidb-lite	mobidb-lite	1	14	-	T	17-10-2024	-	-	-	-
DGKZ	novel_in_catalog	64660	64660_ORF.6	624121c4e5ede35f8b7ea05333b31922	169	MobiDBLite	mobidb-lite	mobidb-lite	1	47	-	T	17-10-2024	-	-	-	-
DGKZ	novel_in_catalog	64660	64660_ORF.6	624121c4e5ede35f8b7ea05333b31922	169	Gene3D	G3DSA:3.30.60.20	-	96	149	1.4e-06	T	17-10-2024	-	-	-	-
PLD3	novel_not_in_catalog	103509	103509_ORF.2	350ea072d90d96c35ad686df6b9c5fef	453	PANTHER	PTHR10185	PHOSPHOLIPASE D - RELATED	38	426	1.3e-196	T	17-10-2024	IPR050874	Diverse function phospholipase D-related protein	-	-
PLD3	novel_not_in_catalog	103509	103509_ORF.2	350ea072d90d96c35ad686df6b9c5fef	453	ProSiteProfiles	PS50035	Phospholipase D phosphodiesterase active site profile.	196	223	13.712	T	17-10-2024	IPR001736	Phospholipase D/Transphosphatidylase	-	-
PLD3	novel_not_in_catalog	103509	103509_ORF.2	350ea072d90d96c35ad686df6b9c5fef	453	SUPERFAMILY	SSF56024	Phospholipase D/nuclease	62	263	3.36e-30	T	17-10-2024	-	-	-	-
PLD3	novel_not_in_catalog	103509	103509_ORF.2	350ea072d90d96c35ad686df6b9c5fef	453	Pfam	PF13918	PLD-like domain	223	402	5.8e-36	T	17-10-2024	IPR032803	PLD-like domain	-	-
PLD3	novel_not_in_catalog	103509	103509_ORF.2	350ea072d90d96c35ad686df6b9c5fef	453	CDD	cd09144	PLDc_vPLD3_1	84	255	3.23783e-126	T	17-10-2024	-	-	-	-
PLD3	novel_not_in_catalog	103509	103509_ORF.2	350ea072d90d96c35ad686df6b9c5fef	453	FunFam	G3DSA:3.30.870.10:FF:000013	phospholipase D3 isoform X1	98	256	3.2e-89	T	17-10-2024	-	-	-	-
PLD3	novel_not_in_catalog	103509	103509_ORF.2	350ea072d90d96c35ad686df6b9c5fef	453	Gene3D	G3DSA:3.30.870.10	Endonuclease Chain A	298	441	3.5e-13	T	17-10-2024	-	-	-	-
PLD3	novel_not_in_catalog	103509	103509_ORF.2	350ea072d90d96c35ad686df6b9c5fef	453	SUPERFAMILY	SSF56024	Phospholipase D/nuclease	262	441	1.68e-21	T	17-10-2024	-	-	-	-
PLD3	novel_not_in_catalog	103509	103509_ORF.2	350ea072d90d96c35ad686df6b9c5fef	453	SMART	SM00155	pld_4	196	223	1.2e-09	T	17-10-2024	IPR001736	Phospholipase D/Transphosphatidylase	-	-
PLD3	novel_not_in_catalog	103509	103509_ORF.2	350ea072d90d96c35ad686df6b9c5fef	453	Gene3D	G3DSA:3.30.870.10	Endonuclease Chain A	98	256	1e-28	T	17-10-2024	-	-	-	-
CAP2	incomplete-splice_match	26048	26048_ORF.10	c0d371b4777a96ae64ba9fd3ce02db41	120	Gene3D	G3DSA:2.160.20.70	-	48	110	2.5e-18	T	17-10-2024	IPR016098	Cyclase-associated protein CAP/septum formation inhibitor MinC, C-terminal	-	-
CAP2	incomplete-splice_match	26048	26048_ORF.10	c0d371b4777a96ae64ba9fd3ce02db41	120	ProSiteProfiles	PS51329	C-CAP/cofactor C-like domain profile.	48	120	12.8881	T	17-10-2024	IPR017901	C-CAP/cofactor C-like domain	-	-
CAP2	incomplete-splice_match	26048	26048_ORF.10	c0d371b4777a96ae64ba9fd3ce02db41	120	PANTHER	PTHR10652	ADENYLYL CYCLASE-ASSOCIATED PROTEIN	7	106	1.4e-35	T	17-10-2024	IPR001837	Adenylate cyclase-associated CAP	-	-
CAP2	incomplete-splice_match	26048	26048_ORF.10	c0d371b4777a96ae64ba9fd3ce02db41	120	Pfam	PF08603	Adenylate cyclase associated (CAP) C terminal	53	107	7.4e-15	T	17-10-2024	IPR013912	Adenylate cyclase-associated CAP, C-terminal	-	-
CAP2	incomplete-splice_match	26048	26048_ORF.10	c0d371b4777a96ae64ba9fd3ce02db41	120	MobiDBLite	mobidb-lite	mobidb-lite	29	51	-	T	17-10-2024	-	-	-	-
CAP2	incomplete-splice_match	26048	26048_ORF.10	c0d371b4777a96ae64ba9fd3ce02db41	120	MobiDBLite	mobidb-lite	mobidb-lite	16	51	-	T	17-10-2024	-	-	-	-
CAP2	incomplete-splice_match	26048	26048_ORF.10	c0d371b4777a96ae64ba9fd3ce02db41	120	SUPERFAMILY	SSF69340	C-terminal domain of adenylylcyclase associated protein	54	109	2.62e-19	T	17-10-2024	IPR036223	Adenylate cyclase-associated CAP, C-terminal superfamily	-	-
TTYH1	novel_not_in_catalog	155435	155435_ORF.4	385f4a85baff59bbbd49a06c9e4efe40	171	PANTHER	PTHR12424	TWEETY-RELATED	2	62	2.4e-15	T	17-10-2024	IPR006990	Tweety	-	-
TTYH1	novel_not_in_catalog	155435	155435_ORF.4	385f4a85baff59bbbd49a06c9e4efe40	171	Pfam	PF04906	Tweety	9	63	4.9e-13	T	17-10-2024	IPR006990	Tweety	-	-
PLD3	novel_not_in_catalog	117957	117957_ORF.3	d896e5e254ff65b03bf737b19a372a5e	267	CDD	cd09144	PLDc_vPLD3_1	5	176	1.5233e-126	T	17-10-2024	-	-	-	-
PLD3	novel_not_in_catalog	117957	117957_ORF.3	d896e5e254ff65b03bf737b19a372a5e	267	SMART	SM00155	pld_4	117	144	1.2e-09	T	17-10-2024	IPR001736	Phospholipase D/Transphosphatidylase	-	-
PLD3	novel_not_in_catalog	117957	117957_ORF.3	d896e5e254ff65b03bf737b19a372a5e	267	Pfam	PF13918	PLD-like domain	144	262	2.5e-18	T	17-10-2024	IPR032803	PLD-like domain	-	-
PLD3	novel_not_in_catalog	117957	117957_ORF.3	d896e5e254ff65b03bf737b19a372a5e	267	SUPERFAMILY	SSF56024	Phospholipase D/nuclease	24	186	1.1e-29	T	17-10-2024	-	-	-	-
PLD3	novel_not_in_catalog	117957	117957_ORF.3	d896e5e254ff65b03bf737b19a372a5e	267	PANTHER	PTHR10185	PHOSPHOLIPASE D - RELATED	4	262	1.4e-130	T	17-10-2024	IPR050874	Diverse function phospholipase D-related protein	-	-
PLD3	novel_not_in_catalog	117957	117957_ORF.3	d896e5e254ff65b03bf737b19a372a5e	267	FunFam	G3DSA:3.30.870.10:FF:000013	phospholipase D3 isoform X1	19	177	8.9e-90	T	17-10-2024	-	-	-	-
PLD3	novel_not_in_catalog	117957	117957_ORF.3	d896e5e254ff65b03bf737b19a372a5e	267	Gene3D	G3DSA:3.30.870.10	Endonuclease Chain A	19	177	2.9e-29	T	17-10-2024	-	-	-	-
PLD3	novel_not_in_catalog	117957	117957_ORF.3	d896e5e254ff65b03bf737b19a372a5e	267	ProSiteProfiles	PS50035	Phospholipase D phosphodiesterase active site profile.	117	144	13.712	T	17-10-2024	IPR001736	Phospholipase D/Transphosphatidylase	-	-
LPAR1	novel_not_in_catalog	134619	134619_ORF.3	c6d8bc094015c70be07b3d3818226ee2	323	ProSitePatterns	PS00237	G-protein coupled receptors family 1 signature.	134	150	-	T	17-10-2024	IPR000276	G protein-coupled receptor, rhodopsin-like	-	-
LPAR1	novel_not_in_catalog	134619	134619_ORF.3	c6d8bc094015c70be07b3d3818226ee2	323	PRINTS	PR01527	Lysophosphatidic acid receptor family signature	233	245	2.4e-19	T	17-10-2024	IPR004065	Lysophosphatidic acid receptor	-	-
LPAR1	novel_not_in_catalog	134619	134619_ORF.3	c6d8bc094015c70be07b3d3818226ee2	323	PRINTS	PR01527	Lysophosphatidic acid receptor family signature	24	33	2.4e-19	T	17-10-2024	IPR004065	Lysophosphatidic acid receptor	-	-
LPAR1	novel_not_in_catalog	134619	134619_ORF.3	c6d8bc094015c70be07b3d3818226ee2	323	PRINTS	PR01527	Lysophosphatidic acid receptor family signature	151	163	2.4e-19	T	17-10-2024	IPR004065	Lysophosphatidic acid receptor	-	-
LPAR1	novel_not_in_catalog	134619	134619_ORF.3	c6d8bc094015c70be07b3d3818226ee2	323	PRINTS	PR01527	Lysophosphatidic acid receptor family signature	37	46	2.4e-19	T	17-10-2024	IPR004065	Lysophosphatidic acid receptor	-	-
LPAR1	novel_not_in_catalog	134619	134619_ORF.3	c6d8bc094015c70be07b3d3818226ee2	323	Gene3D	G3DSA:1.20.1070.10	-	29	298	9e-45	T	17-10-2024	-	-	-	-
LPAR1	novel_not_in_catalog	134619	134619_ORF.3	c6d8bc094015c70be07b3d3818226ee2	323	PRINTS	PR01148	EDG-2 lysophosphatidic acid receptor signature	40	54	2.9e-55	T	17-10-2024	IPR002277	Lysophosphatidic acid receptor EDG-2	-	-
LPAR1	novel_not_in_catalog	134619	134619_ORF.3	c6d8bc094015c70be07b3d3818226ee2	323	PRINTS	PR01148	EDG-2 lysophosphatidic acid receptor signature	188	200	2.9e-55	T	17-10-2024	IPR002277	Lysophosphatidic acid receptor EDG-2	-	-
LPAR1	novel_not_in_catalog	134619	134619_ORF.3	c6d8bc094015c70be07b3d3818226ee2	323	PRINTS	PR01148	EDG-2 lysophosphatidic acid receptor signature	112	124	2.9e-55	T	17-10-2024	IPR002277	Lysophosphatidic acid receptor EDG-2	-	-
LPAR1	novel_not_in_catalog	134619	134619_ORF.3	c6d8bc094015c70be07b3d3818226ee2	323	PRINTS	PR01148	EDG-2 lysophosphatidic acid receptor signature	5	24	2.9e-55	T	17-10-2024	IPR002277	Lysophosphatidic acid receptor EDG-2	-	-
LPAR1	novel_not_in_catalog	134619	134619_ORF.3	c6d8bc094015c70be07b3d3818226ee2	323	PRINTS	PR01148	EDG-2 lysophosphatidic acid receptor signature	148	162	2.9e-55	T	17-10-2024	IPR002277	Lysophosphatidic acid receptor EDG-2	-	-
LPAR1	novel_not_in_catalog	134619	134619_ORF.3	c6d8bc094015c70be07b3d3818226ee2	323	PRINTS	PR01148	EDG-2 lysophosphatidic acid receptor signature	234	255	2.9e-55	T	17-10-2024	IPR002277	Lysophosphatidic acid receptor EDG-2	-	-
LPAR1	novel_not_in_catalog	134619	134619_ORF.3	c6d8bc094015c70be07b3d3818226ee2	323	PRINTS	PR00237	Rhodopsin-like GPCR superfamily signature	84	105	8.5e-14	T	17-10-2024	IPR000276	G protein-coupled receptor, rhodopsin-like	-	-
LPAR1	novel_not_in_catalog	134619	134619_ORF.3	c6d8bc094015c70be07b3d3818226ee2	323	PRINTS	PR00237	Rhodopsin-like GPCR superfamily signature	51	75	8.5e-14	T	17-10-2024	IPR000276	G protein-coupled receptor, rhodopsin-like	-	-
LPAR1	novel_not_in_catalog	134619	134619_ORF.3	c6d8bc094015c70be07b3d3818226ee2	323	PRINTS	PR00237	Rhodopsin-like GPCR superfamily signature	163	184	8.5e-14	T	17-10-2024	IPR000276	G protein-coupled receptor, rhodopsin-like	-	-
LPAR1	novel_not_in_catalog	134619	134619_ORF.3	c6d8bc094015c70be07b3d3818226ee2	323	PRINTS	PR00237	Rhodopsin-like GPCR superfamily signature	128	150	8.5e-14	T	17-10-2024	IPR000276	G protein-coupled receptor, rhodopsin-like	-	-
LPAR1	novel_not_in_catalog	134619	134619_ORF.3	c6d8bc094015c70be07b3d3818226ee2	323	PRINTS	PR00237	Rhodopsin-like GPCR superfamily signature	206	229	8.5e-14	T	17-10-2024	IPR000276	G protein-coupled receptor, rhodopsin-like	-	-
LPAR1	novel_not_in_catalog	134619	134619_ORF.3	c6d8bc094015c70be07b3d3818226ee2	323	PRINTS	PR02045	FAM138 N-terminal domain signature	275	288	3.1e-09	T	17-10-2024	-	-	-	-
LPAR1	novel_not_in_catalog	134619	134619_ORF.3	c6d8bc094015c70be07b3d3818226ee2	323	PRINTS	PR02045	FAM138 N-terminal domain signature	260	275	3.1e-09	T	17-10-2024	-	-	-	-
LPAR1	novel_not_in_catalog	134619	134619_ORF.3	c6d8bc094015c70be07b3d3818226ee2	323	PRINTS	PR02045	FAM138 N-terminal domain signature	288	303	3.1e-09	T	17-10-2024	-	-	-	-
LPAR1	novel_not_in_catalog	134619	134619_ORF.3	c6d8bc094015c70be07b3d3818226ee2	323	SUPERFAMILY	SSF81321	Family A G protein-coupled receptor-like	25	263	1.65e-36	T	17-10-2024	-	-	-	-
LPAR1	novel_not_in_catalog	134619	134619_ORF.3	c6d8bc094015c70be07b3d3818226ee2	323	FunFam	G3DSA:1.20.1070.10:FF:000025	Lysophosphatidic acid receptor 1	29	296	1.4e-140	T	17-10-2024	-	-	-	-
LPAR1	novel_not_in_catalog	134619	134619_ORF.3	c6d8bc094015c70be07b3d3818226ee2	323	PANTHER	PTHR22750	G-PROTEIN COUPLED RECEPTOR	21	265	2.5e-74	T	17-10-2024	-	-	-	-
LPAR1	novel_not_in_catalog	134619	134619_ORF.3	c6d8bc094015c70be07b3d3818226ee2	323	Pfam	PF00001	7 transmembrane receptor (rhodopsin family)	67	264	2.4e-24	T	17-10-2024	IPR000276	G protein-coupled receptor, rhodopsin-like	-	-
LPAR1	novel_not_in_catalog	134619	134619_ORF.3	c6d8bc094015c70be07b3d3818226ee2	323	ProSiteProfiles	PS50262	G-protein coupled receptors family 1 profile.	66	264	19.85	T	17-10-2024	IPR017452	GPCR, rhodopsin-like, 7TM	-	-
LPAR1	novel_not_in_catalog	134618	134618_ORF.8	c6d8bc094015c70be07b3d3818226ee2	323	ProSitePatterns	PS00237	G-protein coupled receptors family 1 signature.	134	150	-	T	17-10-2024	IPR000276	G protein-coupled receptor, rhodopsin-like	-	-
LPAR1	novel_not_in_catalog	134618	134618_ORF.8	c6d8bc094015c70be07b3d3818226ee2	323	PRINTS	PR01527	Lysophosphatidic acid receptor family signature	233	245	2.4e-19	T	17-10-2024	IPR004065	Lysophosphatidic acid receptor	-	-
LPAR1	novel_not_in_catalog	134618	134618_ORF.8	c6d8bc094015c70be07b3d3818226ee2	323	PRINTS	PR01527	Lysophosphatidic acid receptor family signature	24	33	2.4e-19	T	17-10-2024	IPR004065	Lysophosphatidic acid receptor	-	-
LPAR1	novel_not_in_catalog	134618	134618_ORF.8	c6d8bc094015c70be07b3d3818226ee2	323	PRINTS	PR01527	Lysophosphatidic acid receptor family signature	151	163	2.4e-19	T	17-10-2024	IPR004065	Lysophosphatidic acid receptor	-	-
LPAR1	novel_not_in_catalog	134618	134618_ORF.8	c6d8bc094015c70be07b3d3818226ee2	323	PRINTS	PR01527	Lysophosphatidic acid receptor family signature	37	46	2.4e-19	T	17-10-2024	IPR004065	Lysophosphatidic acid receptor	-	-
LPAR1	novel_not_in_catalog	134618	134618_ORF.8	c6d8bc094015c70be07b3d3818226ee2	323	Gene3D	G3DSA:1.20.1070.10	-	29	298	9e-45	T	17-10-2024	-	-	-	-
LPAR1	novel_not_in_catalog	134618	134618_ORF.8	c6d8bc094015c70be07b3d3818226ee2	323	PRINTS	PR01148	EDG-2 lysophosphatidic acid receptor signature	40	54	2.9e-55	T	17-10-2024	IPR002277	Lysophosphatidic acid receptor EDG-2	-	-
LPAR1	novel_not_in_catalog	134618	134618_ORF.8	c6d8bc094015c70be07b3d3818226ee2	323	PRINTS	PR01148	EDG-2 lysophosphatidic acid receptor signature	188	200	2.9e-55	T	17-10-2024	IPR002277	Lysophosphatidic acid receptor EDG-2	-	-
LPAR1	novel_not_in_catalog	134618	134618_ORF.8	c6d8bc094015c70be07b3d3818226ee2	323	PRINTS	PR01148	EDG-2 lysophosphatidic acid receptor signature	112	124	2.9e-55	T	17-10-2024	IPR002277	Lysophosphatidic acid receptor EDG-2	-	-
LPAR1	novel_not_in_catalog	134618	134618_ORF.8	c6d8bc094015c70be07b3d3818226ee2	323	PRINTS	PR01148	EDG-2 lysophosphatidic acid receptor signature	5	24	2.9e-55	T	17-10-2024	IPR002277	Lysophosphatidic acid receptor EDG-2	-	-
LPAR1	novel_not_in_catalog	134618	134618_ORF.8	c6d8bc094015c70be07b3d3818226ee2	323	PRINTS	PR01148	EDG-2 lysophosphatidic acid receptor signature	148	162	2.9e-55	T	17-10-2024	IPR002277	Lysophosphatidic acid receptor EDG-2	-	-
LPAR1	novel_not_in_catalog	134618	134618_ORF.8	c6d8bc094015c70be07b3d3818226ee2	323	PRINTS	PR01148	EDG-2 lysophosphatidic acid receptor signature	234	255	2.9e-55	T	17-10-2024	IPR002277	Lysophosphatidic acid receptor EDG-2	-	-
LPAR1	novel_not_in_catalog	134618	134618_ORF.8	c6d8bc094015c70be07b3d3818226ee2	323	PRINTS	PR00237	Rhodopsin-like GPCR superfamily signature	84	105	8.5e-14	T	17-10-2024	IPR000276	G protein-coupled receptor, rhodopsin-like	-	-
LPAR1	novel_not_in_catalog	134618	134618_ORF.8	c6d8bc094015c70be07b3d3818226ee2	323	PRINTS	PR00237	Rhodopsin-like GPCR superfamily signature	51	75	8.5e-14	T	17-10-2024	IPR000276	G protein-coupled receptor, rhodopsin-like	-	-
LPAR1	novel_not_in_catalog	134618	134618_ORF.8	c6d8bc094015c70be07b3d3818226ee2	323	PRINTS	PR00237	Rhodopsin-like GPCR superfamily signature	163	184	8.5e-14	T	17-10-2024	IPR000276	G protein-coupled receptor, rhodopsin-like	-	-
LPAR1	novel_not_in_catalog	134618	134618_ORF.8	c6d8bc094015c70be07b3d3818226ee2	323	PRINTS	PR00237	Rhodopsin-like GPCR superfamily signature	128	150	8.5e-14	T	17-10-2024	IPR000276	G protein-coupled receptor, rhodopsin-like	-	-
LPAR1	novel_not_in_catalog	134618	134618_ORF.8	c6d8bc094015c70be07b3d3818226ee2	323	PRINTS	PR00237	Rhodopsin-like GPCR superfamily signature	206	229	8.5e-14	T	17-10-2024	IPR000276	G protein-coupled receptor, rhodopsin-like	-	-
LPAR1	novel_not_in_catalog	134618	134618_ORF.8	c6d8bc094015c70be07b3d3818226ee2	323	PRINTS	PR02045	FAM138 N-terminal domain signature	275	288	3.1e-09	T	17-10-2024	-	-	-	-
LPAR1	novel_not_in_catalog	134618	134618_ORF.8	c6d8bc094015c70be07b3d3818226ee2	323	PRINTS	PR02045	FAM138 N-terminal domain signature	260	275	3.1e-09	T	17-10-2024	-	-	-	-
LPAR1	novel_not_in_catalog	134618	134618_ORF.8	c6d8bc094015c70be07b3d3818226ee2	323	PRINTS	PR02045	FAM138 N-terminal domain signature	288	303	3.1e-09	T	17-10-2024	-	-	-	-
LPAR1	novel_not_in_catalog	134618	134618_ORF.8	c6d8bc094015c70be07b3d3818226ee2	323	SUPERFAMILY	SSF81321	Family A G protein-coupled receptor-like	25	263	1.65e-36	T	17-10-2024	-	-	-	-
LPAR1	novel_not_in_catalog	134618	134618_ORF.8	c6d8bc094015c70be07b3d3818226ee2	323	FunFam	G3DSA:1.20.1070.10:FF:000025	Lysophosphatidic acid receptor 1	29	296	1.4e-140	T	17-10-2024	-	-	-	-
LPAR1	novel_not_in_catalog	134618	134618_ORF.8	c6d8bc094015c70be07b3d3818226ee2	323	PANTHER	PTHR22750	G-PROTEIN COUPLED RECEPTOR	21	265	2.5e-74	T	17-10-2024	-	-	-	-
LPAR1	novel_not_in_catalog	134618	134618_ORF.8	c6d8bc094015c70be07b3d3818226ee2	323	Pfam	PF00001	7 transmembrane receptor (rhodopsin family)	67	264	2.4e-24	T	17-10-2024	IPR000276	G protein-coupled receptor, rhodopsin-like	-	-
LPAR1	novel_not_in_catalog	134618	134618_ORF.8	c6d8bc094015c70be07b3d3818226ee2	323	ProSiteProfiles	PS50262	G-protein coupled receptors family 1 profile.	66	264	19.85	T	17-10-2024	IPR017452	GPCR, rhodopsin-like, 7TM	-	-
LPAR1	novel_not_in_catalog	124413	124413_ORF.4	c6d8bc094015c70be07b3d3818226ee2	323	ProSitePatterns	PS00237	G-protein coupled receptors family 1 signature.	134	150	-	T	17-10-2024	IPR000276	G protein-coupled receptor, rhodopsin-like	-	-
LPAR1	novel_not_in_catalog	124413	124413_ORF.4	c6d8bc094015c70be07b3d3818226ee2	323	PRINTS	PR01527	Lysophosphatidic acid receptor family signature	233	245	2.4e-19	T	17-10-2024	IPR004065	Lysophosphatidic acid receptor	-	-
LPAR1	novel_not_in_catalog	124413	124413_ORF.4	c6d8bc094015c70be07b3d3818226ee2	323	PRINTS	PR01527	Lysophosphatidic acid receptor family signature	24	33	2.4e-19	T	17-10-2024	IPR004065	Lysophosphatidic acid receptor	-	-
LPAR1	novel_not_in_catalog	124413	124413_ORF.4	c6d8bc094015c70be07b3d3818226ee2	323	PRINTS	PR01527	Lysophosphatidic acid receptor family signature	151	163	2.4e-19	T	17-10-2024	IPR004065	Lysophosphatidic acid receptor	-	-
LPAR1	novel_not_in_catalog	124413	124413_ORF.4	c6d8bc094015c70be07b3d3818226ee2	323	PRINTS	PR01527	Lysophosphatidic acid receptor family signature	37	46	2.4e-19	T	17-10-2024	IPR004065	Lysophosphatidic acid receptor	-	-
LPAR1	novel_not_in_catalog	124413	124413_ORF.4	c6d8bc094015c70be07b3d3818226ee2	323	Gene3D	G3DSA:1.20.1070.10	-	29	298	9e-45	T	17-10-2024	-	-	-	-
LPAR1	novel_not_in_catalog	124413	124413_ORF.4	c6d8bc094015c70be07b3d3818226ee2	323	PRINTS	PR01148	EDG-2 lysophosphatidic acid receptor signature	40	54	2.9e-55	T	17-10-2024	IPR002277	Lysophosphatidic acid receptor EDG-2	-	-
LPAR1	novel_not_in_catalog	124413	124413_ORF.4	c6d8bc094015c70be07b3d3818226ee2	323	PRINTS	PR01148	EDG-2 lysophosphatidic acid receptor signature	188	200	2.9e-55	T	17-10-2024	IPR002277	Lysophosphatidic acid receptor EDG-2	-	-
LPAR1	novel_not_in_catalog	124413	124413_ORF.4	c6d8bc094015c70be07b3d3818226ee2	323	PRINTS	PR01148	EDG-2 lysophosphatidic acid receptor signature	112	124	2.9e-55	T	17-10-2024	IPR002277	Lysophosphatidic acid receptor EDG-2	-	-
LPAR1	novel_not_in_catalog	124413	124413_ORF.4	c6d8bc094015c70be07b3d3818226ee2	323	PRINTS	PR01148	EDG-2 lysophosphatidic acid receptor signature	5	24	2.9e-55	T	17-10-2024	IPR002277	Lysophosphatidic acid receptor EDG-2	-	-
LPAR1	novel_not_in_catalog	124413	124413_ORF.4	c6d8bc094015c70be07b3d3818226ee2	323	PRINTS	PR01148	EDG-2 lysophosphatidic acid receptor signature	148	162	2.9e-55	T	17-10-2024	IPR002277	Lysophosphatidic acid receptor EDG-2	-	-
LPAR1	novel_not_in_catalog	124413	124413_ORF.4	c6d8bc094015c70be07b3d3818226ee2	323	PRINTS	PR01148	EDG-2 lysophosphatidic acid receptor signature	234	255	2.9e-55	T	17-10-2024	IPR002277	Lysophosphatidic acid receptor EDG-2	-	-
LPAR1	novel_not_in_catalog	124413	124413_ORF.4	c6d8bc094015c70be07b3d3818226ee2	323	PRINTS	PR00237	Rhodopsin-like GPCR superfamily signature	84	105	8.5e-14	T	17-10-2024	IPR000276	G protein-coupled receptor, rhodopsin-like	-	-
LPAR1	novel_not_in_catalog	124413	124413_ORF.4	c6d8bc094015c70be07b3d3818226ee2	323	PRINTS	PR00237	Rhodopsin-like GPCR superfamily signature	51	75	8.5e-14	T	17-10-2024	IPR000276	G protein-coupled receptor, rhodopsin-like	-	-
LPAR1	novel_not_in_catalog	124413	124413_ORF.4	c6d8bc094015c70be07b3d3818226ee2	323	PRINTS	PR00237	Rhodopsin-like GPCR superfamily signature	163	184	8.5e-14	T	17-10-2024	IPR000276	G protein-coupled receptor, rhodopsin-like	-	-
LPAR1	novel_not_in_catalog	124413	124413_ORF.4	c6d8bc094015c70be07b3d3818226ee2	323	PRINTS	PR00237	Rhodopsin-like GPCR superfamily signature	128	150	8.5e-14	T	17-10-2024	IPR000276	G protein-coupled receptor, rhodopsin-like	-	-
LPAR1	novel_not_in_catalog	124413	124413_ORF.4	c6d8bc094015c70be07b3d3818226ee2	323	PRINTS	PR00237	Rhodopsin-like GPCR superfamily signature	206	229	8.5e-14	T	17-10-2024	IPR000276	G protein-coupled receptor, rhodopsin-like	-	-
LPAR1	novel_not_in_catalog	124413	124413_ORF.4	c6d8bc094015c70be07b3d3818226ee2	323	PRINTS	PR02045	FAM138 N-terminal domain signature	275	288	3.1e-09	T	17-10-2024	-	-	-	-
LPAR1	novel_not_in_catalog	124413	124413_ORF.4	c6d8bc094015c70be07b3d3818226ee2	323	PRINTS	PR02045	FAM138 N-terminal domain signature	260	275	3.1e-09	T	17-10-2024	-	-	-	-
LPAR1	novel_not_in_catalog	124413	124413_ORF.4	c6d8bc094015c70be07b3d3818226ee2	323	PRINTS	PR02045	FAM138 N-terminal domain signature	288	303	3.1e-09	T	17-10-2024	-	-	-	-
LPAR1	novel_not_in_catalog	124413	124413_ORF.4	c6d8bc094015c70be07b3d3818226ee2	323	SUPERFAMILY	SSF81321	Family A G protein-coupled receptor-like	25	263	1.65e-36	T	17-10-2024	-	-	-	-
LPAR1	novel_not_in_catalog	124413	124413_ORF.4	c6d8bc094015c70be07b3d3818226ee2	323	FunFam	G3DSA:1.20.1070.10:FF:000025	Lysophosphatidic acid receptor 1	29	296	1.4e-140	T	17-10-2024	-	-	-	-
LPAR1	novel_not_in_catalog	124413	124413_ORF.4	c6d8bc094015c70be07b3d3818226ee2	323	PANTHER	PTHR22750	G-PROTEIN COUPLED RECEPTOR	21	265	2.5e-74	T	17-10-2024	-	-	-	-
LPAR1	novel_not_in_catalog	124413	124413_ORF.4	c6d8bc094015c70be07b3d3818226ee2	323	Pfam	PF00001	7 transmembrane receptor (rhodopsin family)	67	264	2.4e-24	T	17-10-2024	IPR000276	G protein-coupled receptor, rhodopsin-like	-	-
LPAR1	novel_not_in_catalog	124413	124413_ORF.4	c6d8bc094015c70be07b3d3818226ee2	323	ProSiteProfiles	PS50262	G-protein coupled receptors family 1 profile.	66	264	19.85	T	17-10-2024	IPR017452	GPCR, rhodopsin-like, 7TM	-	-
OCIAD1	novel_not_in_catalog	159090	159090_ORF.1	30c92c1912d1e5c2ab26d1386a71b072	123	PANTHER	PTHR13336	OVARIAN CARCINOMA IMMUNOREACTIVE ANTIGEN	6	99	3e-39	T	17-10-2024	IPR040187	OCIA domain-containing protein 1/2	-	-
OCIAD1	novel_not_in_catalog	159090	159090_ORF.1	30c92c1912d1e5c2ab26d1386a71b072	123	Pfam	PF07051	Ovarian carcinoma immunoreactive antigen (OCIA)	24	104	4.2e-29	T	17-10-2024	IPR009764	Ovarian carcinoma immunoreactive antigen domain	-	-
BIN1	novel_not_in_catalog	87248	87248_ORF.9	e8e5cd09c70438dc1690948c74b1d129	365	ProSiteProfiles	PS51021	BAR domain profile.	1	171	25.1516	T	17-10-2024	IPR004148	BAR domain	-	-
BIN1	novel_not_in_catalog	87248	87248_ORF.9	e8e5cd09c70438dc1690948c74b1d129	365	Coils	Coil	Coil	83	117	-	T	17-10-2024	-	-	-	-
BIN1	novel_not_in_catalog	87248	87248_ORF.9	e8e5cd09c70438dc1690948c74b1d129	365	PRINTS	PR01251	Amphiphysin signature	14	26	1.2e-47	T	17-10-2024	-	-	-	-
BIN1	novel_not_in_catalog	87248	87248_ORF.9	e8e5cd09c70438dc1690948c74b1d129	365	PRINTS	PR01251	Amphiphysin signature	49	63	1.2e-47	T	17-10-2024	-	-	-	-
BIN1	novel_not_in_catalog	87248	87248_ORF.9	e8e5cd09c70438dc1690948c74b1d129	365	PRINTS	PR01251	Amphiphysin signature	71	82	1.2e-47	T	17-10-2024	-	-	-	-
BIN1	novel_not_in_catalog	87248	87248_ORF.9	e8e5cd09c70438dc1690948c74b1d129	365	PRINTS	PR01251	Amphiphysin signature	106	115	1.2e-47	T	17-10-2024	-	-	-	-
BIN1	novel_not_in_catalog	87248	87248_ORF.9	e8e5cd09c70438dc1690948c74b1d129	365	PRINTS	PR01251	Amphiphysin signature	117	127	1.2e-47	T	17-10-2024	-	-	-	-
BIN1	novel_not_in_catalog	87248	87248_ORF.9	e8e5cd09c70438dc1690948c74b1d129	365	PRINTS	PR01251	Amphiphysin signature	288	297	1.2e-47	T	17-10-2024	-	-	-	-
BIN1	novel_not_in_catalog	87248	87248_ORF.9	e8e5cd09c70438dc1690948c74b1d129	365	PRINTS	PR01251	Amphiphysin signature	309	323	1.2e-47	T	17-10-2024	-	-	-	-
BIN1	novel_not_in_catalog	87248	87248_ORF.9	e8e5cd09c70438dc1690948c74b1d129	365	Coils	Coil	Coil	148	168	-	T	17-10-2024	-	-	-	-
BIN1	novel_not_in_catalog	87248	87248_ORF.9	e8e5cd09c70438dc1690948c74b1d129	365	CDD	cd12139	SH3_Bin1	293	364	1.03238e-47	T	17-10-2024	IPR035471	Amphiphysin 2, SH3 domain	-	-
BIN1	novel_not_in_catalog	87248	87248_ORF.9	e8e5cd09c70438dc1690948c74b1d129	365	FunFam	G3DSA:1.20.1270.60:FF:000013	Amphiphysin isoform 2	1	171	4.1e-82	T	17-10-2024	-	-	-	-
BIN1	novel_not_in_catalog	87248	87248_ORF.9	e8e5cd09c70438dc1690948c74b1d129	365	Gene3D	G3DSA:1.20.1270.60	Arfaptin homology (AH) domain/BAR domain	1	167	2.9e-64	T	17-10-2024	IPR027267	AH/BAR domain superfamily	-	-
BIN1	novel_not_in_catalog	87248	87248_ORF.9	e8e5cd09c70438dc1690948c74b1d129	365	SMART	SM00326	SH3_2	295	365	6.7e-13	T	17-10-2024	IPR001452	SH3 domain	-	-
BIN1	novel_not_in_catalog	87248	87248_ORF.9	e8e5cd09c70438dc1690948c74b1d129	365	Gene3D	G3DSA:2.30.30.40	SH3 Domains	283	365	3.7e-44	T	17-10-2024	-	-	-	-
BIN1	novel_not_in_catalog	87248	87248_ORF.9	e8e5cd09c70438dc1690948c74b1d129	365	PRINTS	PR01253	Amphiphysin isoform 2 signature	26	33	1.1e-43	T	17-10-2024	IPR003023	Amphiphysin 2	-	-
BIN1	novel_not_in_catalog	87248	87248_ORF.9	e8e5cd09c70438dc1690948c74b1d129	365	PRINTS	PR01253	Amphiphysin isoform 2 signature	83	91	1.1e-43	T	17-10-2024	IPR003023	Amphiphysin 2	-	-
BIN1	novel_not_in_catalog	87248	87248_ORF.9	e8e5cd09c70438dc1690948c74b1d129	365	PRINTS	PR01253	Amphiphysin isoform 2 signature	166	179	1.1e-43	T	17-10-2024	IPR003023	Amphiphysin 2	-	-
BIN1	novel_not_in_catalog	87248	87248_ORF.9	e8e5cd09c70438dc1690948c74b1d129	365	PRINTS	PR01253	Amphiphysin isoform 2 signature	183	191	1.1e-43	T	17-10-2024	IPR003023	Amphiphysin 2	-	-
BIN1	novel_not_in_catalog	87248	87248_ORF.9	e8e5cd09c70438dc1690948c74b1d129	365	PRINTS	PR01253	Amphiphysin isoform 2 signature	200	216	1.1e-43	T	17-10-2024	IPR003023	Amphiphysin 2	-	-
BIN1	novel_not_in_catalog	87248	87248_ORF.9	e8e5cd09c70438dc1690948c74b1d129	365	PRINTS	PR01253	Amphiphysin isoform 2 signature	262	275	1.1e-43	T	17-10-2024	IPR003023	Amphiphysin 2	-	-
BIN1	novel_not_in_catalog	87248	87248_ORF.9	e8e5cd09c70438dc1690948c74b1d129	365	PRINTS	PR01253	Amphiphysin isoform 2 signature	344	353	1.1e-43	T	17-10-2024	IPR003023	Amphiphysin 2	-	-
BIN1	novel_not_in_catalog	87248	87248_ORF.9	e8e5cd09c70438dc1690948c74b1d129	365	FunFam	G3DSA:2.30.30.40:FF:000029	myc box-dependent-interacting protein 1 isoform X2	283	365	4.5e-51	T	17-10-2024	-	-	-	-
BIN1	novel_not_in_catalog	87248	87248_ORF.9	e8e5cd09c70438dc1690948c74b1d129	365	Pfam	PF03114	BAR domain	6	159	9.1e-26	T	17-10-2024	IPR004148	BAR domain	-	-
BIN1	novel_not_in_catalog	87248	87248_ORF.9	e8e5cd09c70438dc1690948c74b1d129	365	SUPERFAMILY	SSF103657	BAR/IMD domain-like	1	162	2.69e-47	T	17-10-2024	IPR027267	AH/BAR domain superfamily	-	-
BIN1	novel_not_in_catalog	87248	87248_ORF.9	e8e5cd09c70438dc1690948c74b1d129	365	SUPERFAMILY	SSF50044	SH3-domain	287	364	2.36e-19	T	17-10-2024	IPR036028	SH3-like domain superfamily	-	-
BIN1	novel_not_in_catalog	87248	87248_ORF.9	e8e5cd09c70438dc1690948c74b1d129	365	PANTHER	PTHR46514	AMPHIPHYSIN	1	234	0	T	17-10-2024	IPR003005	Amphiphysin	-	-
BIN1	novel_not_in_catalog	87248	87248_ORF.9	e8e5cd09c70438dc1690948c74b1d129	365	SMART	SM00721	5bar	1	164	1.8e-33	T	17-10-2024	IPR004148	BAR domain	-	-
BIN1	novel_not_in_catalog	87248	87248_ORF.9	e8e5cd09c70438dc1690948c74b1d129	365	ProSiteProfiles	PS50002	Src homology 3 (SH3) domain profile.	292	365	20.0009	T	17-10-2024	IPR001452	SH3 domain	-	-
BIN1	novel_not_in_catalog	87248	87248_ORF.9	e8e5cd09c70438dc1690948c74b1d129	365	Pfam	PF14604	Variant SH3 domain	299	362	3.8e-05	T	17-10-2024	IPR001452	SH3 domain	-	-
BIN1	novel_not_in_catalog	87248	87248_ORF.9	e8e5cd09c70438dc1690948c74b1d129	365	PRINTS	PR00452	SH3 domain signature	295	305	2.8e-05	T	17-10-2024	IPR001452	SH3 domain	-	-
BIN1	novel_not_in_catalog	87248	87248_ORF.9	e8e5cd09c70438dc1690948c74b1d129	365	PRINTS	PR00452	SH3 domain signature	309	324	2.8e-05	T	17-10-2024	IPR001452	SH3 domain	-	-
BIN1	novel_not_in_catalog	87248	87248_ORF.9	e8e5cd09c70438dc1690948c74b1d129	365	PRINTS	PR00452	SH3 domain signature	352	364	2.8e-05	T	17-10-2024	IPR001452	SH3 domain	-	-
BIN1	novel_not_in_catalog	87359	87359_ORF.1	e8e5cd09c70438dc1690948c74b1d129	365	ProSiteProfiles	PS51021	BAR domain profile.	1	171	25.1516	T	17-10-2024	IPR004148	BAR domain	-	-
BIN1	novel_not_in_catalog	87359	87359_ORF.1	e8e5cd09c70438dc1690948c74b1d129	365	Coils	Coil	Coil	83	117	-	T	17-10-2024	-	-	-	-
BIN1	novel_not_in_catalog	87359	87359_ORF.1	e8e5cd09c70438dc1690948c74b1d129	365	PRINTS	PR01251	Amphiphysin signature	14	26	1.2e-47	T	17-10-2024	-	-	-	-
BIN1	novel_not_in_catalog	87359	87359_ORF.1	e8e5cd09c70438dc1690948c74b1d129	365	PRINTS	PR01251	Amphiphysin signature	49	63	1.2e-47	T	17-10-2024	-	-	-	-
BIN1	novel_not_in_catalog	87359	87359_ORF.1	e8e5cd09c70438dc1690948c74b1d129	365	PRINTS	PR01251	Amphiphysin signature	71	82	1.2e-47	T	17-10-2024	-	-	-	-
BIN1	novel_not_in_catalog	87359	87359_ORF.1	e8e5cd09c70438dc1690948c74b1d129	365	PRINTS	PR01251	Amphiphysin signature	106	115	1.2e-47	T	17-10-2024	-	-	-	-
BIN1	novel_not_in_catalog	87359	87359_ORF.1	e8e5cd09c70438dc1690948c74b1d129	365	PRINTS	PR01251	Amphiphysin signature	117	127	1.2e-47	T	17-10-2024	-	-	-	-
BIN1	novel_not_in_catalog	87359	87359_ORF.1	e8e5cd09c70438dc1690948c74b1d129	365	PRINTS	PR01251	Amphiphysin signature	288	297	1.2e-47	T	17-10-2024	-	-	-	-
BIN1	novel_not_in_catalog	87359	87359_ORF.1	e8e5cd09c70438dc1690948c74b1d129	365	PRINTS	PR01251	Amphiphysin signature	309	323	1.2e-47	T	17-10-2024	-	-	-	-
BIN1	novel_not_in_catalog	87359	87359_ORF.1	e8e5cd09c70438dc1690948c74b1d129	365	Coils	Coil	Coil	148	168	-	T	17-10-2024	-	-	-	-
BIN1	novel_not_in_catalog	87359	87359_ORF.1	e8e5cd09c70438dc1690948c74b1d129	365	CDD	cd12139	SH3_Bin1	293	364	1.03238e-47	T	17-10-2024	IPR035471	Amphiphysin 2, SH3 domain	-	-
BIN1	novel_not_in_catalog	87359	87359_ORF.1	e8e5cd09c70438dc1690948c74b1d129	365	FunFam	G3DSA:1.20.1270.60:FF:000013	Amphiphysin isoform 2	1	171	4.1e-82	T	17-10-2024	-	-	-	-
BIN1	novel_not_in_catalog	87359	87359_ORF.1	e8e5cd09c70438dc1690948c74b1d129	365	Gene3D	G3DSA:1.20.1270.60	Arfaptin homology (AH) domain/BAR domain	1	167	2.9e-64	T	17-10-2024	IPR027267	AH/BAR domain superfamily	-	-
BIN1	novel_not_in_catalog	87359	87359_ORF.1	e8e5cd09c70438dc1690948c74b1d129	365	SMART	SM00326	SH3_2	295	365	6.7e-13	T	17-10-2024	IPR001452	SH3 domain	-	-
BIN1	novel_not_in_catalog	87359	87359_ORF.1	e8e5cd09c70438dc1690948c74b1d129	365	Gene3D	G3DSA:2.30.30.40	SH3 Domains	283	365	3.7e-44	T	17-10-2024	-	-	-	-
BIN1	novel_not_in_catalog	87359	87359_ORF.1	e8e5cd09c70438dc1690948c74b1d129	365	PRINTS	PR01253	Amphiphysin isoform 2 signature	26	33	1.1e-43	T	17-10-2024	IPR003023	Amphiphysin 2	-	-
BIN1	novel_not_in_catalog	87359	87359_ORF.1	e8e5cd09c70438dc1690948c74b1d129	365	PRINTS	PR01253	Amphiphysin isoform 2 signature	83	91	1.1e-43	T	17-10-2024	IPR003023	Amphiphysin 2	-	-
BIN1	novel_not_in_catalog	87359	87359_ORF.1	e8e5cd09c70438dc1690948c74b1d129	365	PRINTS	PR01253	Amphiphysin isoform 2 signature	166	179	1.1e-43	T	17-10-2024	IPR003023	Amphiphysin 2	-	-
BIN1	novel_not_in_catalog	87359	87359_ORF.1	e8e5cd09c70438dc1690948c74b1d129	365	PRINTS	PR01253	Amphiphysin isoform 2 signature	183	191	1.1e-43	T	17-10-2024	IPR003023	Amphiphysin 2	-	-
BIN1	novel_not_in_catalog	87359	87359_ORF.1	e8e5cd09c70438dc1690948c74b1d129	365	PRINTS	PR01253	Amphiphysin isoform 2 signature	200	216	1.1e-43	T	17-10-2024	IPR003023	Amphiphysin 2	-	-
BIN1	novel_not_in_catalog	87359	87359_ORF.1	e8e5cd09c70438dc1690948c74b1d129	365	PRINTS	PR01253	Amphiphysin isoform 2 signature	262	275	1.1e-43	T	17-10-2024	IPR003023	Amphiphysin 2	-	-
BIN1	novel_not_in_catalog	87359	87359_ORF.1	e8e5cd09c70438dc1690948c74b1d129	365	PRINTS	PR01253	Amphiphysin isoform 2 signature	344	353	1.1e-43	T	17-10-2024	IPR003023	Amphiphysin 2	-	-
BIN1	novel_not_in_catalog	87359	87359_ORF.1	e8e5cd09c70438dc1690948c74b1d129	365	FunFam	G3DSA:2.30.30.40:FF:000029	myc box-dependent-interacting protein 1 isoform X2	283	365	4.5e-51	T	17-10-2024	-	-	-	-
BIN1	novel_not_in_catalog	87359	87359_ORF.1	e8e5cd09c70438dc1690948c74b1d129	365	Pfam	PF03114	BAR domain	6	159	9.1e-26	T	17-10-2024	IPR004148	BAR domain	-	-
BIN1	novel_not_in_catalog	87359	87359_ORF.1	e8e5cd09c70438dc1690948c74b1d129	365	SUPERFAMILY	SSF103657	BAR/IMD domain-like	1	162	2.69e-47	T	17-10-2024	IPR027267	AH/BAR domain superfamily	-	-
BIN1	novel_not_in_catalog	87359	87359_ORF.1	e8e5cd09c70438dc1690948c74b1d129	365	SUPERFAMILY	SSF50044	SH3-domain	287	364	2.36e-19	T	17-10-2024	IPR036028	SH3-like domain superfamily	-	-
BIN1	novel_not_in_catalog	87359	87359_ORF.1	e8e5cd09c70438dc1690948c74b1d129	365	PANTHER	PTHR46514	AMPHIPHYSIN	1	234	0	T	17-10-2024	IPR003005	Amphiphysin	-	-
BIN1	novel_not_in_catalog	87359	87359_ORF.1	e8e5cd09c70438dc1690948c74b1d129	365	SMART	SM00721	5bar	1	164	1.8e-33	T	17-10-2024	IPR004148	BAR domain	-	-
BIN1	novel_not_in_catalog	87359	87359_ORF.1	e8e5cd09c70438dc1690948c74b1d129	365	ProSiteProfiles	PS50002	Src homology 3 (SH3) domain profile.	292	365	20.0009	T	17-10-2024	IPR001452	SH3 domain	-	-
BIN1	novel_not_in_catalog	87359	87359_ORF.1	e8e5cd09c70438dc1690948c74b1d129	365	Pfam	PF14604	Variant SH3 domain	299	362	3.8e-05	T	17-10-2024	IPR001452	SH3 domain	-	-
BIN1	novel_not_in_catalog	87359	87359_ORF.1	e8e5cd09c70438dc1690948c74b1d129	365	PRINTS	PR00452	SH3 domain signature	295	305	2.8e-05	T	17-10-2024	IPR001452	SH3 domain	-	-
BIN1	novel_not_in_catalog	87359	87359_ORF.1	e8e5cd09c70438dc1690948c74b1d129	365	PRINTS	PR00452	SH3 domain signature	309	324	2.8e-05	T	17-10-2024	IPR001452	SH3 domain	-	-
BIN1	novel_not_in_catalog	87359	87359_ORF.1	e8e5cd09c70438dc1690948c74b1d129	365	PRINTS	PR00452	SH3 domain signature	352	364	2.8e-05	T	17-10-2024	IPR001452	SH3 domain	-	-
BIN1	novel_not_in_catalog	87256	87256_ORF.11	e8e5cd09c70438dc1690948c74b1d129	365	ProSiteProfiles	PS51021	BAR domain profile.	1	171	25.1516	T	17-10-2024	IPR004148	BAR domain	-	-
BIN1	novel_not_in_catalog	87256	87256_ORF.11	e8e5cd09c70438dc1690948c74b1d129	365	Coils	Coil	Coil	83	117	-	T	17-10-2024	-	-	-	-
BIN1	novel_not_in_catalog	87256	87256_ORF.11	e8e5cd09c70438dc1690948c74b1d129	365	PRINTS	PR01251	Amphiphysin signature	14	26	1.2e-47	T	17-10-2024	-	-	-	-
BIN1	novel_not_in_catalog	87256	87256_ORF.11	e8e5cd09c70438dc1690948c74b1d129	365	PRINTS	PR01251	Amphiphysin signature	49	63	1.2e-47	T	17-10-2024	-	-	-	-
BIN1	novel_not_in_catalog	87256	87256_ORF.11	e8e5cd09c70438dc1690948c74b1d129	365	PRINTS	PR01251	Amphiphysin signature	71	82	1.2e-47	T	17-10-2024	-	-	-	-
BIN1	novel_not_in_catalog	87256	87256_ORF.11	e8e5cd09c70438dc1690948c74b1d129	365	PRINTS	PR01251	Amphiphysin signature	106	115	1.2e-47	T	17-10-2024	-	-	-	-
BIN1	novel_not_in_catalog	87256	87256_ORF.11	e8e5cd09c70438dc1690948c74b1d129	365	PRINTS	PR01251	Amphiphysin signature	117	127	1.2e-47	T	17-10-2024	-	-	-	-
BIN1	novel_not_in_catalog	87256	87256_ORF.11	e8e5cd09c70438dc1690948c74b1d129	365	PRINTS	PR01251	Amphiphysin signature	288	297	1.2e-47	T	17-10-2024	-	-	-	-
BIN1	novel_not_in_catalog	87256	87256_ORF.11	e8e5cd09c70438dc1690948c74b1d129	365	PRINTS	PR01251	Amphiphysin signature	309	323	1.2e-47	T	17-10-2024	-	-	-	-
BIN1	novel_not_in_catalog	87256	87256_ORF.11	e8e5cd09c70438dc1690948c74b1d129	365	Coils	Coil	Coil	148	168	-	T	17-10-2024	-	-	-	-
BIN1	novel_not_in_catalog	87256	87256_ORF.11	e8e5cd09c70438dc1690948c74b1d129	365	CDD	cd12139	SH3_Bin1	293	364	1.03238e-47	T	17-10-2024	IPR035471	Amphiphysin 2, SH3 domain	-	-
BIN1	novel_not_in_catalog	87256	87256_ORF.11	e8e5cd09c70438dc1690948c74b1d129	365	FunFam	G3DSA:1.20.1270.60:FF:000013	Amphiphysin isoform 2	1	171	4.1e-82	T	17-10-2024	-	-	-	-
BIN1	novel_not_in_catalog	87256	87256_ORF.11	e8e5cd09c70438dc1690948c74b1d129	365	Gene3D	G3DSA:1.20.1270.60	Arfaptin homology (AH) domain/BAR domain	1	167	2.9e-64	T	17-10-2024	IPR027267	AH/BAR domain superfamily	-	-
BIN1	novel_not_in_catalog	87256	87256_ORF.11	e8e5cd09c70438dc1690948c74b1d129	365	SMART	SM00326	SH3_2	295	365	6.7e-13	T	17-10-2024	IPR001452	SH3 domain	-	-
BIN1	novel_not_in_catalog	87256	87256_ORF.11	e8e5cd09c70438dc1690948c74b1d129	365	Gene3D	G3DSA:2.30.30.40	SH3 Domains	283	365	3.7e-44	T	17-10-2024	-	-	-	-
BIN1	novel_not_in_catalog	87256	87256_ORF.11	e8e5cd09c70438dc1690948c74b1d129	365	PRINTS	PR01253	Amphiphysin isoform 2 signature	26	33	1.1e-43	T	17-10-2024	IPR003023	Amphiphysin 2	-	-
BIN1	novel_not_in_catalog	87256	87256_ORF.11	e8e5cd09c70438dc1690948c74b1d129	365	PRINTS	PR01253	Amphiphysin isoform 2 signature	83	91	1.1e-43	T	17-10-2024	IPR003023	Amphiphysin 2	-	-
BIN1	novel_not_in_catalog	87256	87256_ORF.11	e8e5cd09c70438dc1690948c74b1d129	365	PRINTS	PR01253	Amphiphysin isoform 2 signature	166	179	1.1e-43	T	17-10-2024	IPR003023	Amphiphysin 2	-	-
BIN1	novel_not_in_catalog	87256	87256_ORF.11	e8e5cd09c70438dc1690948c74b1d129	365	PRINTS	PR01253	Amphiphysin isoform 2 signature	183	191	1.1e-43	T	17-10-2024	IPR003023	Amphiphysin 2	-	-
BIN1	novel_not_in_catalog	87256	87256_ORF.11	e8e5cd09c70438dc1690948c74b1d129	365	PRINTS	PR01253	Amphiphysin isoform 2 signature	200	216	1.1e-43	T	17-10-2024	IPR003023	Amphiphysin 2	-	-
BIN1	novel_not_in_catalog	87256	87256_ORF.11	e8e5cd09c70438dc1690948c74b1d129	365	PRINTS	PR01253	Amphiphysin isoform 2 signature	262	275	1.1e-43	T	17-10-2024	IPR003023	Amphiphysin 2	-	-
BIN1	novel_not_in_catalog	87256	87256_ORF.11	e8e5cd09c70438dc1690948c74b1d129	365	PRINTS	PR01253	Amphiphysin isoform 2 signature	344	353	1.1e-43	T	17-10-2024	IPR003023	Amphiphysin 2	-	-
BIN1	novel_not_in_catalog	87256	87256_ORF.11	e8e5cd09c70438dc1690948c74b1d129	365	FunFam	G3DSA:2.30.30.40:FF:000029	myc box-dependent-interacting protein 1 isoform X2	283	365	4.5e-51	T	17-10-2024	-	-	-	-
BIN1	novel_not_in_catalog	87256	87256_ORF.11	e8e5cd09c70438dc1690948c74b1d129	365	Pfam	PF03114	BAR domain	6	159	9.1e-26	T	17-10-2024	IPR004148	BAR domain	-	-
BIN1	novel_not_in_catalog	87256	87256_ORF.11	e8e5cd09c70438dc1690948c74b1d129	365	SUPERFAMILY	SSF103657	BAR/IMD domain-like	1	162	2.69e-47	T	17-10-2024	IPR027267	AH/BAR domain superfamily	-	-
BIN1	novel_not_in_catalog	87256	87256_ORF.11	e8e5cd09c70438dc1690948c74b1d129	365	SUPERFAMILY	SSF50044	SH3-domain	287	364	2.36e-19	T	17-10-2024	IPR036028	SH3-like domain superfamily	-	-
BIN1	novel_not_in_catalog	87256	87256_ORF.11	e8e5cd09c70438dc1690948c74b1d129	365	PANTHER	PTHR46514	AMPHIPHYSIN	1	234	0	T	17-10-2024	IPR003005	Amphiphysin	-	-
BIN1	novel_not_in_catalog	87256	87256_ORF.11	e8e5cd09c70438dc1690948c74b1d129	365	SMART	SM00721	5bar	1	164	1.8e-33	T	17-10-2024	IPR004148	BAR domain	-	-
BIN1	novel_not_in_catalog	87256	87256_ORF.11	e8e5cd09c70438dc1690948c74b1d129	365	ProSiteProfiles	PS50002	Src homology 3 (SH3) domain profile.	292	365	20.0009	T	17-10-2024	IPR001452	SH3 domain	-	-
BIN1	novel_not_in_catalog	87256	87256_ORF.11	e8e5cd09c70438dc1690948c74b1d129	365	Pfam	PF14604	Variant SH3 domain	299	362	3.8e-05	T	17-10-2024	IPR001452	SH3 domain	-	-
BIN1	novel_not_in_catalog	87256	87256_ORF.11	e8e5cd09c70438dc1690948c74b1d129	365	PRINTS	PR00452	SH3 domain signature	295	305	2.8e-05	T	17-10-2024	IPR001452	SH3 domain	-	-
BIN1	novel_not_in_catalog	87256	87256_ORF.11	e8e5cd09c70438dc1690948c74b1d129	365	PRINTS	PR00452	SH3 domain signature	309	324	2.8e-05	T	17-10-2024	IPR001452	SH3 domain	-	-
BIN1	novel_not_in_catalog	87256	87256_ORF.11	e8e5cd09c70438dc1690948c74b1d129	365	PRINTS	PR00452	SH3 domain signature	352	364	2.8e-05	T	17-10-2024	IPR001452	SH3 domain	-	-
BIN1	novel_not_in_catalog	186271	186271_ORF.9	e8e5cd09c70438dc1690948c74b1d129	365	ProSiteProfiles	PS51021	BAR domain profile.	1	171	25.1516	T	17-10-2024	IPR004148	BAR domain	-	-
BIN1	novel_not_in_catalog	186271	186271_ORF.9	e8e5cd09c70438dc1690948c74b1d129	365	Coils	Coil	Coil	83	117	-	T	17-10-2024	-	-	-	-
BIN1	novel_not_in_catalog	186271	186271_ORF.9	e8e5cd09c70438dc1690948c74b1d129	365	PRINTS	PR01251	Amphiphysin signature	14	26	1.2e-47	T	17-10-2024	-	-	-	-
BIN1	novel_not_in_catalog	186271	186271_ORF.9	e8e5cd09c70438dc1690948c74b1d129	365	PRINTS	PR01251	Amphiphysin signature	49	63	1.2e-47	T	17-10-2024	-	-	-	-
BIN1	novel_not_in_catalog	186271	186271_ORF.9	e8e5cd09c70438dc1690948c74b1d129	365	PRINTS	PR01251	Amphiphysin signature	71	82	1.2e-47	T	17-10-2024	-	-	-	-
BIN1	novel_not_in_catalog	186271	186271_ORF.9	e8e5cd09c70438dc1690948c74b1d129	365	PRINTS	PR01251	Amphiphysin signature	106	115	1.2e-47	T	17-10-2024	-	-	-	-
BIN1	novel_not_in_catalog	186271	186271_ORF.9	e8e5cd09c70438dc1690948c74b1d129	365	PRINTS	PR01251	Amphiphysin signature	117	127	1.2e-47	T	17-10-2024	-	-	-	-
BIN1	novel_not_in_catalog	186271	186271_ORF.9	e8e5cd09c70438dc1690948c74b1d129	365	PRINTS	PR01251	Amphiphysin signature	288	297	1.2e-47	T	17-10-2024	-	-	-	-
BIN1	novel_not_in_catalog	186271	186271_ORF.9	e8e5cd09c70438dc1690948c74b1d129	365	PRINTS	PR01251	Amphiphysin signature	309	323	1.2e-47	T	17-10-2024	-	-	-	-
BIN1	novel_not_in_catalog	186271	186271_ORF.9	e8e5cd09c70438dc1690948c74b1d129	365	Coils	Coil	Coil	148	168	-	T	17-10-2024	-	-	-	-
BIN1	novel_not_in_catalog	186271	186271_ORF.9	e8e5cd09c70438dc1690948c74b1d129	365	CDD	cd12139	SH3_Bin1	293	364	1.03238e-47	T	17-10-2024	IPR035471	Amphiphysin 2, SH3 domain	-	-
BIN1	novel_not_in_catalog	186271	186271_ORF.9	e8e5cd09c70438dc1690948c74b1d129	365	FunFam	G3DSA:1.20.1270.60:FF:000013	Amphiphysin isoform 2	1	171	4.1e-82	T	17-10-2024	-	-	-	-
BIN1	novel_not_in_catalog	186271	186271_ORF.9	e8e5cd09c70438dc1690948c74b1d129	365	Gene3D	G3DSA:1.20.1270.60	Arfaptin homology (AH) domain/BAR domain	1	167	2.9e-64	T	17-10-2024	IPR027267	AH/BAR domain superfamily	-	-
BIN1	novel_not_in_catalog	186271	186271_ORF.9	e8e5cd09c70438dc1690948c74b1d129	365	SMART	SM00326	SH3_2	295	365	6.7e-13	T	17-10-2024	IPR001452	SH3 domain	-	-
BIN1	novel_not_in_catalog	186271	186271_ORF.9	e8e5cd09c70438dc1690948c74b1d129	365	Gene3D	G3DSA:2.30.30.40	SH3 Domains	283	365	3.7e-44	T	17-10-2024	-	-	-	-
BIN1	novel_not_in_catalog	186271	186271_ORF.9	e8e5cd09c70438dc1690948c74b1d129	365	PRINTS	PR01253	Amphiphysin isoform 2 signature	26	33	1.1e-43	T	17-10-2024	IPR003023	Amphiphysin 2	-	-
BIN1	novel_not_in_catalog	186271	186271_ORF.9	e8e5cd09c70438dc1690948c74b1d129	365	PRINTS	PR01253	Amphiphysin isoform 2 signature	83	91	1.1e-43	T	17-10-2024	IPR003023	Amphiphysin 2	-	-
BIN1	novel_not_in_catalog	186271	186271_ORF.9	e8e5cd09c70438dc1690948c74b1d129	365	PRINTS	PR01253	Amphiphysin isoform 2 signature	166	179	1.1e-43	T	17-10-2024	IPR003023	Amphiphysin 2	-	-
BIN1	novel_not_in_catalog	186271	186271_ORF.9	e8e5cd09c70438dc1690948c74b1d129	365	PRINTS	PR01253	Amphiphysin isoform 2 signature	183	191	1.1e-43	T	17-10-2024	IPR003023	Amphiphysin 2	-	-
BIN1	novel_not_in_catalog	186271	186271_ORF.9	e8e5cd09c70438dc1690948c74b1d129	365	PRINTS	PR01253	Amphiphysin isoform 2 signature	200	216	1.1e-43	T	17-10-2024	IPR003023	Amphiphysin 2	-	-
BIN1	novel_not_in_catalog	186271	186271_ORF.9	e8e5cd09c70438dc1690948c74b1d129	365	PRINTS	PR01253	Amphiphysin isoform 2 signature	262	275	1.1e-43	T	17-10-2024	IPR003023	Amphiphysin 2	-	-
BIN1	novel_not_in_catalog	186271	186271_ORF.9	e8e5cd09c70438dc1690948c74b1d129	365	PRINTS	PR01253	Amphiphysin isoform 2 signature	344	353	1.1e-43	T	17-10-2024	IPR003023	Amphiphysin 2	-	-
BIN1	novel_not_in_catalog	186271	186271_ORF.9	e8e5cd09c70438dc1690948c74b1d129	365	FunFam	G3DSA:2.30.30.40:FF:000029	myc box-dependent-interacting protein 1 isoform X2	283	365	4.5e-51	T	17-10-2024	-	-	-	-
BIN1	novel_not_in_catalog	186271	186271_ORF.9	e8e5cd09c70438dc1690948c74b1d129	365	Pfam	PF03114	BAR domain	6	159	9.1e-26	T	17-10-2024	IPR004148	BAR domain	-	-
BIN1	novel_not_in_catalog	186271	186271_ORF.9	e8e5cd09c70438dc1690948c74b1d129	365	SUPERFAMILY	SSF103657	BAR/IMD domain-like	1	162	2.69e-47	T	17-10-2024	IPR027267	AH/BAR domain superfamily	-	-
BIN1	novel_not_in_catalog	186271	186271_ORF.9	e8e5cd09c70438dc1690948c74b1d129	365	SUPERFAMILY	SSF50044	SH3-domain	287	364	2.36e-19	T	17-10-2024	IPR036028	SH3-like domain superfamily	-	-
BIN1	novel_not_in_catalog	186271	186271_ORF.9	e8e5cd09c70438dc1690948c74b1d129	365	PANTHER	PTHR46514	AMPHIPHYSIN	1	234	0	T	17-10-2024	IPR003005	Amphiphysin	-	-
BIN1	novel_not_in_catalog	186271	186271_ORF.9	e8e5cd09c70438dc1690948c74b1d129	365	SMART	SM00721	5bar	1	164	1.8e-33	T	17-10-2024	IPR004148	BAR domain	-	-
BIN1	novel_not_in_catalog	186271	186271_ORF.9	e8e5cd09c70438dc1690948c74b1d129	365	ProSiteProfiles	PS50002	Src homology 3 (SH3) domain profile.	292	365	20.0009	T	17-10-2024	IPR001452	SH3 domain	-	-
BIN1	novel_not_in_catalog	186271	186271_ORF.9	e8e5cd09c70438dc1690948c74b1d129	365	Pfam	PF14604	Variant SH3 domain	299	362	3.8e-05	T	17-10-2024	IPR001452	SH3 domain	-	-
BIN1	novel_not_in_catalog	186271	186271_ORF.9	e8e5cd09c70438dc1690948c74b1d129	365	PRINTS	PR00452	SH3 domain signature	295	305	2.8e-05	T	17-10-2024	IPR001452	SH3 domain	-	-
BIN1	novel_not_in_catalog	186271	186271_ORF.9	e8e5cd09c70438dc1690948c74b1d129	365	PRINTS	PR00452	SH3 domain signature	309	324	2.8e-05	T	17-10-2024	IPR001452	SH3 domain	-	-
BIN1	novel_not_in_catalog	186271	186271_ORF.9	e8e5cd09c70438dc1690948c74b1d129	365	PRINTS	PR00452	SH3 domain signature	352	364	2.8e-05	T	17-10-2024	IPR001452	SH3 domain	-	-
BIN1	incomplete-splice_match	17618	17618_ORF.8	e8e5cd09c70438dc1690948c74b1d129	365	ProSiteProfiles	PS51021	BAR domain profile.	1	171	25.1516	T	17-10-2024	IPR004148	BAR domain	-	-
BIN1	incomplete-splice_match	17618	17618_ORF.8	e8e5cd09c70438dc1690948c74b1d129	365	Coils	Coil	Coil	83	117	-	T	17-10-2024	-	-	-	-
BIN1	incomplete-splice_match	17618	17618_ORF.8	e8e5cd09c70438dc1690948c74b1d129	365	PRINTS	PR01251	Amphiphysin signature	14	26	1.2e-47	T	17-10-2024	-	-	-	-
BIN1	incomplete-splice_match	17618	17618_ORF.8	e8e5cd09c70438dc1690948c74b1d129	365	PRINTS	PR01251	Amphiphysin signature	49	63	1.2e-47	T	17-10-2024	-	-	-	-
BIN1	incomplete-splice_match	17618	17618_ORF.8	e8e5cd09c70438dc1690948c74b1d129	365	PRINTS	PR01251	Amphiphysin signature	71	82	1.2e-47	T	17-10-2024	-	-	-	-
BIN1	incomplete-splice_match	17618	17618_ORF.8	e8e5cd09c70438dc1690948c74b1d129	365	PRINTS	PR01251	Amphiphysin signature	106	115	1.2e-47	T	17-10-2024	-	-	-	-
BIN1	incomplete-splice_match	17618	17618_ORF.8	e8e5cd09c70438dc1690948c74b1d129	365	PRINTS	PR01251	Amphiphysin signature	117	127	1.2e-47	T	17-10-2024	-	-	-	-
BIN1	incomplete-splice_match	17618	17618_ORF.8	e8e5cd09c70438dc1690948c74b1d129	365	PRINTS	PR01251	Amphiphysin signature	288	297	1.2e-47	T	17-10-2024	-	-	-	-
BIN1	incomplete-splice_match	17618	17618_ORF.8	e8e5cd09c70438dc1690948c74b1d129	365	PRINTS	PR01251	Amphiphysin signature	309	323	1.2e-47	T	17-10-2024	-	-	-	-
BIN1	incomplete-splice_match	17618	17618_ORF.8	e8e5cd09c70438dc1690948c74b1d129	365	Coils	Coil	Coil	148	168	-	T	17-10-2024	-	-	-	-
BIN1	incomplete-splice_match	17618	17618_ORF.8	e8e5cd09c70438dc1690948c74b1d129	365	CDD	cd12139	SH3_Bin1	293	364	1.03238e-47	T	17-10-2024	IPR035471	Amphiphysin 2, SH3 domain	-	-
BIN1	incomplete-splice_match	17618	17618_ORF.8	e8e5cd09c70438dc1690948c74b1d129	365	FunFam	G3DSA:1.20.1270.60:FF:000013	Amphiphysin isoform 2	1	171	4.1e-82	T	17-10-2024	-	-	-	-
BIN1	incomplete-splice_match	17618	17618_ORF.8	e8e5cd09c70438dc1690948c74b1d129	365	Gene3D	G3DSA:1.20.1270.60	Arfaptin homology (AH) domain/BAR domain	1	167	2.9e-64	T	17-10-2024	IPR027267	AH/BAR domain superfamily	-	-
BIN1	incomplete-splice_match	17618	17618_ORF.8	e8e5cd09c70438dc1690948c74b1d129	365	SMART	SM00326	SH3_2	295	365	6.7e-13	T	17-10-2024	IPR001452	SH3 domain	-	-
BIN1	incomplete-splice_match	17618	17618_ORF.8	e8e5cd09c70438dc1690948c74b1d129	365	Gene3D	G3DSA:2.30.30.40	SH3 Domains	283	365	3.7e-44	T	17-10-2024	-	-	-	-
BIN1	incomplete-splice_match	17618	17618_ORF.8	e8e5cd09c70438dc1690948c74b1d129	365	PRINTS	PR01253	Amphiphysin isoform 2 signature	26	33	1.1e-43	T	17-10-2024	IPR003023	Amphiphysin 2	-	-
BIN1	incomplete-splice_match	17618	17618_ORF.8	e8e5cd09c70438dc1690948c74b1d129	365	PRINTS	PR01253	Amphiphysin isoform 2 signature	83	91	1.1e-43	T	17-10-2024	IPR003023	Amphiphysin 2	-	-
BIN1	incomplete-splice_match	17618	17618_ORF.8	e8e5cd09c70438dc1690948c74b1d129	365	PRINTS	PR01253	Amphiphysin isoform 2 signature	166	179	1.1e-43	T	17-10-2024	IPR003023	Amphiphysin 2	-	-
BIN1	incomplete-splice_match	17618	17618_ORF.8	e8e5cd09c70438dc1690948c74b1d129	365	PRINTS	PR01253	Amphiphysin isoform 2 signature	183	191	1.1e-43	T	17-10-2024	IPR003023	Amphiphysin 2	-	-
BIN1	incomplete-splice_match	17618	17618_ORF.8	e8e5cd09c70438dc1690948c74b1d129	365	PRINTS	PR01253	Amphiphysin isoform 2 signature	200	216	1.1e-43	T	17-10-2024	IPR003023	Amphiphysin 2	-	-
BIN1	incomplete-splice_match	17618	17618_ORF.8	e8e5cd09c70438dc1690948c74b1d129	365	PRINTS	PR01253	Amphiphysin isoform 2 signature	262	275	1.1e-43	T	17-10-2024	IPR003023	Amphiphysin 2	-	-
BIN1	incomplete-splice_match	17618	17618_ORF.8	e8e5cd09c70438dc1690948c74b1d129	365	PRINTS	PR01253	Amphiphysin isoform 2 signature	344	353	1.1e-43	T	17-10-2024	IPR003023	Amphiphysin 2	-	-
BIN1	incomplete-splice_match	17618	17618_ORF.8	e8e5cd09c70438dc1690948c74b1d129	365	FunFam	G3DSA:2.30.30.40:FF:000029	myc box-dependent-interacting protein 1 isoform X2	283	365	4.5e-51	T	17-10-2024	-	-	-	-
BIN1	incomplete-splice_match	17618	17618_ORF.8	e8e5cd09c70438dc1690948c74b1d129	365	Pfam	PF03114	BAR domain	6	159	9.1e-26	T	17-10-2024	IPR004148	BAR domain	-	-
BIN1	incomplete-splice_match	17618	17618_ORF.8	e8e5cd09c70438dc1690948c74b1d129	365	SUPERFAMILY	SSF103657	BAR/IMD domain-like	1	162	2.69e-47	T	17-10-2024	IPR027267	AH/BAR domain superfamily	-	-
BIN1	incomplete-splice_match	17618	17618_ORF.8	e8e5cd09c70438dc1690948c74b1d129	365	SUPERFAMILY	SSF50044	SH3-domain	287	364	2.36e-19	T	17-10-2024	IPR036028	SH3-like domain superfamily	-	-
BIN1	incomplete-splice_match	17618	17618_ORF.8	e8e5cd09c70438dc1690948c74b1d129	365	PANTHER	PTHR46514	AMPHIPHYSIN	1	234	0	T	17-10-2024	IPR003005	Amphiphysin	-	-
BIN1	incomplete-splice_match	17618	17618_ORF.8	e8e5cd09c70438dc1690948c74b1d129	365	SMART	SM00721	5bar	1	164	1.8e-33	T	17-10-2024	IPR004148	BAR domain	-	-
BIN1	incomplete-splice_match	17618	17618_ORF.8	e8e5cd09c70438dc1690948c74b1d129	365	ProSiteProfiles	PS50002	Src homology 3 (SH3) domain profile.	292	365	20.0009	T	17-10-2024	IPR001452	SH3 domain	-	-
BIN1	incomplete-splice_match	17618	17618_ORF.8	e8e5cd09c70438dc1690948c74b1d129	365	Pfam	PF14604	Variant SH3 domain	299	362	3.8e-05	T	17-10-2024	IPR001452	SH3 domain	-	-
BIN1	incomplete-splice_match	17618	17618_ORF.8	e8e5cd09c70438dc1690948c74b1d129	365	PRINTS	PR00452	SH3 domain signature	295	305	2.8e-05	T	17-10-2024	IPR001452	SH3 domain	-	-
BIN1	incomplete-splice_match	17618	17618_ORF.8	e8e5cd09c70438dc1690948c74b1d129	365	PRINTS	PR00452	SH3 domain signature	309	324	2.8e-05	T	17-10-2024	IPR001452	SH3 domain	-	-
BIN1	incomplete-splice_match	17618	17618_ORF.8	e8e5cd09c70438dc1690948c74b1d129	365	PRINTS	PR00452	SH3 domain signature	352	364	2.8e-05	T	17-10-2024	IPR001452	SH3 domain	-	-
BIN1	novel_in_catalog	42705	42705_ORF.10	e8e5cd09c70438dc1690948c74b1d129	365	ProSiteProfiles	PS51021	BAR domain profile.	1	171	25.1516	T	17-10-2024	IPR004148	BAR domain	-	-
BIN1	novel_in_catalog	42705	42705_ORF.10	e8e5cd09c70438dc1690948c74b1d129	365	Coils	Coil	Coil	83	117	-	T	17-10-2024	-	-	-	-
BIN1	novel_in_catalog	42705	42705_ORF.10	e8e5cd09c70438dc1690948c74b1d129	365	PRINTS	PR01251	Amphiphysin signature	14	26	1.2e-47	T	17-10-2024	-	-	-	-
BIN1	novel_in_catalog	42705	42705_ORF.10	e8e5cd09c70438dc1690948c74b1d129	365	PRINTS	PR01251	Amphiphysin signature	49	63	1.2e-47	T	17-10-2024	-	-	-	-
BIN1	novel_in_catalog	42705	42705_ORF.10	e8e5cd09c70438dc1690948c74b1d129	365	PRINTS	PR01251	Amphiphysin signature	71	82	1.2e-47	T	17-10-2024	-	-	-	-
BIN1	novel_in_catalog	42705	42705_ORF.10	e8e5cd09c70438dc1690948c74b1d129	365	PRINTS	PR01251	Amphiphysin signature	106	115	1.2e-47	T	17-10-2024	-	-	-	-
BIN1	novel_in_catalog	42705	42705_ORF.10	e8e5cd09c70438dc1690948c74b1d129	365	PRINTS	PR01251	Amphiphysin signature	117	127	1.2e-47	T	17-10-2024	-	-	-	-
BIN1	novel_in_catalog	42705	42705_ORF.10	e8e5cd09c70438dc1690948c74b1d129	365	PRINTS	PR01251	Amphiphysin signature	288	297	1.2e-47	T	17-10-2024	-	-	-	-
BIN1	novel_in_catalog	42705	42705_ORF.10	e8e5cd09c70438dc1690948c74b1d129	365	PRINTS	PR01251	Amphiphysin signature	309	323	1.2e-47	T	17-10-2024	-	-	-	-
BIN1	novel_in_catalog	42705	42705_ORF.10	e8e5cd09c70438dc1690948c74b1d129	365	Coils	Coil	Coil	148	168	-	T	17-10-2024	-	-	-	-
BIN1	novel_in_catalog	42705	42705_ORF.10	e8e5cd09c70438dc1690948c74b1d129	365	CDD	cd12139	SH3_Bin1	293	364	1.03238e-47	T	17-10-2024	IPR035471	Amphiphysin 2, SH3 domain	-	-
BIN1	novel_in_catalog	42705	42705_ORF.10	e8e5cd09c70438dc1690948c74b1d129	365	FunFam	G3DSA:1.20.1270.60:FF:000013	Amphiphysin isoform 2	1	171	4.1e-82	T	17-10-2024	-	-	-	-
BIN1	novel_in_catalog	42705	42705_ORF.10	e8e5cd09c70438dc1690948c74b1d129	365	Gene3D	G3DSA:1.20.1270.60	Arfaptin homology (AH) domain/BAR domain	1	167	2.9e-64	T	17-10-2024	IPR027267	AH/BAR domain superfamily	-	-
BIN1	novel_in_catalog	42705	42705_ORF.10	e8e5cd09c70438dc1690948c74b1d129	365	SMART	SM00326	SH3_2	295	365	6.7e-13	T	17-10-2024	IPR001452	SH3 domain	-	-
BIN1	novel_in_catalog	42705	42705_ORF.10	e8e5cd09c70438dc1690948c74b1d129	365	Gene3D	G3DSA:2.30.30.40	SH3 Domains	283	365	3.7e-44	T	17-10-2024	-	-	-	-
BIN1	novel_in_catalog	42705	42705_ORF.10	e8e5cd09c70438dc1690948c74b1d129	365	PRINTS	PR01253	Amphiphysin isoform 2 signature	26	33	1.1e-43	T	17-10-2024	IPR003023	Amphiphysin 2	-	-
BIN1	novel_in_catalog	42705	42705_ORF.10	e8e5cd09c70438dc1690948c74b1d129	365	PRINTS	PR01253	Amphiphysin isoform 2 signature	83	91	1.1e-43	T	17-10-2024	IPR003023	Amphiphysin 2	-	-
BIN1	novel_in_catalog	42705	42705_ORF.10	e8e5cd09c70438dc1690948c74b1d129	365	PRINTS	PR01253	Amphiphysin isoform 2 signature	166	179	1.1e-43	T	17-10-2024	IPR003023	Amphiphysin 2	-	-
BIN1	novel_in_catalog	42705	42705_ORF.10	e8e5cd09c70438dc1690948c74b1d129	365	PRINTS	PR01253	Amphiphysin isoform 2 signature	183	191	1.1e-43	T	17-10-2024	IPR003023	Amphiphysin 2	-	-
BIN1	novel_in_catalog	42705	42705_ORF.10	e8e5cd09c70438dc1690948c74b1d129	365	PRINTS	PR01253	Amphiphysin isoform 2 signature	200	216	1.1e-43	T	17-10-2024	IPR003023	Amphiphysin 2	-	-
BIN1	novel_in_catalog	42705	42705_ORF.10	e8e5cd09c70438dc1690948c74b1d129	365	PRINTS	PR01253	Amphiphysin isoform 2 signature	262	275	1.1e-43	T	17-10-2024	IPR003023	Amphiphysin 2	-	-
BIN1	novel_in_catalog	42705	42705_ORF.10	e8e5cd09c70438dc1690948c74b1d129	365	PRINTS	PR01253	Amphiphysin isoform 2 signature	344	353	1.1e-43	T	17-10-2024	IPR003023	Amphiphysin 2	-	-
BIN1	novel_in_catalog	42705	42705_ORF.10	e8e5cd09c70438dc1690948c74b1d129	365	FunFam	G3DSA:2.30.30.40:FF:000029	myc box-dependent-interacting protein 1 isoform X2	283	365	4.5e-51	T	17-10-2024	-	-	-	-
BIN1	novel_in_catalog	42705	42705_ORF.10	e8e5cd09c70438dc1690948c74b1d129	365	Pfam	PF03114	BAR domain	6	159	9.1e-26	T	17-10-2024	IPR004148	BAR domain	-	-
BIN1	novel_in_catalog	42705	42705_ORF.10	e8e5cd09c70438dc1690948c74b1d129	365	SUPERFAMILY	SSF103657	BAR/IMD domain-like	1	162	2.69e-47	T	17-10-2024	IPR027267	AH/BAR domain superfamily	-	-
BIN1	novel_in_catalog	42705	42705_ORF.10	e8e5cd09c70438dc1690948c74b1d129	365	SUPERFAMILY	SSF50044	SH3-domain	287	364	2.36e-19	T	17-10-2024	IPR036028	SH3-like domain superfamily	-	-
BIN1	novel_in_catalog	42705	42705_ORF.10	e8e5cd09c70438dc1690948c74b1d129	365	PANTHER	PTHR46514	AMPHIPHYSIN	1	234	0	T	17-10-2024	IPR003005	Amphiphysin	-	-
BIN1	novel_in_catalog	42705	42705_ORF.10	e8e5cd09c70438dc1690948c74b1d129	365	SMART	SM00721	5bar	1	164	1.8e-33	T	17-10-2024	IPR004148	BAR domain	-	-
BIN1	novel_in_catalog	42705	42705_ORF.10	e8e5cd09c70438dc1690948c74b1d129	365	ProSiteProfiles	PS50002	Src homology 3 (SH3) domain profile.	292	365	20.0009	T	17-10-2024	IPR001452	SH3 domain	-	-
BIN1	novel_in_catalog	42705	42705_ORF.10	e8e5cd09c70438dc1690948c74b1d129	365	Pfam	PF14604	Variant SH3 domain	299	362	3.8e-05	T	17-10-2024	IPR001452	SH3 domain	-	-
BIN1	novel_in_catalog	42705	42705_ORF.10	e8e5cd09c70438dc1690948c74b1d129	365	PRINTS	PR00452	SH3 domain signature	295	305	2.8e-05	T	17-10-2024	IPR001452	SH3 domain	-	-
BIN1	novel_in_catalog	42705	42705_ORF.10	e8e5cd09c70438dc1690948c74b1d129	365	PRINTS	PR00452	SH3 domain signature	309	324	2.8e-05	T	17-10-2024	IPR001452	SH3 domain	-	-
BIN1	novel_in_catalog	42705	42705_ORF.10	e8e5cd09c70438dc1690948c74b1d129	365	PRINTS	PR00452	SH3 domain signature	352	364	2.8e-05	T	17-10-2024	IPR001452	SH3 domain	-	-
BIN1	novel_not_in_catalog	42771	42771_ORF.1	e8e5cd09c70438dc1690948c74b1d129	365	ProSiteProfiles	PS51021	BAR domain profile.	1	171	25.1516	T	17-10-2024	IPR004148	BAR domain	-	-
BIN1	novel_not_in_catalog	42771	42771_ORF.1	e8e5cd09c70438dc1690948c74b1d129	365	Coils	Coil	Coil	83	117	-	T	17-10-2024	-	-	-	-
BIN1	novel_not_in_catalog	42771	42771_ORF.1	e8e5cd09c70438dc1690948c74b1d129	365	PRINTS	PR01251	Amphiphysin signature	14	26	1.2e-47	T	17-10-2024	-	-	-	-
BIN1	novel_not_in_catalog	42771	42771_ORF.1	e8e5cd09c70438dc1690948c74b1d129	365	PRINTS	PR01251	Amphiphysin signature	49	63	1.2e-47	T	17-10-2024	-	-	-	-
BIN1	novel_not_in_catalog	42771	42771_ORF.1	e8e5cd09c70438dc1690948c74b1d129	365	PRINTS	PR01251	Amphiphysin signature	71	82	1.2e-47	T	17-10-2024	-	-	-	-
BIN1	novel_not_in_catalog	42771	42771_ORF.1	e8e5cd09c70438dc1690948c74b1d129	365	PRINTS	PR01251	Amphiphysin signature	106	115	1.2e-47	T	17-10-2024	-	-	-	-
BIN1	novel_not_in_catalog	42771	42771_ORF.1	e8e5cd09c70438dc1690948c74b1d129	365	PRINTS	PR01251	Amphiphysin signature	117	127	1.2e-47	T	17-10-2024	-	-	-	-
BIN1	novel_not_in_catalog	42771	42771_ORF.1	e8e5cd09c70438dc1690948c74b1d129	365	PRINTS	PR01251	Amphiphysin signature	288	297	1.2e-47	T	17-10-2024	-	-	-	-
BIN1	novel_not_in_catalog	42771	42771_ORF.1	e8e5cd09c70438dc1690948c74b1d129	365	PRINTS	PR01251	Amphiphysin signature	309	323	1.2e-47	T	17-10-2024	-	-	-	-
BIN1	novel_not_in_catalog	42771	42771_ORF.1	e8e5cd09c70438dc1690948c74b1d129	365	Coils	Coil	Coil	148	168	-	T	17-10-2024	-	-	-	-
BIN1	novel_not_in_catalog	42771	42771_ORF.1	e8e5cd09c70438dc1690948c74b1d129	365	CDD	cd12139	SH3_Bin1	293	364	1.03238e-47	T	17-10-2024	IPR035471	Amphiphysin 2, SH3 domain	-	-
BIN1	novel_not_in_catalog	42771	42771_ORF.1	e8e5cd09c70438dc1690948c74b1d129	365	FunFam	G3DSA:1.20.1270.60:FF:000013	Amphiphysin isoform 2	1	171	4.1e-82	T	17-10-2024	-	-	-	-
BIN1	novel_not_in_catalog	42771	42771_ORF.1	e8e5cd09c70438dc1690948c74b1d129	365	Gene3D	G3DSA:1.20.1270.60	Arfaptin homology (AH) domain/BAR domain	1	167	2.9e-64	T	17-10-2024	IPR027267	AH/BAR domain superfamily	-	-
BIN1	novel_not_in_catalog	42771	42771_ORF.1	e8e5cd09c70438dc1690948c74b1d129	365	SMART	SM00326	SH3_2	295	365	6.7e-13	T	17-10-2024	IPR001452	SH3 domain	-	-
BIN1	novel_not_in_catalog	42771	42771_ORF.1	e8e5cd09c70438dc1690948c74b1d129	365	Gene3D	G3DSA:2.30.30.40	SH3 Domains	283	365	3.7e-44	T	17-10-2024	-	-	-	-
BIN1	novel_not_in_catalog	42771	42771_ORF.1	e8e5cd09c70438dc1690948c74b1d129	365	PRINTS	PR01253	Amphiphysin isoform 2 signature	26	33	1.1e-43	T	17-10-2024	IPR003023	Amphiphysin 2	-	-
BIN1	novel_not_in_catalog	42771	42771_ORF.1	e8e5cd09c70438dc1690948c74b1d129	365	PRINTS	PR01253	Amphiphysin isoform 2 signature	83	91	1.1e-43	T	17-10-2024	IPR003023	Amphiphysin 2	-	-
BIN1	novel_not_in_catalog	42771	42771_ORF.1	e8e5cd09c70438dc1690948c74b1d129	365	PRINTS	PR01253	Amphiphysin isoform 2 signature	166	179	1.1e-43	T	17-10-2024	IPR003023	Amphiphysin 2	-	-
BIN1	novel_not_in_catalog	42771	42771_ORF.1	e8e5cd09c70438dc1690948c74b1d129	365	PRINTS	PR01253	Amphiphysin isoform 2 signature	183	191	1.1e-43	T	17-10-2024	IPR003023	Amphiphysin 2	-	-
BIN1	novel_not_in_catalog	42771	42771_ORF.1	e8e5cd09c70438dc1690948c74b1d129	365	PRINTS	PR01253	Amphiphysin isoform 2 signature	200	216	1.1e-43	T	17-10-2024	IPR003023	Amphiphysin 2	-	-
BIN1	novel_not_in_catalog	42771	42771_ORF.1	e8e5cd09c70438dc1690948c74b1d129	365	PRINTS	PR01253	Amphiphysin isoform 2 signature	262	275	1.1e-43	T	17-10-2024	IPR003023	Amphiphysin 2	-	-
BIN1	novel_not_in_catalog	42771	42771_ORF.1	e8e5cd09c70438dc1690948c74b1d129	365	PRINTS	PR01253	Amphiphysin isoform 2 signature	344	353	1.1e-43	T	17-10-2024	IPR003023	Amphiphysin 2	-	-
BIN1	novel_not_in_catalog	42771	42771_ORF.1	e8e5cd09c70438dc1690948c74b1d129	365	FunFam	G3DSA:2.30.30.40:FF:000029	myc box-dependent-interacting protein 1 isoform X2	283	365	4.5e-51	T	17-10-2024	-	-	-	-
BIN1	novel_not_in_catalog	42771	42771_ORF.1	e8e5cd09c70438dc1690948c74b1d129	365	Pfam	PF03114	BAR domain	6	159	9.1e-26	T	17-10-2024	IPR004148	BAR domain	-	-
BIN1	novel_not_in_catalog	42771	42771_ORF.1	e8e5cd09c70438dc1690948c74b1d129	365	SUPERFAMILY	SSF103657	BAR/IMD domain-like	1	162	2.69e-47	T	17-10-2024	IPR027267	AH/BAR domain superfamily	-	-
BIN1	novel_not_in_catalog	42771	42771_ORF.1	e8e5cd09c70438dc1690948c74b1d129	365	SUPERFAMILY	SSF50044	SH3-domain	287	364	2.36e-19	T	17-10-2024	IPR036028	SH3-like domain superfamily	-	-
BIN1	novel_not_in_catalog	42771	42771_ORF.1	e8e5cd09c70438dc1690948c74b1d129	365	PANTHER	PTHR46514	AMPHIPHYSIN	1	234	0	T	17-10-2024	IPR003005	Amphiphysin	-	-
BIN1	novel_not_in_catalog	42771	42771_ORF.1	e8e5cd09c70438dc1690948c74b1d129	365	SMART	SM00721	5bar	1	164	1.8e-33	T	17-10-2024	IPR004148	BAR domain	-	-
BIN1	novel_not_in_catalog	42771	42771_ORF.1	e8e5cd09c70438dc1690948c74b1d129	365	ProSiteProfiles	PS50002	Src homology 3 (SH3) domain profile.	292	365	20.0009	T	17-10-2024	IPR001452	SH3 domain	-	-
BIN1	novel_not_in_catalog	42771	42771_ORF.1	e8e5cd09c70438dc1690948c74b1d129	365	Pfam	PF14604	Variant SH3 domain	299	362	3.8e-05	T	17-10-2024	IPR001452	SH3 domain	-	-
BIN1	novel_not_in_catalog	42771	42771_ORF.1	e8e5cd09c70438dc1690948c74b1d129	365	PRINTS	PR00452	SH3 domain signature	295	305	2.8e-05	T	17-10-2024	IPR001452	SH3 domain	-	-
BIN1	novel_not_in_catalog	42771	42771_ORF.1	e8e5cd09c70438dc1690948c74b1d129	365	PRINTS	PR00452	SH3 domain signature	309	324	2.8e-05	T	17-10-2024	IPR001452	SH3 domain	-	-
BIN1	novel_not_in_catalog	42771	42771_ORF.1	e8e5cd09c70438dc1690948c74b1d129	365	PRINTS	PR00452	SH3 domain signature	352	364	2.8e-05	T	17-10-2024	IPR001452	SH3 domain	-	-
BIN1	novel_not_in_catalog	141590	141590_ORF.3	2ad790369b109cd9293e21c9b038131c	107	SUPERFAMILY	SSF103657	BAR/IMD domain-like	31	106	5.07e-19	T	17-10-2024	IPR027267	AH/BAR domain superfamily	-	-
BIN1	novel_not_in_catalog	141590	141590_ORF.3	2ad790369b109cd9293e21c9b038131c	107	Gene3D	G3DSA:1.20.1270.60	Arfaptin homology (AH) domain/BAR domain	10	107	2.3e-35	T	17-10-2024	IPR027267	AH/BAR domain superfamily	-	-
BIN1	novel_not_in_catalog	141590	141590_ORF.3	2ad790369b109cd9293e21c9b038131c	107	PANTHER	PTHR46514	AMPHIPHYSIN	1	106	1e-57	T	17-10-2024	IPR003005	Amphiphysin	-	-
BIN1	novel_not_in_catalog	141590	141590_ORF.3	2ad790369b109cd9293e21c9b038131c	107	PRINTS	PR01251	Amphiphysin signature	88	100	3.3e-21	T	17-10-2024	-	-	-	-
BIN1	novel_not_in_catalog	141590	141590_ORF.3	2ad790369b109cd9293e21c9b038131c	107	PRINTS	PR01251	Amphiphysin signature	28	45	3.3e-21	T	17-10-2024	-	-	-	-
BIN1	novel_not_in_catalog	141590	141590_ORF.3	2ad790369b109cd9293e21c9b038131c	107	PRINTS	PR01251	Amphiphysin signature	56	66	3.3e-21	T	17-10-2024	-	-	-	-
BIN1	novel_not_in_catalog	141590	141590_ORF.3	2ad790369b109cd9293e21c9b038131c	107	PRINTS	PR01253	Amphiphysin isoform 2 signature	3	16	1.7e-06	T	17-10-2024	IPR003023	Amphiphysin 2	-	-
BIN1	novel_not_in_catalog	141590	141590_ORF.3	2ad790369b109cd9293e21c9b038131c	107	PRINTS	PR01253	Amphiphysin isoform 2 signature	100	107	1.7e-06	T	17-10-2024	IPR003023	Amphiphysin 2	-	-
BIN1	novel_not_in_catalog	141590	141590_ORF.3	2ad790369b109cd9293e21c9b038131c	107	Pfam	PF03114	BAR domain	19	102	7.1e-14	T	17-10-2024	IPR004148	BAR domain	-	-
CLU	novel_not_in_catalog	75712	75712_ORF.2	822407f2e1e36d75bf495c15a9f1500f	164	Coils	Coil	Coil	64	105	-	T	17-10-2024	-	-	-	-
CLU	novel_not_in_catalog	75712	75712_ORF.2	822407f2e1e36d75bf495c15a9f1500f	164	ProSitePatterns	PS00492	Clusterin signature 1.	124	132	-	T	17-10-2024	IPR033986	Clusterin, conserved site	-	-
CLU	novel_not_in_catalog	75712	75712_ORF.2	822407f2e1e36d75bf495c15a9f1500f	164	Pfam	PF01093	Clusterin	41	152	2.7e-49	T	17-10-2024	IPR000753	Clusterin-like	-	-
CLU	novel_not_in_catalog	75712	75712_ORF.2	822407f2e1e36d75bf495c15a9f1500f	164	PANTHER	PTHR10970	CLUSTERIN	13	153	4.3e-61	T	17-10-2024	IPR000753	Clusterin-like	-	-
CLU	novel_not_in_catalog	75712	75712_ORF.2	822407f2e1e36d75bf495c15a9f1500f	164	SMART	SM00030	clus1b	34	164	1.6e-52	T	17-10-2024	IPR016014	Clusterin, N-terminal	-	-
RGS7	novel_in_catalog	1947	1947_ORF.5	872d04d27fa9c4cecd3f43487bd69937	189	Pfam	PF18148	Regulator of G-protein signalling DHEX domain	71	121	1.2e-11	T	17-10-2024	IPR040759	Regulator of G-protein signalling, DHEX domain	-	-
RGS7	novel_in_catalog	1947	1947_ORF.5	872d04d27fa9c4cecd3f43487bd69937	189	PANTHER	PTHR45746	LP21163P	82	188	1.7e-26	T	17-10-2024	IPR047016	Regulator of G protein signaling 6/7/9/11	-	-
RGS7	novel_in_catalog	1947	1947_ORF.5	872d04d27fa9c4cecd3f43487bd69937	189	MobiDBLite	mobidb-lite	mobidb-lite	141	164	-	T	17-10-2024	-	-	-	-
RGS7	novel_in_catalog	1947	1947_ORF.5	872d04d27fa9c4cecd3f43487bd69937	189	Gene3D	G3DSA:1.10.1240.60	-	63	127	1.4e-17	T	17-10-2024	IPR047017	Regulator of G-protein signalling 6/7/9/11, DHEX domain superfamily	-	-
DGKZ	novel_not_in_catalog	165325	165325_ORF.2	81fa2c99b7663fdfce52c28894eb00b6	151	MobiDBLite	mobidb-lite	mobidb-lite	15	24	-	T	17-10-2024	-	-	-	-
DGKZ	novel_not_in_catalog	165325	165325_ORF.2	81fa2c99b7663fdfce52c28894eb00b6	151	MobiDBLite	mobidb-lite	mobidb-lite	38	56	-	T	17-10-2024	-	-	-	-
DGKZ	novel_not_in_catalog	165325	165325_ORF.2	81fa2c99b7663fdfce52c28894eb00b6	151	MobiDBLite	mobidb-lite	mobidb-lite	1	76	-	T	17-10-2024	-	-	-	-
DGKZ	novel_not_in_catalog	165325	165325_ORF.2	81fa2c99b7663fdfce52c28894eb00b6	151	MobiDBLite	mobidb-lite	mobidb-lite	25	37	-	T	17-10-2024	-	-	-	-
DGKZ	novel_not_in_catalog	165325	165325_ORF.2	81fa2c99b7663fdfce52c28894eb00b6	151	MobiDBLite	mobidb-lite	mobidb-lite	1	14	-	T	17-10-2024	-	-	-	-
DGKZ	novel_not_in_catalog	126568	126568_ORF.3	81fa2c99b7663fdfce52c28894eb00b6	151	MobiDBLite	mobidb-lite	mobidb-lite	15	24	-	T	17-10-2024	-	-	-	-
DGKZ	novel_not_in_catalog	126568	126568_ORF.3	81fa2c99b7663fdfce52c28894eb00b6	151	MobiDBLite	mobidb-lite	mobidb-lite	38	56	-	T	17-10-2024	-	-	-	-
DGKZ	novel_not_in_catalog	126568	126568_ORF.3	81fa2c99b7663fdfce52c28894eb00b6	151	MobiDBLite	mobidb-lite	mobidb-lite	1	76	-	T	17-10-2024	-	-	-	-
DGKZ	novel_not_in_catalog	126568	126568_ORF.3	81fa2c99b7663fdfce52c28894eb00b6	151	MobiDBLite	mobidb-lite	mobidb-lite	25	37	-	T	17-10-2024	-	-	-	-
DGKZ	novel_not_in_catalog	126568	126568_ORF.3	81fa2c99b7663fdfce52c28894eb00b6	151	MobiDBLite	mobidb-lite	mobidb-lite	1	14	-	T	17-10-2024	-	-	-	-
PTK2B	novel_not_in_catalog	29351	29351_ORF.6	fbd2eee30c906cf734c973b4e9fec68d	225	Pfam	PF03623	Focal adhesion targeting region	117	222	2e-39	T	17-10-2024	IPR005189	Focal adhesion kinase, targeting (FAT) domain	-	-
PTK2B	novel_not_in_catalog	29351	29351_ORF.6	fbd2eee30c906cf734c973b4e9fec68d	225	Coils	Coil	Coil	190	210	-	T	17-10-2024	-	-	-	-
PTK2B	novel_not_in_catalog	29351	29351_ORF.6	fbd2eee30c906cf734c973b4e9fec68d	225	Gene3D	G3DSA:1.20.120.330	Nucleotidyltransferases domain 2	106	225	1.8e-44	T	17-10-2024	-	-	-	-
PTK2B	novel_not_in_catalog	29351	29351_ORF.6	fbd2eee30c906cf734c973b4e9fec68d	225	SUPERFAMILY	SSF68993	FAT domain of focal adhesion kinase	111	224	2.09e-45	T	17-10-2024	IPR036137	Focal adhesion kinase, targeting (FAT) domain superfamily	-	-
CALM3	novel_not_in_catalog	15158	15158_ORF.7	c55356997ed54147681c1123a37cba6f	198	ProSitePatterns	PS00018	EF-hand calcium-binding domain.	57	69	-	T	17-10-2024	IPR018247	EF-Hand 1, calcium-binding site	-	-
CALM3	novel_not_in_catalog	15158	15158_ORF.7	c55356997ed54147681c1123a37cba6f	198	ProSiteProfiles	PS50222	EF-hand calcium-binding domain profile.	44	79	14.7924	T	17-10-2024	IPR002048	EF-hand domain	-	-
CALM3	novel_not_in_catalog	15158	15158_ORF.7	c55356997ed54147681c1123a37cba6f	198	ProSiteProfiles	PS50222	EF-hand calcium-binding domain profile.	8	43	17.3029	T	17-10-2024	IPR002048	EF-hand domain	-	-
CALM3	novel_not_in_catalog	15158	15158_ORF.7	c55356997ed54147681c1123a37cba6f	198	ProSiteProfiles	PS50222	EF-hand calcium-binding domain profile.	81	116	18.0003	T	17-10-2024	IPR002048	EF-hand domain	-	-
CALM3	novel_not_in_catalog	15158	15158_ORF.7	c55356997ed54147681c1123a37cba6f	198	Gene3D	G3DSA:1.10.238.10	-	1	74	3.3e-34	T	17-10-2024	-	-	-	-
CALM3	novel_not_in_catalog	15158	15158_ORF.7	c55356997ed54147681c1123a37cba6f	198	PANTHER	PTHR23048	MYOSIN LIGHT CHAIN 1, 3	2	121	7.6e-58	T	17-10-2024	IPR050230	Calmodulin/Myosin light chain/Troponin C-like	-	-
CALM3	novel_not_in_catalog	15158	15158_ORF.7	c55356997ed54147681c1123a37cba6f	198	ProSitePatterns	PS00018	EF-hand calcium-binding domain.	94	106	-	T	17-10-2024	IPR018247	EF-Hand 1, calcium-binding site	-	-
CALM3	novel_not_in_catalog	15158	15158_ORF.7	c55356997ed54147681c1123a37cba6f	198	ProSitePatterns	PS00018	EF-hand calcium-binding domain.	21	33	-	T	17-10-2024	IPR018247	EF-Hand 1, calcium-binding site	-	-
CALM3	novel_not_in_catalog	15158	15158_ORF.7	c55356997ed54147681c1123a37cba6f	198	Pfam	PF13499	EF-hand domain pair	12	73	6.1e-14	T	17-10-2024	IPR002048	EF-hand domain	-	-
CALM3	novel_not_in_catalog	15158	15158_ORF.7	c55356997ed54147681c1123a37cba6f	198	FunFam	G3DSA:1.10.238.10:FF:000006	Calmodulin 1	1	74	1.1e-49	T	17-10-2024	-	-	-	-
CALM3	novel_not_in_catalog	15158	15158_ORF.7	c55356997ed54147681c1123a37cba6f	198	Gene3D	G3DSA:1.10.238.10	-	75	123	2e-25	T	17-10-2024	-	-	-	-
CALM3	novel_not_in_catalog	15158	15158_ORF.7	c55356997ed54147681c1123a37cba6f	198	CDD	cd00051	EFh	85	121	2.85278e-12	T	17-10-2024	IPR002048	EF-hand domain	-	-
CALM3	novel_not_in_catalog	15158	15158_ORF.7	c55356997ed54147681c1123a37cba6f	198	SMART	SM00054	efh_1	12	40	8.5e-09	T	17-10-2024	IPR002048	EF-hand domain	-	-
CALM3	novel_not_in_catalog	15158	15158_ORF.7	c55356997ed54147681c1123a37cba6f	198	SMART	SM00054	efh_1	85	113	5e-09	T	17-10-2024	IPR002048	EF-hand domain	-	-
CALM3	novel_not_in_catalog	15158	15158_ORF.7	c55356997ed54147681c1123a37cba6f	198	SMART	SM00054	efh_1	48	76	7.2e-09	T	17-10-2024	IPR002048	EF-hand domain	-	-
CALM3	novel_not_in_catalog	15158	15158_ORF.7	c55356997ed54147681c1123a37cba6f	198	FunFam	G3DSA:1.10.238.10:FF:000257	Calmodulin	75	122	1.4e-29	T	17-10-2024	-	-	-	-
CALM3	novel_not_in_catalog	15158	15158_ORF.7	c55356997ed54147681c1123a37cba6f	198	CDD	cd00051	EFh	12	74	6.81386e-27	T	17-10-2024	IPR002048	EF-hand domain	-	-
CALM3	novel_not_in_catalog	15158	15158_ORF.7	c55356997ed54147681c1123a37cba6f	198	SUPERFAMILY	SSF47473	EF-hand	2	121	4.34e-46	T	17-10-2024	IPR011992	EF-hand domain pair	-	-
CALM3	novel_not_in_catalog	15158	15158_ORF.7	c55356997ed54147681c1123a37cba6f	198	Pfam	PF13405	EF-hand domain	85	114	7.9e-07	T	17-10-2024	IPR002048	EF-hand domain	-	-
THRA	novel_not_in_catalog	153827	153827_ORF.1	4a74a04da61ca02466b549856ee9d804	79	MobiDBLite	mobidb-lite	mobidb-lite	31	40	-	T	17-10-2024	-	-	-	-
THRA	novel_not_in_catalog	153827	153827_ORF.1	4a74a04da61ca02466b549856ee9d804	79	MobiDBLite	mobidb-lite	mobidb-lite	1	48	-	T	17-10-2024	-	-	-	-
TTYH1	novel_not_in_catalog	69560	69560_ORF.3	cc491fe33348bbe48d77800b7dae8e75	418	PANTHER	PTHR12424	TWEETY-RELATED	2	412	5.8e-169	T	17-10-2024	IPR006990	Tweety	-	-
TTYH1	novel_not_in_catalog	69560	69560_ORF.3	cc491fe33348bbe48d77800b7dae8e75	418	CDD	cd07912	Tweety_N	6	411	3.1152e-157	T	17-10-2024	IPR006990	Tweety	-	-
TTYH1	novel_not_in_catalog	69560	69560_ORF.3	cc491fe33348bbe48d77800b7dae8e75	418	Pfam	PF04906	Tweety	9	412	1.2e-163	T	17-10-2024	IPR006990	Tweety	-	-
RGS7	novel_not_in_catalog	173515	173515_ORF.1	9e906dc42bdd4058ef40af34ba060d4d	248	SUPERFAMILY	SSF48097	Regulator of G-protein signaling, RGS	46	175	6.93e-44	T	17-10-2024	IPR036305	RGS domain superfamily	-	-
RGS7	novel_not_in_catalog	173515	173515_ORF.1	9e906dc42bdd4058ef40af34ba060d4d	248	ProSiteProfiles	PS50132	RGS domain profile.	58	173	35.9597	T	17-10-2024	IPR016137	RGS domain	-	-
RGS7	novel_not_in_catalog	173515	173515_ORF.1	9e906dc42bdd4058ef40af34ba060d4d	248	Gene3D	G3DSA:1.10.167.10	-	27	175	1.9e-55	T	17-10-2024	IPR044926	RGS, subdomain 2	-	-
RGS7	novel_not_in_catalog	173515	173515_ORF.1	9e906dc42bdd4058ef40af34ba060d4d	248	SUPERFAMILY	SSF48670	Transducin (heterotrimeric G protein), gamma chain	1	37	3.27e-10	T	17-10-2024	IPR036284	G-protein gamma-like domain superfamily	-	-
RGS7	novel_not_in_catalog	173515	173515_ORF.1	9e906dc42bdd4058ef40af34ba060d4d	248	Pfam	PF00615	Regulator of G protein signaling domain	59	172	7.2e-33	T	17-10-2024	IPR016137	RGS domain	-	-
RGS7	novel_not_in_catalog	173515	173515_ORF.1	9e906dc42bdd4058ef40af34ba060d4d	248	SMART	SM00224	GGL_4	1	41	5.5e-06	T	17-10-2024	IPR015898	G-protein gamma-like domain	-	-
RGS7	novel_not_in_catalog	173515	173515_ORF.1	9e906dc42bdd4058ef40af34ba060d4d	248	CDD	cd08738	RGS_RGS7	51	171	2.20391e-88	T	17-10-2024	-	-	-	-
RGS7	novel_not_in_catalog	173515	173515_ORF.1	9e906dc42bdd4058ef40af34ba060d4d	248	PRINTS	PR01301	Regulator of G protein signalling (RGS) protein signature	147	166	1e-32	T	17-10-2024	IPR016137	RGS domain	-	-
RGS7	novel_not_in_catalog	173515	173515_ORF.1	9e906dc42bdd4058ef40af34ba060d4d	248	PRINTS	PR01301	Regulator of G protein signalling (RGS) protein signature	105	128	1e-32	T	17-10-2024	IPR016137	RGS domain	-	-
RGS7	novel_not_in_catalog	173515	173515_ORF.1	9e906dc42bdd4058ef40af34ba060d4d	248	PRINTS	PR01301	Regulator of G protein signalling (RGS) protein signature	55	76	1e-32	T	17-10-2024	IPR016137	RGS domain	-	-
RGS7	novel_not_in_catalog	173515	173515_ORF.1	9e906dc42bdd4058ef40af34ba060d4d	248	PRINTS	PR01301	Regulator of G protein signalling (RGS) protein signature	77	95	1e-32	T	17-10-2024	IPR016137	RGS domain	-	-
RGS7	novel_not_in_catalog	173515	173515_ORF.1	9e906dc42bdd4058ef40af34ba060d4d	248	Pfam	PF00631	GGL domain	1	41	3.1e-07	T	17-10-2024	IPR015898	G-protein gamma-like domain	-	-
RGS7	novel_not_in_catalog	173515	173515_ORF.1	9e906dc42bdd4058ef40af34ba060d4d	248	SMART	SM00315	RGS_3	58	173	2.4e-49	T	17-10-2024	IPR016137	RGS domain	-	-
RGS7	novel_not_in_catalog	173515	173515_ORF.1	9e906dc42bdd4058ef40af34ba060d4d	248	PANTHER	PTHR45746	LP21163P	1	190	1.8e-92	T	17-10-2024	IPR047016	Regulator of G protein signaling 6/7/9/11	-	-
RGS7	novel_not_in_catalog	173515	173515_ORF.1	9e906dc42bdd4058ef40af34ba060d4d	248	FunFam	G3DSA:1.10.167.10:FF:000002	Regulator of G-protein signaling 6 isoform 9	27	175	3.5e-85	T	17-10-2024	-	-	-	-
RGS7	novel_not_in_catalog	173515	173515_ORF.1	9e906dc42bdd4058ef40af34ba060d4d	248	CDD	cd00068	GGL	1	35	3.02488e-10	T	17-10-2024	IPR015898	G-protein gamma-like domain	-	-
MAPT	novel_not_in_catalog	185061	185061_ORF.2	9810bc2520006b85a32561f9bdb25628	230	PANTHER	PTHR11501	MICROTUBULE-ASSOCIATED PROTEIN	9	217	2.3e-76	T	17-10-2024	IPR027324	Microtubule associated protein MAP2/MAP4/Tau	-	-
MAPT	novel_not_in_catalog	185061	185061_ORF.2	9810bc2520006b85a32561f9bdb25628	230	ProSiteProfiles	PS51491	Tau and MAP proteins tubulin-binding repeat profile.	180	211	14.3431	T	17-10-2024	IPR001084	Microtubule associated protein, tubulin-binding repeat	-	-
MAPT	novel_not_in_catalog	185061	185061_ORF.2	9810bc2520006b85a32561f9bdb25628	230	ProSiteProfiles	PS51491	Tau and MAP proteins tubulin-binding repeat profile.	118	148	13.5867	T	17-10-2024	IPR001084	Microtubule associated protein, tubulin-binding repeat	-	-
MAPT	novel_not_in_catalog	185061	185061_ORF.2	9810bc2520006b85a32561f9bdb25628	230	PRINTS	PR01261	Tau protein signature	36	45	4.7e-32	T	17-10-2024	IPR002955	Microtubule-associated protein Tau	-	-
MAPT	novel_not_in_catalog	185061	185061_ORF.2	9810bc2520006b85a32561f9bdb25628	230	PRINTS	PR01261	Tau protein signature	24	35	4.7e-32	T	17-10-2024	IPR002955	Microtubule-associated protein Tau	-	-
MAPT	novel_not_in_catalog	185061	185061_ORF.2	9810bc2520006b85a32561f9bdb25628	230	PRINTS	PR01261	Tau protein signature	118	127	4.7e-32	T	17-10-2024	IPR002955	Microtubule-associated protein Tau	-	-
MAPT	novel_not_in_catalog	185061	185061_ORF.2	9810bc2520006b85a32561f9bdb25628	230	PRINTS	PR01261	Tau protein signature	60	67	4.7e-32	T	17-10-2024	IPR002955	Microtubule-associated protein Tau	-	-
MAPT	novel_not_in_catalog	185061	185061_ORF.2	9810bc2520006b85a32561f9bdb25628	230	PRINTS	PR01261	Tau protein signature	87	95	4.7e-32	T	17-10-2024	IPR002955	Microtubule-associated protein Tau	-	-
MAPT	novel_not_in_catalog	185061	185061_ORF.2	9810bc2520006b85a32561f9bdb25628	230	PRINTS	PR01261	Tau protein signature	96	103	4.7e-32	T	17-10-2024	IPR002955	Microtubule-associated protein Tau	-	-
MAPT	novel_not_in_catalog	185061	185061_ORF.2	9810bc2520006b85a32561f9bdb25628	230	ProSitePatterns	PS00229	Tau and MAP proteins tubulin-binding repeat signature.	198	210	-	T	17-10-2024	IPR001084	Microtubule associated protein, tubulin-binding repeat	-	-
MAPT	novel_not_in_catalog	185061	185061_ORF.2	9810bc2520006b85a32561f9bdb25628	230	ProSiteProfiles	PS51491	Tau and MAP proteins tubulin-binding repeat profile.	149	179	11.9681	T	17-10-2024	IPR001084	Microtubule associated protein, tubulin-binding repeat	-	-
MAPT	novel_not_in_catalog	185061	185061_ORF.2	9810bc2520006b85a32561f9bdb25628	230	MobiDBLite	mobidb-lite	mobidb-lite	1	130	-	T	17-10-2024	-	-	-	-
MAPT	novel_not_in_catalog	185061	185061_ORF.2	9810bc2520006b85a32561f9bdb25628	230	MobiDBLite	mobidb-lite	mobidb-lite	48	60	-	T	17-10-2024	-	-	-	-
MAPT	novel_not_in_catalog	185061	185061_ORF.2	9810bc2520006b85a32561f9bdb25628	230	MobiDBLite	mobidb-lite	mobidb-lite	1	23	-	T	17-10-2024	-	-	-	-
MAPT	novel_not_in_catalog	185061	185061_ORF.2	9810bc2520006b85a32561f9bdb25628	230	MobiDBLite	mobidb-lite	mobidb-lite	61	88	-	T	17-10-2024	-	-	-	-
MAPT	novel_not_in_catalog	185061	185061_ORF.2	9810bc2520006b85a32561f9bdb25628	230	Pfam	PF00418	Tau and MAP protein, tubulin-binding repeat	180	211	1.8e-12	T	17-10-2024	IPR001084	Microtubule associated protein, tubulin-binding repeat	-	-
MAPT	novel_not_in_catalog	185061	185061_ORF.2	9810bc2520006b85a32561f9bdb25628	230	Pfam	PF00418	Tau and MAP protein, tubulin-binding repeat	123	148	9.6e-09	T	17-10-2024	IPR001084	Microtubule associated protein, tubulin-binding repeat	-	-
MAPT	novel_not_in_catalog	185061	185061_ORF.2	9810bc2520006b85a32561f9bdb25628	230	Pfam	PF00418	Tau and MAP protein, tubulin-binding repeat	149	179	6.7e-12	T	17-10-2024	IPR001084	Microtubule associated protein, tubulin-binding repeat	-	-
SNRNP70	novel_not_in_catalog	15236	15236_ORF.5	a5259b516a700431a49defea2c086085	332	Gene3D	G3DSA:3.30.70.330	-	57	119	5.5e-12	T	17-10-2024	IPR012677	Nucleotide-binding alpha-beta plait domain superfamily	-	-
SNRNP70	novel_not_in_catalog	15236	15236_ORF.5	a5259b516a700431a49defea2c086085	332	PANTHER	PTHR13952	U1 SMALL NUCLEAR RIBONUCLEOPROTEIN 70 KD	60	260	1.7e-12	T	17-10-2024	IPR051183	U1 snRNP 70 kDa and U11/U12 snRNP 35 kDa	-	-
SNRNP70	novel_not_in_catalog	15236	15236_ORF.5	a5259b516a700431a49defea2c086085	332	FunFam	G3DSA:3.30.70.330:FF:001585	U1 small nuclear ribonucleoprotein 70 kDa	58	119	8.2e-34	T	17-10-2024	-	-	-	-
SNRNP70	novel_not_in_catalog	15236	15236_ORF.5	a5259b516a700431a49defea2c086085	332	Coils	Coil	Coil	184	204	-	T	17-10-2024	-	-	-	-
SNRNP70	novel_not_in_catalog	15236	15236_ORF.5	a5259b516a700431a49defea2c086085	332	SUPERFAMILY	SSF54928	RNA-binding domain, RBD	60	108	3.12e-05	T	17-10-2024	IPR035979	RNA-binding domain superfamily	-	-
SNRNP70	novel_not_in_catalog	41552	41552_ORF.5	a5259b516a700431a49defea2c086085	332	Gene3D	G3DSA:3.30.70.330	-	57	119	5.5e-12	T	17-10-2024	IPR012677	Nucleotide-binding alpha-beta plait domain superfamily	-	-
SNRNP70	novel_not_in_catalog	41552	41552_ORF.5	a5259b516a700431a49defea2c086085	332	PANTHER	PTHR13952	U1 SMALL NUCLEAR RIBONUCLEOPROTEIN 70 KD	60	260	1.7e-12	T	17-10-2024	IPR051183	U1 snRNP 70 kDa and U11/U12 snRNP 35 kDa	-	-
SNRNP70	novel_not_in_catalog	41552	41552_ORF.5	a5259b516a700431a49defea2c086085	332	FunFam	G3DSA:3.30.70.330:FF:001585	U1 small nuclear ribonucleoprotein 70 kDa	58	119	8.2e-34	T	17-10-2024	-	-	-	-
SNRNP70	novel_not_in_catalog	41552	41552_ORF.5	a5259b516a700431a49defea2c086085	332	Coils	Coil	Coil	184	204	-	T	17-10-2024	-	-	-	-
SNRNP70	novel_not_in_catalog	41552	41552_ORF.5	a5259b516a700431a49defea2c086085	332	SUPERFAMILY	SSF54928	RNA-binding domain, RBD	60	108	3.12e-05	T	17-10-2024	IPR035979	RNA-binding domain superfamily	-	-
SNRNP70	novel_not_in_catalog	176998	176998_ORF.5	a5259b516a700431a49defea2c086085	332	Gene3D	G3DSA:3.30.70.330	-	57	119	5.5e-12	T	17-10-2024	IPR012677	Nucleotide-binding alpha-beta plait domain superfamily	-	-
SNRNP70	novel_not_in_catalog	176998	176998_ORF.5	a5259b516a700431a49defea2c086085	332	PANTHER	PTHR13952	U1 SMALL NUCLEAR RIBONUCLEOPROTEIN 70 KD	60	260	1.7e-12	T	17-10-2024	IPR051183	U1 snRNP 70 kDa and U11/U12 snRNP 35 kDa	-	-
SNRNP70	novel_not_in_catalog	176998	176998_ORF.5	a5259b516a700431a49defea2c086085	332	FunFam	G3DSA:3.30.70.330:FF:001585	U1 small nuclear ribonucleoprotein 70 kDa	58	119	8.2e-34	T	17-10-2024	-	-	-	-
SNRNP70	novel_not_in_catalog	176998	176998_ORF.5	a5259b516a700431a49defea2c086085	332	Coils	Coil	Coil	184	204	-	T	17-10-2024	-	-	-	-
SNRNP70	novel_not_in_catalog	176998	176998_ORF.5	a5259b516a700431a49defea2c086085	332	SUPERFAMILY	SSF54928	RNA-binding domain, RBD	60	108	3.12e-05	T	17-10-2024	IPR035979	RNA-binding domain superfamily	-	-
SNRNP70	novel_not_in_catalog	130009	130009_ORF.5	a5259b516a700431a49defea2c086085	332	Gene3D	G3DSA:3.30.70.330	-	57	119	5.5e-12	T	17-10-2024	IPR012677	Nucleotide-binding alpha-beta plait domain superfamily	-	-
SNRNP70	novel_not_in_catalog	130009	130009_ORF.5	a5259b516a700431a49defea2c086085	332	PANTHER	PTHR13952	U1 SMALL NUCLEAR RIBONUCLEOPROTEIN 70 KD	60	260	1.7e-12	T	17-10-2024	IPR051183	U1 snRNP 70 kDa and U11/U12 snRNP 35 kDa	-	-
SNRNP70	novel_not_in_catalog	130009	130009_ORF.5	a5259b516a700431a49defea2c086085	332	FunFam	G3DSA:3.30.70.330:FF:001585	U1 small nuclear ribonucleoprotein 70 kDa	58	119	8.2e-34	T	17-10-2024	-	-	-	-
SNRNP70	novel_not_in_catalog	130009	130009_ORF.5	a5259b516a700431a49defea2c086085	332	Coils	Coil	Coil	184	204	-	T	17-10-2024	-	-	-	-
SNRNP70	novel_not_in_catalog	130009	130009_ORF.5	a5259b516a700431a49defea2c086085	332	SUPERFAMILY	SSF54928	RNA-binding domain, RBD	60	108	3.12e-05	T	17-10-2024	IPR035979	RNA-binding domain superfamily	-	-
SNRNP70	novel_not_in_catalog	140820	140820_ORF.7	a5259b516a700431a49defea2c086085	332	Gene3D	G3DSA:3.30.70.330	-	57	119	5.5e-12	T	17-10-2024	IPR012677	Nucleotide-binding alpha-beta plait domain superfamily	-	-
SNRNP70	novel_not_in_catalog	140820	140820_ORF.7	a5259b516a700431a49defea2c086085	332	PANTHER	PTHR13952	U1 SMALL NUCLEAR RIBONUCLEOPROTEIN 70 KD	60	260	1.7e-12	T	17-10-2024	IPR051183	U1 snRNP 70 kDa and U11/U12 snRNP 35 kDa	-	-
SNRNP70	novel_not_in_catalog	140820	140820_ORF.7	a5259b516a700431a49defea2c086085	332	FunFam	G3DSA:3.30.70.330:FF:001585	U1 small nuclear ribonucleoprotein 70 kDa	58	119	8.2e-34	T	17-10-2024	-	-	-	-
SNRNP70	novel_not_in_catalog	140820	140820_ORF.7	a5259b516a700431a49defea2c086085	332	Coils	Coil	Coil	184	204	-	T	17-10-2024	-	-	-	-
SNRNP70	novel_not_in_catalog	140820	140820_ORF.7	a5259b516a700431a49defea2c086085	332	SUPERFAMILY	SSF54928	RNA-binding domain, RBD	60	108	3.12e-05	T	17-10-2024	IPR035979	RNA-binding domain superfamily	-	-
SNRNP70	novel_not_in_catalog	85996	85996_ORF.5	a5259b516a700431a49defea2c086085	332	Gene3D	G3DSA:3.30.70.330	-	57	119	5.5e-12	T	17-10-2024	IPR012677	Nucleotide-binding alpha-beta plait domain superfamily	-	-
SNRNP70	novel_not_in_catalog	85996	85996_ORF.5	a5259b516a700431a49defea2c086085	332	PANTHER	PTHR13952	U1 SMALL NUCLEAR RIBONUCLEOPROTEIN 70 KD	60	260	1.7e-12	T	17-10-2024	IPR051183	U1 snRNP 70 kDa and U11/U12 snRNP 35 kDa	-	-
SNRNP70	novel_not_in_catalog	85996	85996_ORF.5	a5259b516a700431a49defea2c086085	332	FunFam	G3DSA:3.30.70.330:FF:001585	U1 small nuclear ribonucleoprotein 70 kDa	58	119	8.2e-34	T	17-10-2024	-	-	-	-
SNRNP70	novel_not_in_catalog	85996	85996_ORF.5	a5259b516a700431a49defea2c086085	332	Coils	Coil	Coil	184	204	-	T	17-10-2024	-	-	-	-
SNRNP70	novel_not_in_catalog	85996	85996_ORF.5	a5259b516a700431a49defea2c086085	332	SUPERFAMILY	SSF54928	RNA-binding domain, RBD	60	108	3.12e-05	T	17-10-2024	IPR035979	RNA-binding domain superfamily	-	-
SNRNP70	novel_not_in_catalog	103783	103783_ORF.6	a5259b516a700431a49defea2c086085	332	Gene3D	G3DSA:3.30.70.330	-	57	119	5.5e-12	T	17-10-2024	IPR012677	Nucleotide-binding alpha-beta plait domain superfamily	-	-
SNRNP70	novel_not_in_catalog	103783	103783_ORF.6	a5259b516a700431a49defea2c086085	332	PANTHER	PTHR13952	U1 SMALL NUCLEAR RIBONUCLEOPROTEIN 70 KD	60	260	1.7e-12	T	17-10-2024	IPR051183	U1 snRNP 70 kDa and U11/U12 snRNP 35 kDa	-	-
SNRNP70	novel_not_in_catalog	103783	103783_ORF.6	a5259b516a700431a49defea2c086085	332	FunFam	G3DSA:3.30.70.330:FF:001585	U1 small nuclear ribonucleoprotein 70 kDa	58	119	8.2e-34	T	17-10-2024	-	-	-	-
SNRNP70	novel_not_in_catalog	103783	103783_ORF.6	a5259b516a700431a49defea2c086085	332	Coils	Coil	Coil	184	204	-	T	17-10-2024	-	-	-	-
SNRNP70	novel_not_in_catalog	103783	103783_ORF.6	a5259b516a700431a49defea2c086085	332	SUPERFAMILY	SSF54928	RNA-binding domain, RBD	60	108	3.12e-05	T	17-10-2024	IPR035979	RNA-binding domain superfamily	-	-
SNRNP70	novel_not_in_catalog	56361	56361_ORF.5	a5259b516a700431a49defea2c086085	332	Gene3D	G3DSA:3.30.70.330	-	57	119	5.5e-12	T	17-10-2024	IPR012677	Nucleotide-binding alpha-beta plait domain superfamily	-	-
SNRNP70	novel_not_in_catalog	56361	56361_ORF.5	a5259b516a700431a49defea2c086085	332	PANTHER	PTHR13952	U1 SMALL NUCLEAR RIBONUCLEOPROTEIN 70 KD	60	260	1.7e-12	T	17-10-2024	IPR051183	U1 snRNP 70 kDa and U11/U12 snRNP 35 kDa	-	-
SNRNP70	novel_not_in_catalog	56361	56361_ORF.5	a5259b516a700431a49defea2c086085	332	FunFam	G3DSA:3.30.70.330:FF:001585	U1 small nuclear ribonucleoprotein 70 kDa	58	119	8.2e-34	T	17-10-2024	-	-	-	-
SNRNP70	novel_not_in_catalog	56361	56361_ORF.5	a5259b516a700431a49defea2c086085	332	Coils	Coil	Coil	184	204	-	T	17-10-2024	-	-	-	-
SNRNP70	novel_not_in_catalog	56361	56361_ORF.5	a5259b516a700431a49defea2c086085	332	SUPERFAMILY	SSF54928	RNA-binding domain, RBD	60	108	3.12e-05	T	17-10-2024	IPR035979	RNA-binding domain superfamily	-	-
SNRNP70	novel_not_in_catalog	130001	130001_ORF.5	a5259b516a700431a49defea2c086085	332	Gene3D	G3DSA:3.30.70.330	-	57	119	5.5e-12	T	17-10-2024	IPR012677	Nucleotide-binding alpha-beta plait domain superfamily	-	-
SNRNP70	novel_not_in_catalog	130001	130001_ORF.5	a5259b516a700431a49defea2c086085	332	PANTHER	PTHR13952	U1 SMALL NUCLEAR RIBONUCLEOPROTEIN 70 KD	60	260	1.7e-12	T	17-10-2024	IPR051183	U1 snRNP 70 kDa and U11/U12 snRNP 35 kDa	-	-
SNRNP70	novel_not_in_catalog	130001	130001_ORF.5	a5259b516a700431a49defea2c086085	332	FunFam	G3DSA:3.30.70.330:FF:001585	U1 small nuclear ribonucleoprotein 70 kDa	58	119	8.2e-34	T	17-10-2024	-	-	-	-
SNRNP70	novel_not_in_catalog	130001	130001_ORF.5	a5259b516a700431a49defea2c086085	332	Coils	Coil	Coil	184	204	-	T	17-10-2024	-	-	-	-
SNRNP70	novel_not_in_catalog	130001	130001_ORF.5	a5259b516a700431a49defea2c086085	332	SUPERFAMILY	SSF54928	RNA-binding domain, RBD	60	108	3.12e-05	T	17-10-2024	IPR035979	RNA-binding domain superfamily	-	-
SNRNP70	incomplete-splice_match	15313	15313_ORF.9	a5259b516a700431a49defea2c086085	332	Gene3D	G3DSA:3.30.70.330	-	57	119	5.5e-12	T	17-10-2024	IPR012677	Nucleotide-binding alpha-beta plait domain superfamily	-	-
SNRNP70	incomplete-splice_match	15313	15313_ORF.9	a5259b516a700431a49defea2c086085	332	PANTHER	PTHR13952	U1 SMALL NUCLEAR RIBONUCLEOPROTEIN 70 KD	60	260	1.7e-12	T	17-10-2024	IPR051183	U1 snRNP 70 kDa and U11/U12 snRNP 35 kDa	-	-
SNRNP70	incomplete-splice_match	15313	15313_ORF.9	a5259b516a700431a49defea2c086085	332	FunFam	G3DSA:3.30.70.330:FF:001585	U1 small nuclear ribonucleoprotein 70 kDa	58	119	8.2e-34	T	17-10-2024	-	-	-	-
SNRNP70	incomplete-splice_match	15313	15313_ORF.9	a5259b516a700431a49defea2c086085	332	Coils	Coil	Coil	184	204	-	T	17-10-2024	-	-	-	-
SNRNP70	incomplete-splice_match	15313	15313_ORF.9	a5259b516a700431a49defea2c086085	332	SUPERFAMILY	SSF54928	RNA-binding domain, RBD	60	108	3.12e-05	T	17-10-2024	IPR035979	RNA-binding domain superfamily	-	-
SNRNP70	novel_not_in_catalog	56451	56451_ORF.2	a5259b516a700431a49defea2c086085	332	Gene3D	G3DSA:3.30.70.330	-	57	119	5.5e-12	T	17-10-2024	IPR012677	Nucleotide-binding alpha-beta plait domain superfamily	-	-
SNRNP70	novel_not_in_catalog	56451	56451_ORF.2	a5259b516a700431a49defea2c086085	332	PANTHER	PTHR13952	U1 SMALL NUCLEAR RIBONUCLEOPROTEIN 70 KD	60	260	1.7e-12	T	17-10-2024	IPR051183	U1 snRNP 70 kDa and U11/U12 snRNP 35 kDa	-	-
SNRNP70	novel_not_in_catalog	56451	56451_ORF.2	a5259b516a700431a49defea2c086085	332	FunFam	G3DSA:3.30.70.330:FF:001585	U1 small nuclear ribonucleoprotein 70 kDa	58	119	8.2e-34	T	17-10-2024	-	-	-	-
SNRNP70	novel_not_in_catalog	56451	56451_ORF.2	a5259b516a700431a49defea2c086085	332	Coils	Coil	Coil	184	204	-	T	17-10-2024	-	-	-	-
SNRNP70	novel_not_in_catalog	56451	56451_ORF.2	a5259b516a700431a49defea2c086085	332	SUPERFAMILY	SSF54928	RNA-binding domain, RBD	60	108	3.12e-05	T	17-10-2024	IPR035979	RNA-binding domain superfamily	-	-
SNRNP70	novel_not_in_catalog	192422	192422_ORF.4	a5259b516a700431a49defea2c086085	332	Gene3D	G3DSA:3.30.70.330	-	57	119	5.5e-12	T	17-10-2024	IPR012677	Nucleotide-binding alpha-beta plait domain superfamily	-	-
SNRNP70	novel_not_in_catalog	192422	192422_ORF.4	a5259b516a700431a49defea2c086085	332	PANTHER	PTHR13952	U1 SMALL NUCLEAR RIBONUCLEOPROTEIN 70 KD	60	260	1.7e-12	T	17-10-2024	IPR051183	U1 snRNP 70 kDa and U11/U12 snRNP 35 kDa	-	-
SNRNP70	novel_not_in_catalog	192422	192422_ORF.4	a5259b516a700431a49defea2c086085	332	FunFam	G3DSA:3.30.70.330:FF:001585	U1 small nuclear ribonucleoprotein 70 kDa	58	119	8.2e-34	T	17-10-2024	-	-	-	-
SNRNP70	novel_not_in_catalog	192422	192422_ORF.4	a5259b516a700431a49defea2c086085	332	Coils	Coil	Coil	184	204	-	T	17-10-2024	-	-	-	-
SNRNP70	novel_not_in_catalog	192422	192422_ORF.4	a5259b516a700431a49defea2c086085	332	SUPERFAMILY	SSF54928	RNA-binding domain, RBD	60	108	3.12e-05	T	17-10-2024	IPR035979	RNA-binding domain superfamily	-	-
SNRNP70	novel_not_in_catalog	140808	140808_ORF.8	a5259b516a700431a49defea2c086085	332	Gene3D	G3DSA:3.30.70.330	-	57	119	5.5e-12	T	17-10-2024	IPR012677	Nucleotide-binding alpha-beta plait domain superfamily	-	-
SNRNP70	novel_not_in_catalog	140808	140808_ORF.8	a5259b516a700431a49defea2c086085	332	PANTHER	PTHR13952	U1 SMALL NUCLEAR RIBONUCLEOPROTEIN 70 KD	60	260	1.7e-12	T	17-10-2024	IPR051183	U1 snRNP 70 kDa and U11/U12 snRNP 35 kDa	-	-
SNRNP70	novel_not_in_catalog	140808	140808_ORF.8	a5259b516a700431a49defea2c086085	332	FunFam	G3DSA:3.30.70.330:FF:001585	U1 small nuclear ribonucleoprotein 70 kDa	58	119	8.2e-34	T	17-10-2024	-	-	-	-
SNRNP70	novel_not_in_catalog	140808	140808_ORF.8	a5259b516a700431a49defea2c086085	332	Coils	Coil	Coil	184	204	-	T	17-10-2024	-	-	-	-
SNRNP70	novel_not_in_catalog	140808	140808_ORF.8	a5259b516a700431a49defea2c086085	332	SUPERFAMILY	SSF54928	RNA-binding domain, RBD	60	108	3.12e-05	T	17-10-2024	IPR035979	RNA-binding domain superfamily	-	-
SNRNP70	novel_not_in_catalog	140793	140793_ORF.4	a5259b516a700431a49defea2c086085	332	Gene3D	G3DSA:3.30.70.330	-	57	119	5.5e-12	T	17-10-2024	IPR012677	Nucleotide-binding alpha-beta plait domain superfamily	-	-
SNRNP70	novel_not_in_catalog	140793	140793_ORF.4	a5259b516a700431a49defea2c086085	332	PANTHER	PTHR13952	U1 SMALL NUCLEAR RIBONUCLEOPROTEIN 70 KD	60	260	1.7e-12	T	17-10-2024	IPR051183	U1 snRNP 70 kDa and U11/U12 snRNP 35 kDa	-	-
SNRNP70	novel_not_in_catalog	140793	140793_ORF.4	a5259b516a700431a49defea2c086085	332	FunFam	G3DSA:3.30.70.330:FF:001585	U1 small nuclear ribonucleoprotein 70 kDa	58	119	8.2e-34	T	17-10-2024	-	-	-	-
SNRNP70	novel_not_in_catalog	140793	140793_ORF.4	a5259b516a700431a49defea2c086085	332	Coils	Coil	Coil	184	204	-	T	17-10-2024	-	-	-	-
SNRNP70	novel_not_in_catalog	140793	140793_ORF.4	a5259b516a700431a49defea2c086085	332	SUPERFAMILY	SSF54928	RNA-binding domain, RBD	60	108	3.12e-05	T	17-10-2024	IPR035979	RNA-binding domain superfamily	-	-
SNRNP70	novel_not_in_catalog	15267	15267_ORF.5	a5259b516a700431a49defea2c086085	332	Gene3D	G3DSA:3.30.70.330	-	57	119	5.5e-12	T	17-10-2024	IPR012677	Nucleotide-binding alpha-beta plait domain superfamily	-	-
SNRNP70	novel_not_in_catalog	15267	15267_ORF.5	a5259b516a700431a49defea2c086085	332	PANTHER	PTHR13952	U1 SMALL NUCLEAR RIBONUCLEOPROTEIN 70 KD	60	260	1.7e-12	T	17-10-2024	IPR051183	U1 snRNP 70 kDa and U11/U12 snRNP 35 kDa	-	-
SNRNP70	novel_not_in_catalog	15267	15267_ORF.5	a5259b516a700431a49defea2c086085	332	FunFam	G3DSA:3.30.70.330:FF:001585	U1 small nuclear ribonucleoprotein 70 kDa	58	119	8.2e-34	T	17-10-2024	-	-	-	-
SNRNP70	novel_not_in_catalog	15267	15267_ORF.5	a5259b516a700431a49defea2c086085	332	Coils	Coil	Coil	184	204	-	T	17-10-2024	-	-	-	-
SNRNP70	novel_not_in_catalog	15267	15267_ORF.5	a5259b516a700431a49defea2c086085	332	SUPERFAMILY	SSF54928	RNA-binding domain, RBD	60	108	3.12e-05	T	17-10-2024	IPR035979	RNA-binding domain superfamily	-	-
SNRNP70	novel_not_in_catalog	56448	56448_ORF.5	a5259b516a700431a49defea2c086085	332	Gene3D	G3DSA:3.30.70.330	-	57	119	5.5e-12	T	17-10-2024	IPR012677	Nucleotide-binding alpha-beta plait domain superfamily	-	-
SNRNP70	novel_not_in_catalog	56448	56448_ORF.5	a5259b516a700431a49defea2c086085	332	PANTHER	PTHR13952	U1 SMALL NUCLEAR RIBONUCLEOPROTEIN 70 KD	60	260	1.7e-12	T	17-10-2024	IPR051183	U1 snRNP 70 kDa and U11/U12 snRNP 35 kDa	-	-
SNRNP70	novel_not_in_catalog	56448	56448_ORF.5	a5259b516a700431a49defea2c086085	332	FunFam	G3DSA:3.30.70.330:FF:001585	U1 small nuclear ribonucleoprotein 70 kDa	58	119	8.2e-34	T	17-10-2024	-	-	-	-
SNRNP70	novel_not_in_catalog	56448	56448_ORF.5	a5259b516a700431a49defea2c086085	332	Coils	Coil	Coil	184	204	-	T	17-10-2024	-	-	-	-
SNRNP70	novel_not_in_catalog	56448	56448_ORF.5	a5259b516a700431a49defea2c086085	332	SUPERFAMILY	SSF54928	RNA-binding domain, RBD	60	108	3.12e-05	T	17-10-2024	IPR035979	RNA-binding domain superfamily	-	-
SNRNP70	novel_not_in_catalog	129981	129981_ORF.1	a5259b516a700431a49defea2c086085	332	Gene3D	G3DSA:3.30.70.330	-	57	119	5.5e-12	T	17-10-2024	IPR012677	Nucleotide-binding alpha-beta plait domain superfamily	-	-
SNRNP70	novel_not_in_catalog	129981	129981_ORF.1	a5259b516a700431a49defea2c086085	332	PANTHER	PTHR13952	U1 SMALL NUCLEAR RIBONUCLEOPROTEIN 70 KD	60	260	1.7e-12	T	17-10-2024	IPR051183	U1 snRNP 70 kDa and U11/U12 snRNP 35 kDa	-	-
SNRNP70	novel_not_in_catalog	129981	129981_ORF.1	a5259b516a700431a49defea2c086085	332	FunFam	G3DSA:3.30.70.330:FF:001585	U1 small nuclear ribonucleoprotein 70 kDa	58	119	8.2e-34	T	17-10-2024	-	-	-	-
SNRNP70	novel_not_in_catalog	129981	129981_ORF.1	a5259b516a700431a49defea2c086085	332	Coils	Coil	Coil	184	204	-	T	17-10-2024	-	-	-	-
SNRNP70	novel_not_in_catalog	129981	129981_ORF.1	a5259b516a700431a49defea2c086085	332	SUPERFAMILY	SSF54928	RNA-binding domain, RBD	60	108	3.12e-05	T	17-10-2024	IPR035979	RNA-binding domain superfamily	-	-
SNRNP70	novel_not_in_catalog	155292	155292_ORF.2	a5259b516a700431a49defea2c086085	332	Gene3D	G3DSA:3.30.70.330	-	57	119	5.5e-12	T	17-10-2024	IPR012677	Nucleotide-binding alpha-beta plait domain superfamily	-	-
SNRNP70	novel_not_in_catalog	155292	155292_ORF.2	a5259b516a700431a49defea2c086085	332	PANTHER	PTHR13952	U1 SMALL NUCLEAR RIBONUCLEOPROTEIN 70 KD	60	260	1.7e-12	T	17-10-2024	IPR051183	U1 snRNP 70 kDa and U11/U12 snRNP 35 kDa	-	-
SNRNP70	novel_not_in_catalog	155292	155292_ORF.2	a5259b516a700431a49defea2c086085	332	FunFam	G3DSA:3.30.70.330:FF:001585	U1 small nuclear ribonucleoprotein 70 kDa	58	119	8.2e-34	T	17-10-2024	-	-	-	-
SNRNP70	novel_not_in_catalog	155292	155292_ORF.2	a5259b516a700431a49defea2c086085	332	Coils	Coil	Coil	184	204	-	T	17-10-2024	-	-	-	-
SNRNP70	novel_not_in_catalog	155292	155292_ORF.2	a5259b516a700431a49defea2c086085	332	SUPERFAMILY	SSF54928	RNA-binding domain, RBD	60	108	3.12e-05	T	17-10-2024	IPR035979	RNA-binding domain superfamily	-	-
SNRNP70	novel_not_in_catalog	41626	41626_ORF.3	a5259b516a700431a49defea2c086085	332	Gene3D	G3DSA:3.30.70.330	-	57	119	5.5e-12	T	17-10-2024	IPR012677	Nucleotide-binding alpha-beta plait domain superfamily	-	-
SNRNP70	novel_not_in_catalog	41626	41626_ORF.3	a5259b516a700431a49defea2c086085	332	PANTHER	PTHR13952	U1 SMALL NUCLEAR RIBONUCLEOPROTEIN 70 KD	60	260	1.7e-12	T	17-10-2024	IPR051183	U1 snRNP 70 kDa and U11/U12 snRNP 35 kDa	-	-
SNRNP70	novel_not_in_catalog	41626	41626_ORF.3	a5259b516a700431a49defea2c086085	332	FunFam	G3DSA:3.30.70.330:FF:001585	U1 small nuclear ribonucleoprotein 70 kDa	58	119	8.2e-34	T	17-10-2024	-	-	-	-
SNRNP70	novel_not_in_catalog	41626	41626_ORF.3	a5259b516a700431a49defea2c086085	332	Coils	Coil	Coil	184	204	-	T	17-10-2024	-	-	-	-
SNRNP70	novel_not_in_catalog	41626	41626_ORF.3	a5259b516a700431a49defea2c086085	332	SUPERFAMILY	SSF54928	RNA-binding domain, RBD	60	108	3.12e-05	T	17-10-2024	IPR035979	RNA-binding domain superfamily	-	-
SNRNP70	novel_not_in_catalog	118027	118027_ORF.7	a5259b516a700431a49defea2c086085	332	Gene3D	G3DSA:3.30.70.330	-	57	119	5.5e-12	T	17-10-2024	IPR012677	Nucleotide-binding alpha-beta plait domain superfamily	-	-
SNRNP70	novel_not_in_catalog	118027	118027_ORF.7	a5259b516a700431a49defea2c086085	332	PANTHER	PTHR13952	U1 SMALL NUCLEAR RIBONUCLEOPROTEIN 70 KD	60	260	1.7e-12	T	17-10-2024	IPR051183	U1 snRNP 70 kDa and U11/U12 snRNP 35 kDa	-	-
SNRNP70	novel_not_in_catalog	118027	118027_ORF.7	a5259b516a700431a49defea2c086085	332	FunFam	G3DSA:3.30.70.330:FF:001585	U1 small nuclear ribonucleoprotein 70 kDa	58	119	8.2e-34	T	17-10-2024	-	-	-	-
SNRNP70	novel_not_in_catalog	118027	118027_ORF.7	a5259b516a700431a49defea2c086085	332	Coils	Coil	Coil	184	204	-	T	17-10-2024	-	-	-	-
SNRNP70	novel_not_in_catalog	118027	118027_ORF.7	a5259b516a700431a49defea2c086085	332	SUPERFAMILY	SSF54928	RNA-binding domain, RBD	60	108	3.12e-05	T	17-10-2024	IPR035979	RNA-binding domain superfamily	-	-
SNRNP70	novel_not_in_catalog	69485	69485_ORF.2	a5259b516a700431a49defea2c086085	332	Gene3D	G3DSA:3.30.70.330	-	57	119	5.5e-12	T	17-10-2024	IPR012677	Nucleotide-binding alpha-beta plait domain superfamily	-	-
SNRNP70	novel_not_in_catalog	69485	69485_ORF.2	a5259b516a700431a49defea2c086085	332	PANTHER	PTHR13952	U1 SMALL NUCLEAR RIBONUCLEOPROTEIN 70 KD	60	260	1.7e-12	T	17-10-2024	IPR051183	U1 snRNP 70 kDa and U11/U12 snRNP 35 kDa	-	-
SNRNP70	novel_not_in_catalog	69485	69485_ORF.2	a5259b516a700431a49defea2c086085	332	FunFam	G3DSA:3.30.70.330:FF:001585	U1 small nuclear ribonucleoprotein 70 kDa	58	119	8.2e-34	T	17-10-2024	-	-	-	-
SNRNP70	novel_not_in_catalog	69485	69485_ORF.2	a5259b516a700431a49defea2c086085	332	Coils	Coil	Coil	184	204	-	T	17-10-2024	-	-	-	-
SNRNP70	novel_not_in_catalog	69485	69485_ORF.2	a5259b516a700431a49defea2c086085	332	SUPERFAMILY	SSF54928	RNA-binding domain, RBD	60	108	3.12e-05	T	17-10-2024	IPR035979	RNA-binding domain superfamily	-	-
SNRNP70	novel_not_in_catalog	41549	41549_ORF.9	a5259b516a700431a49defea2c086085	332	Gene3D	G3DSA:3.30.70.330	-	57	119	5.5e-12	T	17-10-2024	IPR012677	Nucleotide-binding alpha-beta plait domain superfamily	-	-
SNRNP70	novel_not_in_catalog	41549	41549_ORF.9	a5259b516a700431a49defea2c086085	332	PANTHER	PTHR13952	U1 SMALL NUCLEAR RIBONUCLEOPROTEIN 70 KD	60	260	1.7e-12	T	17-10-2024	IPR051183	U1 snRNP 70 kDa and U11/U12 snRNP 35 kDa	-	-
SNRNP70	novel_not_in_catalog	41549	41549_ORF.9	a5259b516a700431a49defea2c086085	332	FunFam	G3DSA:3.30.70.330:FF:001585	U1 small nuclear ribonucleoprotein 70 kDa	58	119	8.2e-34	T	17-10-2024	-	-	-	-
SNRNP70	novel_not_in_catalog	41549	41549_ORF.9	a5259b516a700431a49defea2c086085	332	Coils	Coil	Coil	184	204	-	T	17-10-2024	-	-	-	-
SNRNP70	novel_not_in_catalog	41549	41549_ORF.9	a5259b516a700431a49defea2c086085	332	SUPERFAMILY	SSF54928	RNA-binding domain, RBD	60	108	3.12e-05	T	17-10-2024	IPR035979	RNA-binding domain superfamily	-	-
SNRNP70	novel_in_catalog	177002	177002_ORF.15	a5259b516a700431a49defea2c086085	332	Gene3D	G3DSA:3.30.70.330	-	57	119	5.5e-12	T	17-10-2024	IPR012677	Nucleotide-binding alpha-beta plait domain superfamily	-	-
SNRNP70	novel_in_catalog	177002	177002_ORF.15	a5259b516a700431a49defea2c086085	332	PANTHER	PTHR13952	U1 SMALL NUCLEAR RIBONUCLEOPROTEIN 70 KD	60	260	1.7e-12	T	17-10-2024	IPR051183	U1 snRNP 70 kDa and U11/U12 snRNP 35 kDa	-	-
SNRNP70	novel_in_catalog	177002	177002_ORF.15	a5259b516a700431a49defea2c086085	332	FunFam	G3DSA:3.30.70.330:FF:001585	U1 small nuclear ribonucleoprotein 70 kDa	58	119	8.2e-34	T	17-10-2024	-	-	-	-
SNRNP70	novel_in_catalog	177002	177002_ORF.15	a5259b516a700431a49defea2c086085	332	Coils	Coil	Coil	184	204	-	T	17-10-2024	-	-	-	-
SNRNP70	novel_in_catalog	177002	177002_ORF.15	a5259b516a700431a49defea2c086085	332	SUPERFAMILY	SSF54928	RNA-binding domain, RBD	60	108	3.12e-05	T	17-10-2024	IPR035979	RNA-binding domain superfamily	-	-
SNRNP70	novel_not_in_catalog	41628	41628_ORF.4	a5259b516a700431a49defea2c086085	332	Gene3D	G3DSA:3.30.70.330	-	57	119	5.5e-12	T	17-10-2024	IPR012677	Nucleotide-binding alpha-beta plait domain superfamily	-	-
SNRNP70	novel_not_in_catalog	41628	41628_ORF.4	a5259b516a700431a49defea2c086085	332	PANTHER	PTHR13952	U1 SMALL NUCLEAR RIBONUCLEOPROTEIN 70 KD	60	260	1.7e-12	T	17-10-2024	IPR051183	U1 snRNP 70 kDa and U11/U12 snRNP 35 kDa	-	-
SNRNP70	novel_not_in_catalog	41628	41628_ORF.4	a5259b516a700431a49defea2c086085	332	FunFam	G3DSA:3.30.70.330:FF:001585	U1 small nuclear ribonucleoprotein 70 kDa	58	119	8.2e-34	T	17-10-2024	-	-	-	-
SNRNP70	novel_not_in_catalog	41628	41628_ORF.4	a5259b516a700431a49defea2c086085	332	Coils	Coil	Coil	184	204	-	T	17-10-2024	-	-	-	-
SNRNP70	novel_not_in_catalog	41628	41628_ORF.4	a5259b516a700431a49defea2c086085	332	SUPERFAMILY	SSF54928	RNA-binding domain, RBD	60	108	3.12e-05	T	17-10-2024	IPR035979	RNA-binding domain superfamily	-	-
SNRNP70	novel_not_in_catalog	168210	168210_ORF.4	a5259b516a700431a49defea2c086085	332	Gene3D	G3DSA:3.30.70.330	-	57	119	5.5e-12	T	17-10-2024	IPR012677	Nucleotide-binding alpha-beta plait domain superfamily	-	-
SNRNP70	novel_not_in_catalog	168210	168210_ORF.4	a5259b516a700431a49defea2c086085	332	PANTHER	PTHR13952	U1 SMALL NUCLEAR RIBONUCLEOPROTEIN 70 KD	60	260	1.7e-12	T	17-10-2024	IPR051183	U1 snRNP 70 kDa and U11/U12 snRNP 35 kDa	-	-
SNRNP70	novel_not_in_catalog	168210	168210_ORF.4	a5259b516a700431a49defea2c086085	332	FunFam	G3DSA:3.30.70.330:FF:001585	U1 small nuclear ribonucleoprotein 70 kDa	58	119	8.2e-34	T	17-10-2024	-	-	-	-
SNRNP70	novel_not_in_catalog	168210	168210_ORF.4	a5259b516a700431a49defea2c086085	332	Coils	Coil	Coil	184	204	-	T	17-10-2024	-	-	-	-
SNRNP70	novel_not_in_catalog	168210	168210_ORF.4	a5259b516a700431a49defea2c086085	332	SUPERFAMILY	SSF54928	RNA-binding domain, RBD	60	108	3.12e-05	T	17-10-2024	IPR035979	RNA-binding domain superfamily	-	-
SNRNP70	novel_in_catalog	15259	15259_ORF.15	a5259b516a700431a49defea2c086085	332	Gene3D	G3DSA:3.30.70.330	-	57	119	5.5e-12	T	17-10-2024	IPR012677	Nucleotide-binding alpha-beta plait domain superfamily	-	-
SNRNP70	novel_in_catalog	15259	15259_ORF.15	a5259b516a700431a49defea2c086085	332	PANTHER	PTHR13952	U1 SMALL NUCLEAR RIBONUCLEOPROTEIN 70 KD	60	260	1.7e-12	T	17-10-2024	IPR051183	U1 snRNP 70 kDa and U11/U12 snRNP 35 kDa	-	-
SNRNP70	novel_in_catalog	15259	15259_ORF.15	a5259b516a700431a49defea2c086085	332	FunFam	G3DSA:3.30.70.330:FF:001585	U1 small nuclear ribonucleoprotein 70 kDa	58	119	8.2e-34	T	17-10-2024	-	-	-	-
SNRNP70	novel_in_catalog	15259	15259_ORF.15	a5259b516a700431a49defea2c086085	332	Coils	Coil	Coil	184	204	-	T	17-10-2024	-	-	-	-
SNRNP70	novel_in_catalog	15259	15259_ORF.15	a5259b516a700431a49defea2c086085	332	SUPERFAMILY	SSF54928	RNA-binding domain, RBD	60	108	3.12e-05	T	17-10-2024	IPR035979	RNA-binding domain superfamily	-	-
SNRNP70	novel_not_in_catalog	118019	118019_ORF.2	a5259b516a700431a49defea2c086085	332	Gene3D	G3DSA:3.30.70.330	-	57	119	5.5e-12	T	17-10-2024	IPR012677	Nucleotide-binding alpha-beta plait domain superfamily	-	-
SNRNP70	novel_not_in_catalog	118019	118019_ORF.2	a5259b516a700431a49defea2c086085	332	PANTHER	PTHR13952	U1 SMALL NUCLEAR RIBONUCLEOPROTEIN 70 KD	60	260	1.7e-12	T	17-10-2024	IPR051183	U1 snRNP 70 kDa and U11/U12 snRNP 35 kDa	-	-
SNRNP70	novel_not_in_catalog	118019	118019_ORF.2	a5259b516a700431a49defea2c086085	332	FunFam	G3DSA:3.30.70.330:FF:001585	U1 small nuclear ribonucleoprotein 70 kDa	58	119	8.2e-34	T	17-10-2024	-	-	-	-
SNRNP70	novel_not_in_catalog	118019	118019_ORF.2	a5259b516a700431a49defea2c086085	332	Coils	Coil	Coil	184	204	-	T	17-10-2024	-	-	-	-
SNRNP70	novel_not_in_catalog	118019	118019_ORF.2	a5259b516a700431a49defea2c086085	332	SUPERFAMILY	SSF54928	RNA-binding domain, RBD	60	108	3.12e-05	T	17-10-2024	IPR035979	RNA-binding domain superfamily	-	-
SNRNP70	novel_not_in_catalog	155204	155204_ORF.10	a5259b516a700431a49defea2c086085	332	Gene3D	G3DSA:3.30.70.330	-	57	119	5.5e-12	T	17-10-2024	IPR012677	Nucleotide-binding alpha-beta plait domain superfamily	-	-
SNRNP70	novel_not_in_catalog	155204	155204_ORF.10	a5259b516a700431a49defea2c086085	332	PANTHER	PTHR13952	U1 SMALL NUCLEAR RIBONUCLEOPROTEIN 70 KD	60	260	1.7e-12	T	17-10-2024	IPR051183	U1 snRNP 70 kDa and U11/U12 snRNP 35 kDa	-	-
SNRNP70	novel_not_in_catalog	155204	155204_ORF.10	a5259b516a700431a49defea2c086085	332	FunFam	G3DSA:3.30.70.330:FF:001585	U1 small nuclear ribonucleoprotein 70 kDa	58	119	8.2e-34	T	17-10-2024	-	-	-	-
SNRNP70	novel_not_in_catalog	155204	155204_ORF.10	a5259b516a700431a49defea2c086085	332	Coils	Coil	Coil	184	204	-	T	17-10-2024	-	-	-	-
SNRNP70	novel_not_in_catalog	155204	155204_ORF.10	a5259b516a700431a49defea2c086085	332	SUPERFAMILY	SSF54928	RNA-binding domain, RBD	60	108	3.12e-05	T	17-10-2024	IPR035979	RNA-binding domain superfamily	-	-
SNRNP70	novel_not_in_catalog	85956	85956_ORF.2	a5259b516a700431a49defea2c086085	332	Gene3D	G3DSA:3.30.70.330	-	57	119	5.5e-12	T	17-10-2024	IPR012677	Nucleotide-binding alpha-beta plait domain superfamily	-	-
SNRNP70	novel_not_in_catalog	85956	85956_ORF.2	a5259b516a700431a49defea2c086085	332	PANTHER	PTHR13952	U1 SMALL NUCLEAR RIBONUCLEOPROTEIN 70 KD	60	260	1.7e-12	T	17-10-2024	IPR051183	U1 snRNP 70 kDa and U11/U12 snRNP 35 kDa	-	-
SNRNP70	novel_not_in_catalog	85956	85956_ORF.2	a5259b516a700431a49defea2c086085	332	FunFam	G3DSA:3.30.70.330:FF:001585	U1 small nuclear ribonucleoprotein 70 kDa	58	119	8.2e-34	T	17-10-2024	-	-	-	-
SNRNP70	novel_not_in_catalog	85956	85956_ORF.2	a5259b516a700431a49defea2c086085	332	Coils	Coil	Coil	184	204	-	T	17-10-2024	-	-	-	-
SNRNP70	novel_not_in_catalog	85956	85956_ORF.2	a5259b516a700431a49defea2c086085	332	SUPERFAMILY	SSF54928	RNA-binding domain, RBD	60	108	3.12e-05	T	17-10-2024	IPR035979	RNA-binding domain superfamily	-	-
SNRNP70	novel_not_in_catalog	176985	176985_ORF.6	a5259b516a700431a49defea2c086085	332	Gene3D	G3DSA:3.30.70.330	-	57	119	5.5e-12	T	17-10-2024	IPR012677	Nucleotide-binding alpha-beta plait domain superfamily	-	-
SNRNP70	novel_not_in_catalog	176985	176985_ORF.6	a5259b516a700431a49defea2c086085	332	PANTHER	PTHR13952	U1 SMALL NUCLEAR RIBONUCLEOPROTEIN 70 KD	60	260	1.7e-12	T	17-10-2024	IPR051183	U1 snRNP 70 kDa and U11/U12 snRNP 35 kDa	-	-
SNRNP70	novel_not_in_catalog	176985	176985_ORF.6	a5259b516a700431a49defea2c086085	332	FunFam	G3DSA:3.30.70.330:FF:001585	U1 small nuclear ribonucleoprotein 70 kDa	58	119	8.2e-34	T	17-10-2024	-	-	-	-
SNRNP70	novel_not_in_catalog	176985	176985_ORF.6	a5259b516a700431a49defea2c086085	332	Coils	Coil	Coil	184	204	-	T	17-10-2024	-	-	-	-
SNRNP70	novel_not_in_catalog	176985	176985_ORF.6	a5259b516a700431a49defea2c086085	332	SUPERFAMILY	SSF54928	RNA-binding domain, RBD	60	108	3.12e-05	T	17-10-2024	IPR035979	RNA-binding domain superfamily	-	-
SNRNP70	novel_not_in_catalog	155183	155183_ORF.2	a5259b516a700431a49defea2c086085	332	Gene3D	G3DSA:3.30.70.330	-	57	119	5.5e-12	T	17-10-2024	IPR012677	Nucleotide-binding alpha-beta plait domain superfamily	-	-
SNRNP70	novel_not_in_catalog	155183	155183_ORF.2	a5259b516a700431a49defea2c086085	332	PANTHER	PTHR13952	U1 SMALL NUCLEAR RIBONUCLEOPROTEIN 70 KD	60	260	1.7e-12	T	17-10-2024	IPR051183	U1 snRNP 70 kDa and U11/U12 snRNP 35 kDa	-	-
SNRNP70	novel_not_in_catalog	155183	155183_ORF.2	a5259b516a700431a49defea2c086085	332	FunFam	G3DSA:3.30.70.330:FF:001585	U1 small nuclear ribonucleoprotein 70 kDa	58	119	8.2e-34	T	17-10-2024	-	-	-	-
SNRNP70	novel_not_in_catalog	155183	155183_ORF.2	a5259b516a700431a49defea2c086085	332	Coils	Coil	Coil	184	204	-	T	17-10-2024	-	-	-	-
SNRNP70	novel_not_in_catalog	155183	155183_ORF.2	a5259b516a700431a49defea2c086085	332	SUPERFAMILY	SSF54928	RNA-binding domain, RBD	60	108	3.12e-05	T	17-10-2024	IPR035979	RNA-binding domain superfamily	-	-
SNRNP70	novel_not_in_catalog	41642	41642_ORF.2	a5259b516a700431a49defea2c086085	332	Gene3D	G3DSA:3.30.70.330	-	57	119	5.5e-12	T	17-10-2024	IPR012677	Nucleotide-binding alpha-beta plait domain superfamily	-	-
SNRNP70	novel_not_in_catalog	41642	41642_ORF.2	a5259b516a700431a49defea2c086085	332	PANTHER	PTHR13952	U1 SMALL NUCLEAR RIBONUCLEOPROTEIN 70 KD	60	260	1.7e-12	T	17-10-2024	IPR051183	U1 snRNP 70 kDa and U11/U12 snRNP 35 kDa	-	-
SNRNP70	novel_not_in_catalog	41642	41642_ORF.2	a5259b516a700431a49defea2c086085	332	FunFam	G3DSA:3.30.70.330:FF:001585	U1 small nuclear ribonucleoprotein 70 kDa	58	119	8.2e-34	T	17-10-2024	-	-	-	-
SNRNP70	novel_not_in_catalog	41642	41642_ORF.2	a5259b516a700431a49defea2c086085	332	Coils	Coil	Coil	184	204	-	T	17-10-2024	-	-	-	-
SNRNP70	novel_not_in_catalog	41642	41642_ORF.2	a5259b516a700431a49defea2c086085	332	SUPERFAMILY	SSF54928	RNA-binding domain, RBD	60	108	3.12e-05	T	17-10-2024	IPR035979	RNA-binding domain superfamily	-	-
SNRNP70	novel_not_in_catalog	69498	69498_ORF.1	a5259b516a700431a49defea2c086085	332	Gene3D	G3DSA:3.30.70.330	-	57	119	5.5e-12	T	17-10-2024	IPR012677	Nucleotide-binding alpha-beta plait domain superfamily	-	-
SNRNP70	novel_not_in_catalog	69498	69498_ORF.1	a5259b516a700431a49defea2c086085	332	PANTHER	PTHR13952	U1 SMALL NUCLEAR RIBONUCLEOPROTEIN 70 KD	60	260	1.7e-12	T	17-10-2024	IPR051183	U1 snRNP 70 kDa and U11/U12 snRNP 35 kDa	-	-
SNRNP70	novel_not_in_catalog	69498	69498_ORF.1	a5259b516a700431a49defea2c086085	332	FunFam	G3DSA:3.30.70.330:FF:001585	U1 small nuclear ribonucleoprotein 70 kDa	58	119	8.2e-34	T	17-10-2024	-	-	-	-
SNRNP70	novel_not_in_catalog	69498	69498_ORF.1	a5259b516a700431a49defea2c086085	332	Coils	Coil	Coil	184	204	-	T	17-10-2024	-	-	-	-
SNRNP70	novel_not_in_catalog	69498	69498_ORF.1	a5259b516a700431a49defea2c086085	332	SUPERFAMILY	SSF54928	RNA-binding domain, RBD	60	108	3.12e-05	T	17-10-2024	IPR035979	RNA-binding domain superfamily	-	-
SNRNP70	novel_not_in_catalog	56460	56460_ORF.8	a5259b516a700431a49defea2c086085	332	Gene3D	G3DSA:3.30.70.330	-	57	119	5.5e-12	T	17-10-2024	IPR012677	Nucleotide-binding alpha-beta plait domain superfamily	-	-
SNRNP70	novel_not_in_catalog	56460	56460_ORF.8	a5259b516a700431a49defea2c086085	332	PANTHER	PTHR13952	U1 SMALL NUCLEAR RIBONUCLEOPROTEIN 70 KD	60	260	1.7e-12	T	17-10-2024	IPR051183	U1 snRNP 70 kDa and U11/U12 snRNP 35 kDa	-	-
SNRNP70	novel_not_in_catalog	56460	56460_ORF.8	a5259b516a700431a49defea2c086085	332	FunFam	G3DSA:3.30.70.330:FF:001585	U1 small nuclear ribonucleoprotein 70 kDa	58	119	8.2e-34	T	17-10-2024	-	-	-	-
SNRNP70	novel_not_in_catalog	56460	56460_ORF.8	a5259b516a700431a49defea2c086085	332	Coils	Coil	Coil	184	204	-	T	17-10-2024	-	-	-	-
SNRNP70	novel_not_in_catalog	56460	56460_ORF.8	a5259b516a700431a49defea2c086085	332	SUPERFAMILY	SSF54928	RNA-binding domain, RBD	60	108	3.12e-05	T	17-10-2024	IPR035979	RNA-binding domain superfamily	-	-
SNRNP70	novel_not_in_catalog	185722	185722_ORF.3	a5259b516a700431a49defea2c086085	332	Gene3D	G3DSA:3.30.70.330	-	57	119	5.5e-12	T	17-10-2024	IPR012677	Nucleotide-binding alpha-beta plait domain superfamily	-	-
SNRNP70	novel_not_in_catalog	185722	185722_ORF.3	a5259b516a700431a49defea2c086085	332	PANTHER	PTHR13952	U1 SMALL NUCLEAR RIBONUCLEOPROTEIN 70 KD	60	260	1.7e-12	T	17-10-2024	IPR051183	U1 snRNP 70 kDa and U11/U12 snRNP 35 kDa	-	-
SNRNP70	novel_not_in_catalog	185722	185722_ORF.3	a5259b516a700431a49defea2c086085	332	FunFam	G3DSA:3.30.70.330:FF:001585	U1 small nuclear ribonucleoprotein 70 kDa	58	119	8.2e-34	T	17-10-2024	-	-	-	-
SNRNP70	novel_not_in_catalog	185722	185722_ORF.3	a5259b516a700431a49defea2c086085	332	Coils	Coil	Coil	184	204	-	T	17-10-2024	-	-	-	-
SNRNP70	novel_not_in_catalog	185722	185722_ORF.3	a5259b516a700431a49defea2c086085	332	SUPERFAMILY	SSF54928	RNA-binding domain, RBD	60	108	3.12e-05	T	17-10-2024	IPR035979	RNA-binding domain superfamily	-	-
SNRNP70	novel_not_in_catalog	140790	140790_ORF.3	a5259b516a700431a49defea2c086085	332	Gene3D	G3DSA:3.30.70.330	-	57	119	5.5e-12	T	17-10-2024	IPR012677	Nucleotide-binding alpha-beta plait domain superfamily	-	-
SNRNP70	novel_not_in_catalog	140790	140790_ORF.3	a5259b516a700431a49defea2c086085	332	PANTHER	PTHR13952	U1 SMALL NUCLEAR RIBONUCLEOPROTEIN 70 KD	60	260	1.7e-12	T	17-10-2024	IPR051183	U1 snRNP 70 kDa and U11/U12 snRNP 35 kDa	-	-
SNRNP70	novel_not_in_catalog	140790	140790_ORF.3	a5259b516a700431a49defea2c086085	332	FunFam	G3DSA:3.30.70.330:FF:001585	U1 small nuclear ribonucleoprotein 70 kDa	58	119	8.2e-34	T	17-10-2024	-	-	-	-
SNRNP70	novel_not_in_catalog	140790	140790_ORF.3	a5259b516a700431a49defea2c086085	332	Coils	Coil	Coil	184	204	-	T	17-10-2024	-	-	-	-
SNRNP70	novel_not_in_catalog	140790	140790_ORF.3	a5259b516a700431a49defea2c086085	332	SUPERFAMILY	SSF54928	RNA-binding domain, RBD	60	108	3.12e-05	T	17-10-2024	IPR035979	RNA-binding domain superfamily	-	-
SNRNP70	novel_not_in_catalog	185672	185672_ORF.7	a5259b516a700431a49defea2c086085	332	Gene3D	G3DSA:3.30.70.330	-	57	119	5.5e-12	T	17-10-2024	IPR012677	Nucleotide-binding alpha-beta plait domain superfamily	-	-
SNRNP70	novel_not_in_catalog	185672	185672_ORF.7	a5259b516a700431a49defea2c086085	332	PANTHER	PTHR13952	U1 SMALL NUCLEAR RIBONUCLEOPROTEIN 70 KD	60	260	1.7e-12	T	17-10-2024	IPR051183	U1 snRNP 70 kDa and U11/U12 snRNP 35 kDa	-	-
SNRNP70	novel_not_in_catalog	185672	185672_ORF.7	a5259b516a700431a49defea2c086085	332	FunFam	G3DSA:3.30.70.330:FF:001585	U1 small nuclear ribonucleoprotein 70 kDa	58	119	8.2e-34	T	17-10-2024	-	-	-	-
SNRNP70	novel_not_in_catalog	185672	185672_ORF.7	a5259b516a700431a49defea2c086085	332	Coils	Coil	Coil	184	204	-	T	17-10-2024	-	-	-	-
SNRNP70	novel_not_in_catalog	185672	185672_ORF.7	a5259b516a700431a49defea2c086085	332	SUPERFAMILY	SSF54928	RNA-binding domain, RBD	60	108	3.12e-05	T	17-10-2024	IPR035979	RNA-binding domain superfamily	-	-
SNRNP70	novel_not_in_catalog	41646	41646_ORF.4	a5259b516a700431a49defea2c086085	332	Gene3D	G3DSA:3.30.70.330	-	57	119	5.5e-12	T	17-10-2024	IPR012677	Nucleotide-binding alpha-beta plait domain superfamily	-	-
SNRNP70	novel_not_in_catalog	41646	41646_ORF.4	a5259b516a700431a49defea2c086085	332	PANTHER	PTHR13952	U1 SMALL NUCLEAR RIBONUCLEOPROTEIN 70 KD	60	260	1.7e-12	T	17-10-2024	IPR051183	U1 snRNP 70 kDa and U11/U12 snRNP 35 kDa	-	-
SNRNP70	novel_not_in_catalog	41646	41646_ORF.4	a5259b516a700431a49defea2c086085	332	FunFam	G3DSA:3.30.70.330:FF:001585	U1 small nuclear ribonucleoprotein 70 kDa	58	119	8.2e-34	T	17-10-2024	-	-	-	-
SNRNP70	novel_not_in_catalog	41646	41646_ORF.4	a5259b516a700431a49defea2c086085	332	Coils	Coil	Coil	184	204	-	T	17-10-2024	-	-	-	-
SNRNP70	novel_not_in_catalog	41646	41646_ORF.4	a5259b516a700431a49defea2c086085	332	SUPERFAMILY	SSF54928	RNA-binding domain, RBD	60	108	3.12e-05	T	17-10-2024	IPR035979	RNA-binding domain superfamily	-	-
SNRNP70	novel_not_in_catalog	41560	41560_ORF.1	a5259b516a700431a49defea2c086085	332	Gene3D	G3DSA:3.30.70.330	-	57	119	5.5e-12	T	17-10-2024	IPR012677	Nucleotide-binding alpha-beta plait domain superfamily	-	-
SNRNP70	novel_not_in_catalog	41560	41560_ORF.1	a5259b516a700431a49defea2c086085	332	PANTHER	PTHR13952	U1 SMALL NUCLEAR RIBONUCLEOPROTEIN 70 KD	60	260	1.7e-12	T	17-10-2024	IPR051183	U1 snRNP 70 kDa and U11/U12 snRNP 35 kDa	-	-
SNRNP70	novel_not_in_catalog	41560	41560_ORF.1	a5259b516a700431a49defea2c086085	332	FunFam	G3DSA:3.30.70.330:FF:001585	U1 small nuclear ribonucleoprotein 70 kDa	58	119	8.2e-34	T	17-10-2024	-	-	-	-
SNRNP70	novel_not_in_catalog	41560	41560_ORF.1	a5259b516a700431a49defea2c086085	332	Coils	Coil	Coil	184	204	-	T	17-10-2024	-	-	-	-
SNRNP70	novel_not_in_catalog	41560	41560_ORF.1	a5259b516a700431a49defea2c086085	332	SUPERFAMILY	SSF54928	RNA-binding domain, RBD	60	108	3.12e-05	T	17-10-2024	IPR035979	RNA-binding domain superfamily	-	-
SNRNP70	novel_not_in_catalog	41544	41544_ORF.1	a5259b516a700431a49defea2c086085	332	Gene3D	G3DSA:3.30.70.330	-	57	119	5.5e-12	T	17-10-2024	IPR012677	Nucleotide-binding alpha-beta plait domain superfamily	-	-
SNRNP70	novel_not_in_catalog	41544	41544_ORF.1	a5259b516a700431a49defea2c086085	332	PANTHER	PTHR13952	U1 SMALL NUCLEAR RIBONUCLEOPROTEIN 70 KD	60	260	1.7e-12	T	17-10-2024	IPR051183	U1 snRNP 70 kDa and U11/U12 snRNP 35 kDa	-	-
SNRNP70	novel_not_in_catalog	41544	41544_ORF.1	a5259b516a700431a49defea2c086085	332	FunFam	G3DSA:3.30.70.330:FF:001585	U1 small nuclear ribonucleoprotein 70 kDa	58	119	8.2e-34	T	17-10-2024	-	-	-	-
SNRNP70	novel_not_in_catalog	41544	41544_ORF.1	a5259b516a700431a49defea2c086085	332	Coils	Coil	Coil	184	204	-	T	17-10-2024	-	-	-	-
SNRNP70	novel_not_in_catalog	41544	41544_ORF.1	a5259b516a700431a49defea2c086085	332	SUPERFAMILY	SSF54928	RNA-binding domain, RBD	60	108	3.12e-05	T	17-10-2024	IPR035979	RNA-binding domain superfamily	-	-
SNRNP70	novel_not_in_catalog	155209	155209_ORF.2	a5259b516a700431a49defea2c086085	332	Gene3D	G3DSA:3.30.70.330	-	57	119	5.5e-12	T	17-10-2024	IPR012677	Nucleotide-binding alpha-beta plait domain superfamily	-	-
SNRNP70	novel_not_in_catalog	155209	155209_ORF.2	a5259b516a700431a49defea2c086085	332	PANTHER	PTHR13952	U1 SMALL NUCLEAR RIBONUCLEOPROTEIN 70 KD	60	260	1.7e-12	T	17-10-2024	IPR051183	U1 snRNP 70 kDa and U11/U12 snRNP 35 kDa	-	-
SNRNP70	novel_not_in_catalog	155209	155209_ORF.2	a5259b516a700431a49defea2c086085	332	FunFam	G3DSA:3.30.70.330:FF:001585	U1 small nuclear ribonucleoprotein 70 kDa	58	119	8.2e-34	T	17-10-2024	-	-	-	-
SNRNP70	novel_not_in_catalog	155209	155209_ORF.2	a5259b516a700431a49defea2c086085	332	Coils	Coil	Coil	184	204	-	T	17-10-2024	-	-	-	-
SNRNP70	novel_not_in_catalog	155209	155209_ORF.2	a5259b516a700431a49defea2c086085	332	SUPERFAMILY	SSF54928	RNA-binding domain, RBD	60	108	3.12e-05	T	17-10-2024	IPR035979	RNA-binding domain superfamily	-	-
SNRNP70	novel_not_in_catalog	41638	41638_ORF.7	a5259b516a700431a49defea2c086085	332	Gene3D	G3DSA:3.30.70.330	-	57	119	5.5e-12	T	17-10-2024	IPR012677	Nucleotide-binding alpha-beta plait domain superfamily	-	-
SNRNP70	novel_not_in_catalog	41638	41638_ORF.7	a5259b516a700431a49defea2c086085	332	PANTHER	PTHR13952	U1 SMALL NUCLEAR RIBONUCLEOPROTEIN 70 KD	60	260	1.7e-12	T	17-10-2024	IPR051183	U1 snRNP 70 kDa and U11/U12 snRNP 35 kDa	-	-
SNRNP70	novel_not_in_catalog	41638	41638_ORF.7	a5259b516a700431a49defea2c086085	332	FunFam	G3DSA:3.30.70.330:FF:001585	U1 small nuclear ribonucleoprotein 70 kDa	58	119	8.2e-34	T	17-10-2024	-	-	-	-
SNRNP70	novel_not_in_catalog	41638	41638_ORF.7	a5259b516a700431a49defea2c086085	332	Coils	Coil	Coil	184	204	-	T	17-10-2024	-	-	-	-
SNRNP70	novel_not_in_catalog	41638	41638_ORF.7	a5259b516a700431a49defea2c086085	332	SUPERFAMILY	SSF54928	RNA-binding domain, RBD	60	108	3.12e-05	T	17-10-2024	IPR035979	RNA-binding domain superfamily	-	-
SNRNP70	novel_not_in_catalog	140789	140789_ORF.8	a5259b516a700431a49defea2c086085	332	Gene3D	G3DSA:3.30.70.330	-	57	119	5.5e-12	T	17-10-2024	IPR012677	Nucleotide-binding alpha-beta plait domain superfamily	-	-
SNRNP70	novel_not_in_catalog	140789	140789_ORF.8	a5259b516a700431a49defea2c086085	332	PANTHER	PTHR13952	U1 SMALL NUCLEAR RIBONUCLEOPROTEIN 70 KD	60	260	1.7e-12	T	17-10-2024	IPR051183	U1 snRNP 70 kDa and U11/U12 snRNP 35 kDa	-	-
SNRNP70	novel_not_in_catalog	140789	140789_ORF.8	a5259b516a700431a49defea2c086085	332	FunFam	G3DSA:3.30.70.330:FF:001585	U1 small nuclear ribonucleoprotein 70 kDa	58	119	8.2e-34	T	17-10-2024	-	-	-	-
SNRNP70	novel_not_in_catalog	140789	140789_ORF.8	a5259b516a700431a49defea2c086085	332	Coils	Coil	Coil	184	204	-	T	17-10-2024	-	-	-	-
SNRNP70	novel_not_in_catalog	140789	140789_ORF.8	a5259b516a700431a49defea2c086085	332	SUPERFAMILY	SSF54928	RNA-binding domain, RBD	60	108	3.12e-05	T	17-10-2024	IPR035979	RNA-binding domain superfamily	-	-
SNRNP70	novel_not_in_catalog	140773	140773_ORF.1	a5259b516a700431a49defea2c086085	332	Gene3D	G3DSA:3.30.70.330	-	57	119	5.5e-12	T	17-10-2024	IPR012677	Nucleotide-binding alpha-beta plait domain superfamily	-	-
SNRNP70	novel_not_in_catalog	140773	140773_ORF.1	a5259b516a700431a49defea2c086085	332	PANTHER	PTHR13952	U1 SMALL NUCLEAR RIBONUCLEOPROTEIN 70 KD	60	260	1.7e-12	T	17-10-2024	IPR051183	U1 snRNP 70 kDa and U11/U12 snRNP 35 kDa	-	-
SNRNP70	novel_not_in_catalog	140773	140773_ORF.1	a5259b516a700431a49defea2c086085	332	FunFam	G3DSA:3.30.70.330:FF:001585	U1 small nuclear ribonucleoprotein 70 kDa	58	119	8.2e-34	T	17-10-2024	-	-	-	-
SNRNP70	novel_not_in_catalog	140773	140773_ORF.1	a5259b516a700431a49defea2c086085	332	Coils	Coil	Coil	184	204	-	T	17-10-2024	-	-	-	-
SNRNP70	novel_not_in_catalog	140773	140773_ORF.1	a5259b516a700431a49defea2c086085	332	SUPERFAMILY	SSF54928	RNA-binding domain, RBD	60	108	3.12e-05	T	17-10-2024	IPR035979	RNA-binding domain superfamily	-	-
SNRNP70	novel_not_in_catalog	185658	185658_ORF.4	a5259b516a700431a49defea2c086085	332	Gene3D	G3DSA:3.30.70.330	-	57	119	5.5e-12	T	17-10-2024	IPR012677	Nucleotide-binding alpha-beta plait domain superfamily	-	-
SNRNP70	novel_not_in_catalog	185658	185658_ORF.4	a5259b516a700431a49defea2c086085	332	PANTHER	PTHR13952	U1 SMALL NUCLEAR RIBONUCLEOPROTEIN 70 KD	60	260	1.7e-12	T	17-10-2024	IPR051183	U1 snRNP 70 kDa and U11/U12 snRNP 35 kDa	-	-
SNRNP70	novel_not_in_catalog	185658	185658_ORF.4	a5259b516a700431a49defea2c086085	332	FunFam	G3DSA:3.30.70.330:FF:001585	U1 small nuclear ribonucleoprotein 70 kDa	58	119	8.2e-34	T	17-10-2024	-	-	-	-
SNRNP70	novel_not_in_catalog	185658	185658_ORF.4	a5259b516a700431a49defea2c086085	332	Coils	Coil	Coil	184	204	-	T	17-10-2024	-	-	-	-
SNRNP70	novel_not_in_catalog	185658	185658_ORF.4	a5259b516a700431a49defea2c086085	332	SUPERFAMILY	SSF54928	RNA-binding domain, RBD	60	108	3.12e-05	T	17-10-2024	IPR035979	RNA-binding domain superfamily	-	-
SNRNP70	novel_not_in_catalog	185655	185655_ORF.7	a5259b516a700431a49defea2c086085	332	Gene3D	G3DSA:3.30.70.330	-	57	119	5.5e-12	T	17-10-2024	IPR012677	Nucleotide-binding alpha-beta plait domain superfamily	-	-
SNRNP70	novel_not_in_catalog	185655	185655_ORF.7	a5259b516a700431a49defea2c086085	332	PANTHER	PTHR13952	U1 SMALL NUCLEAR RIBONUCLEOPROTEIN 70 KD	60	260	1.7e-12	T	17-10-2024	IPR051183	U1 snRNP 70 kDa and U11/U12 snRNP 35 kDa	-	-
SNRNP70	novel_not_in_catalog	185655	185655_ORF.7	a5259b516a700431a49defea2c086085	332	FunFam	G3DSA:3.30.70.330:FF:001585	U1 small nuclear ribonucleoprotein 70 kDa	58	119	8.2e-34	T	17-10-2024	-	-	-	-
SNRNP70	novel_not_in_catalog	185655	185655_ORF.7	a5259b516a700431a49defea2c086085	332	Coils	Coil	Coil	184	204	-	T	17-10-2024	-	-	-	-
SNRNP70	novel_not_in_catalog	185655	185655_ORF.7	a5259b516a700431a49defea2c086085	332	SUPERFAMILY	SSF54928	RNA-binding domain, RBD	60	108	3.12e-05	T	17-10-2024	IPR035979	RNA-binding domain superfamily	-	-
SNRNP70	novel_not_in_catalog	56440	56440_ORF.4	a5259b516a700431a49defea2c086085	332	Gene3D	G3DSA:3.30.70.330	-	57	119	5.5e-12	T	17-10-2024	IPR012677	Nucleotide-binding alpha-beta plait domain superfamily	-	-
SNRNP70	novel_not_in_catalog	56440	56440_ORF.4	a5259b516a700431a49defea2c086085	332	PANTHER	PTHR13952	U1 SMALL NUCLEAR RIBONUCLEOPROTEIN 70 KD	60	260	1.7e-12	T	17-10-2024	IPR051183	U1 snRNP 70 kDa and U11/U12 snRNP 35 kDa	-	-
SNRNP70	novel_not_in_catalog	56440	56440_ORF.4	a5259b516a700431a49defea2c086085	332	FunFam	G3DSA:3.30.70.330:FF:001585	U1 small nuclear ribonucleoprotein 70 kDa	58	119	8.2e-34	T	17-10-2024	-	-	-	-
SNRNP70	novel_not_in_catalog	56440	56440_ORF.4	a5259b516a700431a49defea2c086085	332	Coils	Coil	Coil	184	204	-	T	17-10-2024	-	-	-	-
SNRNP70	novel_not_in_catalog	56440	56440_ORF.4	a5259b516a700431a49defea2c086085	332	SUPERFAMILY	SSF54928	RNA-binding domain, RBD	60	108	3.12e-05	T	17-10-2024	IPR035979	RNA-binding domain superfamily	-	-
SNRNP70	novel_not_in_catalog	41672	41672_ORF.6	a5259b516a700431a49defea2c086085	332	Gene3D	G3DSA:3.30.70.330	-	57	119	5.5e-12	T	17-10-2024	IPR012677	Nucleotide-binding alpha-beta plait domain superfamily	-	-
SNRNP70	novel_not_in_catalog	41672	41672_ORF.6	a5259b516a700431a49defea2c086085	332	PANTHER	PTHR13952	U1 SMALL NUCLEAR RIBONUCLEOPROTEIN 70 KD	60	260	1.7e-12	T	17-10-2024	IPR051183	U1 snRNP 70 kDa and U11/U12 snRNP 35 kDa	-	-
SNRNP70	novel_not_in_catalog	41672	41672_ORF.6	a5259b516a700431a49defea2c086085	332	FunFam	G3DSA:3.30.70.330:FF:001585	U1 small nuclear ribonucleoprotein 70 kDa	58	119	8.2e-34	T	17-10-2024	-	-	-	-
SNRNP70	novel_not_in_catalog	41672	41672_ORF.6	a5259b516a700431a49defea2c086085	332	Coils	Coil	Coil	184	204	-	T	17-10-2024	-	-	-	-
SNRNP70	novel_not_in_catalog	41672	41672_ORF.6	a5259b516a700431a49defea2c086085	332	SUPERFAMILY	SSF54928	RNA-binding domain, RBD	60	108	3.12e-05	T	17-10-2024	IPR035979	RNA-binding domain superfamily	-	-
SNRNP70	novel_not_in_catalog	85972	85972_ORF.3	a5259b516a700431a49defea2c086085	332	Gene3D	G3DSA:3.30.70.330	-	57	119	5.5e-12	T	17-10-2024	IPR012677	Nucleotide-binding alpha-beta plait domain superfamily	-	-
SNRNP70	novel_not_in_catalog	85972	85972_ORF.3	a5259b516a700431a49defea2c086085	332	PANTHER	PTHR13952	U1 SMALL NUCLEAR RIBONUCLEOPROTEIN 70 KD	60	260	1.7e-12	T	17-10-2024	IPR051183	U1 snRNP 70 kDa and U11/U12 snRNP 35 kDa	-	-
SNRNP70	novel_not_in_catalog	85972	85972_ORF.3	a5259b516a700431a49defea2c086085	332	FunFam	G3DSA:3.30.70.330:FF:001585	U1 small nuclear ribonucleoprotein 70 kDa	58	119	8.2e-34	T	17-10-2024	-	-	-	-
SNRNP70	novel_not_in_catalog	85972	85972_ORF.3	a5259b516a700431a49defea2c086085	332	Coils	Coil	Coil	184	204	-	T	17-10-2024	-	-	-	-
SNRNP70	novel_not_in_catalog	85972	85972_ORF.3	a5259b516a700431a49defea2c086085	332	SUPERFAMILY	SSF54928	RNA-binding domain, RBD	60	108	3.12e-05	T	17-10-2024	IPR035979	RNA-binding domain superfamily	-	-
SNRNP70	novel_not_in_catalog	69503	69503_ORF.6	a5259b516a700431a49defea2c086085	332	Gene3D	G3DSA:3.30.70.330	-	57	119	5.5e-12	T	17-10-2024	IPR012677	Nucleotide-binding alpha-beta plait domain superfamily	-	-
SNRNP70	novel_not_in_catalog	69503	69503_ORF.6	a5259b516a700431a49defea2c086085	332	PANTHER	PTHR13952	U1 SMALL NUCLEAR RIBONUCLEOPROTEIN 70 KD	60	260	1.7e-12	T	17-10-2024	IPR051183	U1 snRNP 70 kDa and U11/U12 snRNP 35 kDa	-	-
SNRNP70	novel_not_in_catalog	69503	69503_ORF.6	a5259b516a700431a49defea2c086085	332	FunFam	G3DSA:3.30.70.330:FF:001585	U1 small nuclear ribonucleoprotein 70 kDa	58	119	8.2e-34	T	17-10-2024	-	-	-	-
SNRNP70	novel_not_in_catalog	69503	69503_ORF.6	a5259b516a700431a49defea2c086085	332	Coils	Coil	Coil	184	204	-	T	17-10-2024	-	-	-	-
SNRNP70	novel_not_in_catalog	69503	69503_ORF.6	a5259b516a700431a49defea2c086085	332	SUPERFAMILY	SSF54928	RNA-binding domain, RBD	60	108	3.12e-05	T	17-10-2024	IPR035979	RNA-binding domain superfamily	-	-
SNRNP70	novel_not_in_catalog	41671	41671_ORF.6	a5259b516a700431a49defea2c086085	332	Gene3D	G3DSA:3.30.70.330	-	57	119	5.5e-12	T	17-10-2024	IPR012677	Nucleotide-binding alpha-beta plait domain superfamily	-	-
SNRNP70	novel_not_in_catalog	41671	41671_ORF.6	a5259b516a700431a49defea2c086085	332	PANTHER	PTHR13952	U1 SMALL NUCLEAR RIBONUCLEOPROTEIN 70 KD	60	260	1.7e-12	T	17-10-2024	IPR051183	U1 snRNP 70 kDa and U11/U12 snRNP 35 kDa	-	-
SNRNP70	novel_not_in_catalog	41671	41671_ORF.6	a5259b516a700431a49defea2c086085	332	FunFam	G3DSA:3.30.70.330:FF:001585	U1 small nuclear ribonucleoprotein 70 kDa	58	119	8.2e-34	T	17-10-2024	-	-	-	-
SNRNP70	novel_not_in_catalog	41671	41671_ORF.6	a5259b516a700431a49defea2c086085	332	Coils	Coil	Coil	184	204	-	T	17-10-2024	-	-	-	-
SNRNP70	novel_not_in_catalog	41671	41671_ORF.6	a5259b516a700431a49defea2c086085	332	SUPERFAMILY	SSF54928	RNA-binding domain, RBD	60	108	3.12e-05	T	17-10-2024	IPR035979	RNA-binding domain superfamily	-	-
SNRNP70	novel_not_in_catalog	155181	155181_ORF.6	a5259b516a700431a49defea2c086085	332	Gene3D	G3DSA:3.30.70.330	-	57	119	5.5e-12	T	17-10-2024	IPR012677	Nucleotide-binding alpha-beta plait domain superfamily	-	-
SNRNP70	novel_not_in_catalog	155181	155181_ORF.6	a5259b516a700431a49defea2c086085	332	PANTHER	PTHR13952	U1 SMALL NUCLEAR RIBONUCLEOPROTEIN 70 KD	60	260	1.7e-12	T	17-10-2024	IPR051183	U1 snRNP 70 kDa and U11/U12 snRNP 35 kDa	-	-
SNRNP70	novel_not_in_catalog	155181	155181_ORF.6	a5259b516a700431a49defea2c086085	332	FunFam	G3DSA:3.30.70.330:FF:001585	U1 small nuclear ribonucleoprotein 70 kDa	58	119	8.2e-34	T	17-10-2024	-	-	-	-
SNRNP70	novel_not_in_catalog	155181	155181_ORF.6	a5259b516a700431a49defea2c086085	332	Coils	Coil	Coil	184	204	-	T	17-10-2024	-	-	-	-
SNRNP70	novel_not_in_catalog	155181	155181_ORF.6	a5259b516a700431a49defea2c086085	332	SUPERFAMILY	SSF54928	RNA-binding domain, RBD	60	108	3.12e-05	T	17-10-2024	IPR035979	RNA-binding domain superfamily	-	-
SNRNP70	novel_not_in_catalog	41558	41558_ORF.2	a5259b516a700431a49defea2c086085	332	Gene3D	G3DSA:3.30.70.330	-	57	119	5.5e-12	T	17-10-2024	IPR012677	Nucleotide-binding alpha-beta plait domain superfamily	-	-
SNRNP70	novel_not_in_catalog	41558	41558_ORF.2	a5259b516a700431a49defea2c086085	332	PANTHER	PTHR13952	U1 SMALL NUCLEAR RIBONUCLEOPROTEIN 70 KD	60	260	1.7e-12	T	17-10-2024	IPR051183	U1 snRNP 70 kDa and U11/U12 snRNP 35 kDa	-	-
SNRNP70	novel_not_in_catalog	41558	41558_ORF.2	a5259b516a700431a49defea2c086085	332	FunFam	G3DSA:3.30.70.330:FF:001585	U1 small nuclear ribonucleoprotein 70 kDa	58	119	8.2e-34	T	17-10-2024	-	-	-	-
SNRNP70	novel_not_in_catalog	41558	41558_ORF.2	a5259b516a700431a49defea2c086085	332	Coils	Coil	Coil	184	204	-	T	17-10-2024	-	-	-	-
SNRNP70	novel_not_in_catalog	41558	41558_ORF.2	a5259b516a700431a49defea2c086085	332	SUPERFAMILY	SSF54928	RNA-binding domain, RBD	60	108	3.12e-05	T	17-10-2024	IPR035979	RNA-binding domain superfamily	-	-
SNRNP70	novel_not_in_catalog	85977	85977_ORF.4	a5259b516a700431a49defea2c086085	332	Gene3D	G3DSA:3.30.70.330	-	57	119	5.5e-12	T	17-10-2024	IPR012677	Nucleotide-binding alpha-beta plait domain superfamily	-	-
SNRNP70	novel_not_in_catalog	85977	85977_ORF.4	a5259b516a700431a49defea2c086085	332	PANTHER	PTHR13952	U1 SMALL NUCLEAR RIBONUCLEOPROTEIN 70 KD	60	260	1.7e-12	T	17-10-2024	IPR051183	U1 snRNP 70 kDa and U11/U12 snRNP 35 kDa	-	-
SNRNP70	novel_not_in_catalog	85977	85977_ORF.4	a5259b516a700431a49defea2c086085	332	FunFam	G3DSA:3.30.70.330:FF:001585	U1 small nuclear ribonucleoprotein 70 kDa	58	119	8.2e-34	T	17-10-2024	-	-	-	-
SNRNP70	novel_not_in_catalog	85977	85977_ORF.4	a5259b516a700431a49defea2c086085	332	Coils	Coil	Coil	184	204	-	T	17-10-2024	-	-	-	-
SNRNP70	novel_not_in_catalog	85977	85977_ORF.4	a5259b516a700431a49defea2c086085	332	SUPERFAMILY	SSF54928	RNA-binding domain, RBD	60	108	3.12e-05	T	17-10-2024	IPR035979	RNA-binding domain superfamily	-	-
CKB	novel_not_in_catalog	38167	38167_ORF.1	18f795962fd224113e78f260defac168	247	FunFam	G3DSA:3.30.590.10:FF:000026	Creatine kinase B-type	1	246	6e-163	T	17-10-2024	-	-	-	-
CKB	novel_not_in_catalog	38167	38167_ORF.1	18f795962fd224113e78f260defac168	247	SUPERFAMILY	SSF55931	Glutamine synthetase/guanido kinase	6	246	1.01e-102	T	17-10-2024	IPR014746	Glutamine synthetase/guanido kinase, catalytic domain	-	-
CKB	novel_not_in_catalog	38167	38167_ORF.1	18f795962fd224113e78f260defac168	247	ProSitePatterns	PS00112	Phosphagen kinase active site signature.	149	155	-	T	17-10-2024	IPR022415	ATP:guanido phosphotransferase active site	-	-
CKB	novel_not_in_catalog	38167	38167_ORF.1	18f795962fd224113e78f260defac168	247	Pfam	PF00217	ATP:guanido phosphotransferase, C-terminal catalytic domain	20	232	1.9e-76	T	17-10-2024	IPR022414	ATP:guanido phosphotransferase, catalytic domain	-	-
CKB	novel_not_in_catalog	38167	38167_ORF.1	18f795962fd224113e78f260defac168	247	PANTHER	PTHR11547	ARGININE OR CREATINE KINASE	7	244	3.6e-122	T	17-10-2024	IPR000749	ATP:guanido phosphotransferase	-	-
CKB	novel_not_in_catalog	38167	38167_ORF.1	18f795962fd224113e78f260defac168	247	Gene3D	G3DSA:3.30.590.10	Glutamine synthetase/guanido kinase, catalytic domain	2	246	1.6e-110	T	17-10-2024	-	-	-	-
CKB	novel_not_in_catalog	38167	38167_ORF.1	18f795962fd224113e78f260defac168	247	ProSiteProfiles	PS51510	Phosphagen kinase C-terminal domain profile.	1	233	78.1007	T	17-10-2024	IPR022414	ATP:guanido phosphotransferase, catalytic domain	-	-
CKB	novel_not_in_catalog	166711	166711_ORF.4	18f795962fd224113e78f260defac168	247	FunFam	G3DSA:3.30.590.10:FF:000026	Creatine kinase B-type	1	246	6e-163	T	17-10-2024	-	-	-	-
CKB	novel_not_in_catalog	166711	166711_ORF.4	18f795962fd224113e78f260defac168	247	SUPERFAMILY	SSF55931	Glutamine synthetase/guanido kinase	6	246	1.01e-102	T	17-10-2024	IPR014746	Glutamine synthetase/guanido kinase, catalytic domain	-	-
CKB	novel_not_in_catalog	166711	166711_ORF.4	18f795962fd224113e78f260defac168	247	ProSitePatterns	PS00112	Phosphagen kinase active site signature.	149	155	-	T	17-10-2024	IPR022415	ATP:guanido phosphotransferase active site	-	-
CKB	novel_not_in_catalog	166711	166711_ORF.4	18f795962fd224113e78f260defac168	247	Pfam	PF00217	ATP:guanido phosphotransferase, C-terminal catalytic domain	20	232	1.9e-76	T	17-10-2024	IPR022414	ATP:guanido phosphotransferase, catalytic domain	-	-
CKB	novel_not_in_catalog	166711	166711_ORF.4	18f795962fd224113e78f260defac168	247	PANTHER	PTHR11547	ARGININE OR CREATINE KINASE	7	244	3.6e-122	T	17-10-2024	IPR000749	ATP:guanido phosphotransferase	-	-
CKB	novel_not_in_catalog	166711	166711_ORF.4	18f795962fd224113e78f260defac168	247	Gene3D	G3DSA:3.30.590.10	Glutamine synthetase/guanido kinase, catalytic domain	2	246	1.6e-110	T	17-10-2024	-	-	-	-
CKB	novel_not_in_catalog	166711	166711_ORF.4	18f795962fd224113e78f260defac168	247	ProSiteProfiles	PS51510	Phosphagen kinase C-terminal domain profile.	1	233	78.1007	T	17-10-2024	IPR022414	ATP:guanido phosphotransferase, catalytic domain	-	-
CALM2	novel_not_in_catalog	168498	168498_ORF.2	4a2e7eae561f7e5eff8c521f710065ec	98	ProSitePatterns	PS00018	EF-hand calcium-binding domain.	79	91	-	T	17-10-2024	IPR018247	EF-Hand 1, calcium-binding site	-	-
CALM2	novel_not_in_catalog	168498	168498_ORF.2	4a2e7eae561f7e5eff8c521f710065ec	98	ProSiteProfiles	PS50222	EF-hand calcium-binding domain profile.	30	65	18.0003	T	17-10-2024	IPR002048	EF-hand domain	-	-
CALM2	novel_not_in_catalog	168498	168498_ORF.2	4a2e7eae561f7e5eff8c521f710065ec	98	ProSitePatterns	PS00018	EF-hand calcium-binding domain.	6	18	-	T	17-10-2024	IPR018247	EF-Hand 1, calcium-binding site	-	-
CALM2	novel_not_in_catalog	168498	168498_ORF.2	4a2e7eae561f7e5eff8c521f710065ec	98	ProSiteProfiles	PS50222	EF-hand calcium-binding domain profile.	1	28	12.8676	T	17-10-2024	IPR002048	EF-hand domain	-	-
CALM2	novel_not_in_catalog	168498	168498_ORF.2	4a2e7eae561f7e5eff8c521f710065ec	98	ProSitePatterns	PS00018	EF-hand calcium-binding domain.	43	55	-	T	17-10-2024	IPR018247	EF-Hand 1, calcium-binding site	-	-
CALM2	novel_not_in_catalog	168498	168498_ORF.2	4a2e7eae561f7e5eff8c521f710065ec	98	CDD	cd00051	EFh	1	60	1.83027e-10	T	17-10-2024	IPR002048	EF-hand domain	-	-
CALM2	novel_not_in_catalog	168498	168498_ORF.2	4a2e7eae561f7e5eff8c521f710065ec	98	Gene3D	G3DSA:1.10.238.10	-	73	98	4.4e-08	T	17-10-2024	-	-	-	-
CALM2	novel_not_in_catalog	168498	168498_ORF.2	4a2e7eae561f7e5eff8c521f710065ec	98	PANTHER	PTHR23048	MYOSIN LIGHT CHAIN 1, 3	1	97	1.1e-42	T	17-10-2024	IPR050230	Calmodulin/Myosin light chain/Troponin C-like	-	-
CALM2	novel_not_in_catalog	168498	168498_ORF.2	4a2e7eae561f7e5eff8c521f710065ec	98	FunFam	G3DSA:1.10.238.10:FF:000003	Calmodulin A	1	98	7.6e-66	T	17-10-2024	-	-	-	-
CALM2	novel_not_in_catalog	168498	168498_ORF.2	4a2e7eae561f7e5eff8c521f710065ec	98	CDD	cd00051	EFh	34	96	8.52926e-24	T	17-10-2024	IPR002048	EF-hand domain	-	-
CALM2	novel_not_in_catalog	168498	168498_ORF.2	4a2e7eae561f7e5eff8c521f710065ec	98	SMART	SM00054	efh_1	34	62	5e-09	T	17-10-2024	IPR002048	EF-hand domain	-	-
CALM2	novel_not_in_catalog	168498	168498_ORF.2	4a2e7eae561f7e5eff8c521f710065ec	98	SMART	SM00054	efh_1	70	98	1.5e-09	T	17-10-2024	IPR002048	EF-hand domain	-	-
CALM2	novel_not_in_catalog	168498	168498_ORF.2	4a2e7eae561f7e5eff8c521f710065ec	98	SMART	SM00054	efh_1	1	25	0.0028	T	17-10-2024	IPR002048	EF-hand domain	-	-
CALM2	novel_not_in_catalog	168498	168498_ORF.2	4a2e7eae561f7e5eff8c521f710065ec	98	Gene3D	G3DSA:1.10.238.10	-	25	72	3.3e-29	T	17-10-2024	-	-	-	-
CALM2	novel_not_in_catalog	168498	168498_ORF.2	4a2e7eae561f7e5eff8c521f710065ec	98	SUPERFAMILY	SSF47473	EF-hand	1	95	1.51e-39	T	17-10-2024	IPR011992	EF-hand domain pair	-	-
CALM2	novel_not_in_catalog	168498	168498_ORF.2	4a2e7eae561f7e5eff8c521f710065ec	98	Gene3D	G3DSA:1.10.238.10	-	1	24	3.3e-10	T	17-10-2024	-	-	-	-
CALM2	novel_not_in_catalog	168498	168498_ORF.2	4a2e7eae561f7e5eff8c521f710065ec	98	ProSiteProfiles	PS50222	EF-hand calcium-binding domain profile.	66	98	15.5455	T	17-10-2024	IPR002048	EF-hand domain	-	-
CALM2	novel_not_in_catalog	168498	168498_ORF.2	4a2e7eae561f7e5eff8c521f710065ec	98	Pfam	PF13499	EF-hand domain pair	32	96	6.2e-20	T	17-10-2024	IPR002048	EF-hand domain	-	-
CALM2	novel_not_in_catalog	168498	168498_ORF.2	4a2e7eae561f7e5eff8c521f710065ec	98	Pfam	PF00036	EF hand	1	24	0.001	T	17-10-2024	IPR002048	EF-hand domain	-	-
CALM2	novel_not_in_catalog	42201	42201_ORF.6	4a2e7eae561f7e5eff8c521f710065ec	98	ProSitePatterns	PS00018	EF-hand calcium-binding domain.	79	91	-	T	17-10-2024	IPR018247	EF-Hand 1, calcium-binding site	-	-
CALM2	novel_not_in_catalog	42201	42201_ORF.6	4a2e7eae561f7e5eff8c521f710065ec	98	ProSiteProfiles	PS50222	EF-hand calcium-binding domain profile.	30	65	18.0003	T	17-10-2024	IPR002048	EF-hand domain	-	-
CALM2	novel_not_in_catalog	42201	42201_ORF.6	4a2e7eae561f7e5eff8c521f710065ec	98	ProSitePatterns	PS00018	EF-hand calcium-binding domain.	6	18	-	T	17-10-2024	IPR018247	EF-Hand 1, calcium-binding site	-	-
CALM2	novel_not_in_catalog	42201	42201_ORF.6	4a2e7eae561f7e5eff8c521f710065ec	98	ProSiteProfiles	PS50222	EF-hand calcium-binding domain profile.	1	28	12.8676	T	17-10-2024	IPR002048	EF-hand domain	-	-
CALM2	novel_not_in_catalog	42201	42201_ORF.6	4a2e7eae561f7e5eff8c521f710065ec	98	ProSitePatterns	PS00018	EF-hand calcium-binding domain.	43	55	-	T	17-10-2024	IPR018247	EF-Hand 1, calcium-binding site	-	-
CALM2	novel_not_in_catalog	42201	42201_ORF.6	4a2e7eae561f7e5eff8c521f710065ec	98	CDD	cd00051	EFh	1	60	1.83027e-10	T	17-10-2024	IPR002048	EF-hand domain	-	-
CALM2	novel_not_in_catalog	42201	42201_ORF.6	4a2e7eae561f7e5eff8c521f710065ec	98	Gene3D	G3DSA:1.10.238.10	-	73	98	4.4e-08	T	17-10-2024	-	-	-	-
CALM2	novel_not_in_catalog	42201	42201_ORF.6	4a2e7eae561f7e5eff8c521f710065ec	98	PANTHER	PTHR23048	MYOSIN LIGHT CHAIN 1, 3	1	97	1.1e-42	T	17-10-2024	IPR050230	Calmodulin/Myosin light chain/Troponin C-like	-	-
CALM2	novel_not_in_catalog	42201	42201_ORF.6	4a2e7eae561f7e5eff8c521f710065ec	98	FunFam	G3DSA:1.10.238.10:FF:000003	Calmodulin A	1	98	7.6e-66	T	17-10-2024	-	-	-	-
CALM2	novel_not_in_catalog	42201	42201_ORF.6	4a2e7eae561f7e5eff8c521f710065ec	98	CDD	cd00051	EFh	34	96	8.52926e-24	T	17-10-2024	IPR002048	EF-hand domain	-	-
CALM2	novel_not_in_catalog	42201	42201_ORF.6	4a2e7eae561f7e5eff8c521f710065ec	98	SMART	SM00054	efh_1	34	62	5e-09	T	17-10-2024	IPR002048	EF-hand domain	-	-
CALM2	novel_not_in_catalog	42201	42201_ORF.6	4a2e7eae561f7e5eff8c521f710065ec	98	SMART	SM00054	efh_1	70	98	1.5e-09	T	17-10-2024	IPR002048	EF-hand domain	-	-
CALM2	novel_not_in_catalog	42201	42201_ORF.6	4a2e7eae561f7e5eff8c521f710065ec	98	SMART	SM00054	efh_1	1	25	0.0028	T	17-10-2024	IPR002048	EF-hand domain	-	-
[truncated: 63,536 more rows]
